# Supplementary material for: A Drosophila model of mitochondrial disease phenotypic heterogeneity
Source: Biol Open. 2024 Feb 28;13(2):bio060278. doi: 10.1242/bio.060278 (PMC10924217; doi:10.1242/bio.060278)
Supplement: Table S1. Genes with significantly increased expression in head tissue from flies with pan-neuronal ND-75KDweak knockdown using Tub-Gal80ts; nSyb-Gal4. Ranked by adjusted p value. [file biolopen-13-060278-TableS1.xlsx]

## Sheet: UP
gene_id	B1	B2	B3	B4	A1	A2	A3	A4	w100733	WT	log2FoldChange	pvalue	padj	gene_name	gene_chr	gene_start	gene_end	gene_strand	gene_length	gene_biotype	gene_description	Subfamily	Family	B1_count	B2_count	B3_count	B4_count	A1_count	A2_count	A3_count	A4_count	B1_fpkm	B2_fpkm	B3_fpkm	B4_fpkm	A1_fpkm	A2_fpkm	A3_fpkm	A4_fpkm
FBgn0015714	1476.27	1078.83	1702.92	1514.55	7.26967	1.9987	1.92845	7.73758	1443.14	4.7336	8.2356	1.26e-102	1.62e-98	Cyp6a17	2R	14873953	14875739	+	1727	protein_coding	Cytochrome P450 6a17 && sp|Q9V770|C6A17_DROME Probable cytochrome P450 6a17 OS=Drosophila melanogaster OX=7227 GN=Cyp6a17 PE=2 SV=1 && PF00067:Cytochrome P450	-	-	1282	814	2183	1727	6	2	2	10	34.028	24.9085	39.1981	34.8322	0.167954	0.0460716	0.0445338	0.178589
FBgn0053503	1759.54	2291.52	2395.63	2051.26	58.1573	36.9759	31.8194	14.7014	2124.49	35.4135	5.9366	8.67e-93	5.56e-89	Cyp12d1-d	2R	11123658	11125647	-	1812	protein_coding	Cytochrome P450 12d1 distal && sp|Q7KR10|CCD1D_DROME Probable cytochrome P450 12d1 distal, mitochondrial OS=Drosophila melanogaster OX=7227 GN=Cyp12d1-d PE=2 SV=1 && PF00067:Cytochrome P450	-	-	1528	1729	3071	2339	48	37	33	19	38.655	50.4258	52.5563	44.9628	1.28061	0.812342	0.700339	0.323401
FBgn0035791	2170.64	2161.63	2196.71	2147.73	712.427	835.456	781.022	745.903	2169.18	768.702	1.49633	1.46e-43	6.26e-40	CG8539	3L	7497211	7498831	-	1538	protein_coding	- && sp|D4B5N0|MCPAL_ARTBC Metallocarboxypeptidase A-like protein ARB_03789 OS=Arthroderma benhamiae (strain ATCC MYA-4681 / CBS 112371) OX=663331 GN=ARB_03789 PE=3 SV=1 && PF00246:Zinc carboxypeptidase	-	-	1885	1631	2816	2449	588	836	810	964	56.1819	56.042	56.7779	55.4643	18.4822	21.6245	20.2526	19.3316
FBgn0003996	10799.1	12562.9	10357.9	12012	1283.1	1373.11	2387.42	1574.6	11433	1654.56	2.78838	5.87e-42	1.88e-38	w	X	2790599	2796466	-	2352	protein_coding	white && sp|P10090|WHITE_DROME Protein white OS=Drosophila melanogaster OX=7227 GN=w PE=2 SV=2 && PF01061:ABC-2 type transporter|PF00005:ABC transporter	-	-	9378	9479	13278	13697	1059	1374	2476	2035	182.774	212.981	175.065	202.847	21.7666	23.2405	40.4824	26.6854
FBgn0050489	929.288	1248.47	1208.34	1129.55	118.738	107.93	32.7837	90.5297	1128.91	87.4952	3.69358	6.99e-35	1.5e-31	Cyp12d1-p	2R	11117225	11121884	-	4482	protein_coding	Cytochrome P450 12d1 proximal && sp|P82712|CCD1P_DROME Probable cytochrome P450 12d1 proximal, mitochondrial OS=Drosophila melanogaster OX=7227 GN=Cyp12d1-p PE=2 SV=3 && PF00067:Cytochrome P450	-	-	807	942	1549	1288	98	108	34	117	8.25359	11.1069	10.7172	10.0098	1.05703	0.958622	0.291716	0.80512
FBgn0033683	517.039	526.161	564.778	618.272	126.008	115.925	160.061	103.684	556.562	126.419	2.14222	9.68e-34	1.77e-30	CG18343	2R	12138695	12139324	+	630	protein_coding	- && - && -	-	-	449	397	724	705	104	116	166	134	32.6698	33.3016	35.637	38.9789	7.98041	7.32509	10.1326	6.5601
FBgn0038525	537.766	333.986	516.413	505.141	88.4476	84.9447	88.7087	61.9006	473.327	81.0004	2.5552	2.17e-32	3.49e-29	CG14329	3R	17609359	17610533	+	1103	protein_coding	- && - && -	-	-	467	252	662	576	73	85	92	80	19.4081	12.0737	18.6117	18.1898	3.19948	3.06577	3.20749	2.23697
RR48383_transposable_element	621.828	227.959	635.766	347.285	2.42322	0	0	2.32127	458.209	1.18612	8.58029	9.17e-32	1.18e-28	RR48383_transposable_element	2R	1808663	1817084	+	8422	transposable_element	NA && sp|P20825|POL2_DROME Retrovirus-related Pol polyprotein from transposon 297 OS=Drosophila melanogaster OX=7227 GN=pol PE=4 SV=1 && -	-	-	540	172	815	396	2	0	0	3	2.93914	1.07927	3.00086	1.6378	0.0114801	0	0	0.0109863
FBgn0034480	1339.23	1204.74	1628.81	1861.83	129.642	273.822	100.279	127.67	1508.65	157.853	3.25753	2.32e-29	2.13e-26	CG16898	2R	20003620	20005003	-	1325	protein_coding	- && - && PF02958:Ecdysteroid kinase	-	-	1163	909	2088	2123	107	274	104	165	40.2351	36.2546	48.8673	55.8104	3.90392	8.22679	3.01835	3.84074
FBgn0041337	898.196	697.13	1020.35	1013.79	175.684	137.91	82.9234	76.602	907.365	118.28	2.9485	1.09e-28	9.3e-26	Cyp309a2	2L	2564886	2573037	-	1844	protein_coding	Cytochrome P450 309a2 && sp|P82713|CP392_DROME Probable cytochrome P450 309a2 OS=Drosophila melanogaster OX=7227 GN=Cyp309a2 PE=2 SV=2 && PF00067:Cytochrome P450	-	-	780	526	1308	1156	145	138	86	99	19.3899	15.0744	21.9963	21.8363	3.80136	2.97724	1.79345	1.65585
FBgn0038083	1710.03	1298.83	1954.1	1537.35	378.023	500.674	314.337	377.594	1625.08	392.657	2.04999	8.99e-27	6.79e-24	Ugt37A3	3R	12741958	12743680	-	1667	protein_coding	UDP-glycosyltransferase family 37 member A3 && sp|A0A291PQF1|UGT5_DACCO UDP-glycosyltransferase UGT5 OS=Dactylopius coccus OX=765876 GN=UGT5 PE=1 SV=1 && PF00201:UDP-glucoronosyl and UDP-glucosyl transferase	-	-	1485	980	2505	1753	312	501	326	488	40.8349	31.0675	46.5989	36.6292	9.04798	11.9563	7.52029	9.02881
FBgn0028872	116.305	99.4006	130.273	112.254	2.42322	5.9961	0	0.773758	114.558	2.29827	5.71725	4.85e-26	3.28e-23	CG18095	2L	14029262	14031539	-	2036	protein_coding	- && - && PF13855:Leucine rich repeat	-	-	101	75	167	128	2	6	0	1	2.27397	1.9467	2.54356	2.18985	0.0474881	0.117238	0	0.0151485
FBti0020031	179.639	139.161	130.273	139.44	24.2322	28.9811	11.5707	20.8915	147.128	21.4189	2.78633	4.54e-23	2.33e-20	FBti0020031	3L	3601354	3606606	+	5253	transposable_element	NA && sp|P04146|COPIA_DROME Copia protein OS=Drosophila melanogaster OX=7227 GN=GIP PE=1 SV=3 && PF07727:Reverse transcriptase (RNA-dependent DNA polymerase)	-	-	156	105	167	159	20	29	12	27	1.36131	1.05632	0.985854	1.05432	0.184058	0.219627	0.0878469	0.158527
FBgn0036436	152.002	151.089	148.215	129.793	35.1367	33.9779	24.1056	36.3666	145.275	32.3967	2.16198	1.37e-21	6.52e-19	CG4914	3L	14674538	14678147	-	1657	protein_coding	- && sp|Q90WD8|OVCH2_BUFJA Ovochymase-2 OS=Bufo japonicus OX=8387 GN=OVCH2 PE=1 SV=1 && PF00089:Trypsin	-	-	132	114	190	148	29	34	25	47	3.65168	3.63578	3.55578	3.11115	0.846073	0.816304	0.58019	0.874826
FBgn0034356	1567.24	1245.82	1773.12	1629.43	316.231	323.789	485.969	215.105	1553.9	335.273	2.214	6.15e-21	2.72e-18	Pepck2	2R	18527430	18535749	+	3516	protein_coding	Phosphoenolpyruvate carboxykinase 2 && sp|P20007|PCKG_DROME Phosphoenolpyruvate carboxykinase [GTP] OS=Drosophila melanogaster OX=7227 GN=Pepck PE=2 SV=2 && PF17297:Phosphoenolpyruvate carboxykinase N-terminal domain|PF00821:Phosphoenolpyruvate carboxykinase C-terminal P-loop domain	-	-	1361	940	2273	1858	261	324	504	278	17.7439	14.1285	20.0472	18.4068	3.58859	3.66599	5.51232	2.43861
FBgn0038680	659.829	629.537	785.541	660.367	276.247	258.832	193.809	220.521	683.819	237.352	1.53098	1.7e-20	7.25e-18	Cyp12a5	3R	19132648	19134704	+	1820	protein_coding	Cytochrome P450 12a5 && sp|Q9VE01|C12A5_DROME Probable cytochrome P450 12a5, mitochondrial OS=Drosophila melanogaster OX=7227 GN=Cyp12a5 PE=2 SV=1 && PF00067:Cytochrome P450	-	-	573	475	1007	753	228	259	201	285	14.4319	13.7923	17.1578	14.4114	6.05614	5.6614	4.24695	4.8297
FBgn0038914	5088.63	2524.78	3334.06	4407.71	993.521	1087.29	957.476	678.586	3838.79	929.219	2.04719	3.71e-18	1.29e-15	fit	3R	21883924	21884454	-	531	protein_coding	female-specific independent of transformer && - && -	-	-	4419	1905	4274	5026	820	1088	993	877	381.479	189.59	249.599	329.693	74.6538	81.5136	71.913	50.9391
FBti0019110	213.034	131.209	161.477	137.686	37.5599	32.9785	35.6763	20.1177	160.851	31.5831	2.3647	6.27e-18	2.07e-15	FBti0019110	2L	2294097	2299243	-	5147	transposable_element	- && sp|P04146|COPIA_DROME Copia protein OS=Drosophila melanogaster OX=7227 GN=GIP PE=1 SV=3 && PF07727:Reverse transcriptase (RNA-dependent DNA polymerase)	-	-	185	99	207	157	31	33	37	26	1.64763	1.01647	1.24715	1.06249	0.291166	0.255068	0.276439	0.155799
FBgn0259682	5768.03	4970.03	5481.63	6285.33	2534.69	2818.17	2867.61	2578.93	5626.25	2699.85	1.05944	8.03e-18	2.58e-15	Jabba	2R	18757074	18761082	-	2417	protein_coding	Jabba && - && PF16091:Domain of unknown function (DUF4820)	-	-	5009	3750	7027	7167	2092	2820	2974	3333	94.9982	81.9918	90.1564	103.286	41.8425	46.416	47.317	42.531
FBgn0058469	57.5767	49.0376	97.5101	92.96	2.42322	0.999349	1.92845	0.773758	74.2711	1.5312	5.68348	4.5e-17	1.34e-14	lncRNA:CR40469	X	122493	122706	+	214	ncRNA	long non-coding RNA:CR40469 && - && -	-	-	50	37	125	106	2	1	2	1	10.7102	9.137	18.1134	17.2533	0.451803	0.185901	0.359392	0.144123
FBgn0001217	46.0613	58.315	80.3483	52.6189	4.84645	4.99675	4.82113	4.64255	59.3359	4.82672	3.62942	1.77e-16	5.05e-14	Hsc70-2	3R	13044759	13047388	+	2174	protein_coding	Heat shock protein 70 cognate 2 && sp|P11146|HSP7B_DROME Heat shock 70 kDa protein cognate 2 OS=Drosophila melanogaster OX=7227 GN=Hsc70-2 PE=1 SV=2 && PF00012:Hsp70 protein	-	-	40	44	103	60	4	5	5	6	0.843415	1.06957	1.4692	0.961331	0.0889473	0.0914968	0.0884429	0.0851213
FBgn0034756	78.3043	63.6164	70.9873	75.4204	9.69289	9.99349	17.3561	7.73758	72.0821	11.195	2.69639	8.47e-16	2.27e-13	Cyp6d2	2R	22652573	22654530	-	1759	protein_coding	Cytochrome P450 6d2 && sp|Q9W223|CP6D2_DROME Probable cytochrome P450 6d2 OS=Drosophila melanogaster OX=7227 GN=Cyp6d2 PE=2 SV=1 && PF00067:Cytochrome P450	-	-	68	48	91	86	8	10	18	10	1.77208	1.44209	1.60428	1.703	0.219865	0.226167	0.393513	0.17534
FBgn0044810	1114.68	935.691	1016.45	1259.35	524.628	464.698	441.615	518.418	1081.54	487.34	1.151	5.26e-15	1.27e-12	TotX	3R	20904917	20905518	-	602	protein_coding	Turandot X && sp|Q8IN41|TOTX_DROME Protein Turandot X OS=Drosophila melanogaster OX=7227 GN=TotX PE=2 SV=1 && PF07240:Stress-inducible humoral factor Turandot	-	-	968	706	1303	1436	433	465	458	670	73.7089	61.976	67.1199	83.0882	34.7715	30.7293	29.2564	34.3261
FBti0061663	38.0006	56.9897	72.5475	58.7577	3.63483	0.999349	0	1.54752	56.5739	1.54542	5.28778	6.33e-15	1.5e-12	FBti0061663	2R	4543280	4543938	+	659	transposable_element	NA && - && -	-	-	33	43	93	67	3	1	0	2	2.29546	3.44825	4.37624	3.54136	0.220074	0.0603685	0	0.0936033
FBgn0267798	69.092	82.1712	32.7634	70.1585	0	0	0	0	63.5463	0	8.46121	7.8e-15	1.76e-12	lncRNA:CR46123	3R	1366234	1366601	-	368	ncRNA	long non-coding RNA:CR46123 && sp|P10978|POLX_TOBAC Retrovirus-related Pol polyprotein from transposon TNT 1-94 OS=Nicotiana tabacum OX=4097 PE=2 SV=1 && -	-	-	60	62	42	80	0	0	0	0	7.47385	8.90347	3.5392	7.57222	0	0	0	0
FBgn0013278	302.853	1286.91	276.149	321.852	44.8296	55.9636	55.9251	53.3893	546.94	52.5269	3.37695	1.12e-14	2.4e-12	Hsp70Bb	3R	12505793	12508139	+	2347	protein_coding	Heat shock protein 70 Bb && sp|Q8INI8|HSP72_DROME Major heat shock 70 kDa protein Ba OS=Drosophila melanogaster OX=7227 GN=Hsp70Ba PE=2 SV=2 && PF00012:Hsp70 protein	-	-	263	971	354	367	37	56	58	69	5.13669	21.8636	4.67728	5.44671	0.762116	0.949228	0.950315	0.906739
FBgn0266822	127.82	133.86	85.8089	108.746	0	0	0	1.54752	114.059	0.386879	7.88092	1.47e-14	3.05e-12	lncRNA:CR45284	2L	14032006	14038306	-	6301	ncRNA	long non-coding RNA:CR45284 && - && -	-	-	111	101	110	124	0	0	0	2	0.807522	0.847086	0.54136	0.685478	0	0	0	0.00978965
FBgn0051809	95.5773	113.979	109.211	113.131	24.2322	24.9837	38.569	27.8553	107.975	28.9101	1.89587	1.79e-14	3.65e-12	CG31809	2L	16853620	16858714	-	1338	protein_coding	- && sp|Q5ZJG8|HSDL1_CHICK Hydroxysteroid dehydrogenase-like protein 1 OS=Gallus gallus OX=9031 GN=HSDL1 PE=2 SV=1 && PF00106:short chain dehydrogenase	-	-	83	86	140	129	20	25	40	36	2.84356	3.39671	3.24471	3.35826	0.722614	0.743326	1.14963	0.829837
FBgn0031935	157.76	172.294	121.693	167.503	41.1948	54.9642	48.2113	33.2716	154.813	44.4105	1.80344	3.44e-14	6.9e-12	CG13793	2L	7716974	7719487	-	1927	protein_coding	- && sp|P28571|SC6A9_MOUSE Sodium- and chloride-dependent glycine transporter 1 OS=Mus musculus OX=10090 GN=Slc6a9 PE=1 SV=3 && PF00209:Sodium:neurotransmitter symporter family	-	-	137	130	156	191	34	55	50	43	3.25897	3.56515	2.51042	3.45249	0.852962	1.13547	0.997794	0.688229
FBgn0053993	631.04	428.085	583.5	624.411	190.223	230.85	251.663	209.688	566.759	220.606	1.36189	3.54e-14	6.98e-12	CG33993	3L	5933036	5950658	-	2523	protein_coding	EGFR adaptor protein && sp|Q8R4L0|SLAP2_MOUSE Src-like-adapter 2 OS=Mus musculus OX=10090 GN=Sla2 PE=1 SV=3 && PF00017:SH2 domain	-	-	548	323	748	712	157	231	261	271	9.95645	6.76552	9.19364	9.82979	3.00826	3.64242	3.9781	3.31283
FBgn0262150	85.2135	51.6883	95.1698	83.3132	3.63483	14.9902	0.964225	6.96382	78.8462	6.63828	3.56212	8.44e-14	1.62e-11	CG42876	2L	15810571	15812141	-	1513	protein_coding	- && - && -	-	-	74	39	122	95	3	15	1	9	2.24199	1.3622	2.50048	2.18709	0.095855	0.39441	0.0254164	0.183464
FBgn0264989	103.638	55.6643	67.867	87.6981	13.3277	11.9922	13.4992	3.86879	78.7169	10.672	2.92062	8.87e-14	1.67e-11	CG44140	2L	15694038	15694471	-	434	protein_coding	- && - && -	-	-	90	42	87	100	11	12	14	5	9.50591	5.11417	6.21631	8.02586	1.22528	1.09999	1.24048	0.355326
FBgn0031694	907.409	731.589	857.309	851.549	358.637	398.74	431.973	300.218	836.964	372.392	1.17019	2.34e-13	4.24e-11	Cyp4ac2	2L	5266392	5268455	+	1709	protein_coding	Cytochrome P450 4ac2 && sp|Q9VMS8|C4AC2_DROME Probable cytochrome P450 4ac2 OS=Drosophila melanogaster OX=7227 GN=Cyp4ac2 PE=2 SV=4 && PF00067:Cytochrome P450	-	-	788	552	1099	971	296	399	448	388	21.1361	17.0692	19.9416	19.7906	8.37302	9.28809	10.0806	7.00223
FBgn0032419	54.1221	49.0376	42.1244	53.4959	3.63483	0	0	0.773758	49.695	1.10215	5.6735	5.6e-13	9.72e-11	CG17217	2L	12170550	12171232	+	626	protein_coding	- && - && -	-	-	47	37	54	61	3	0	0	1	3.44163	3.12351	2.67499	3.3942	0.231675	0	0	0.0492688
FBgn0260954	119.76	30.4829	85.0288	117.515	8.48128	7.9948	10.6065	10.8326	88.1967	9.47879	3.21377	7.27e-13	1.24e-10	CG42586	2L	14741161	14741840	-	613	protein_coding	- && - && -	-	-	104	23	109	134	7	8	11	14	7.77703	1.98282	5.51403	7.61422	0.552039	0.519188	0.690057	0.704391
FBti0018961	32.2429	60.9657	44.4646	35.9562	0	2.99805	2.89268	3.09503	43.4074	2.24644	4.18597	8e-13	1.33e-10	FBti0018961	2R	11297673	11301936	-	4264	transposable_element	- && sp|P0CT41|TF212_SCHPO Transposon Tf2-12 polyprotein OS=Schizosaccharomyces pombe (strain 972 / ATCC 24843) OX=284812 GN=Tf2-12 PE=3 SV=1 && PF17919:RNase H-like domain found in reverse transcriptase|PF17921:Integrase zinc binding domain|PF00078:Reverse transcriptase (RNA-dependent DNA polymerase)|PF00665:Integrase core domain	-	-	28	46	57	41	0	3	3	4	0.301011	0.570107	0.414535	0.334925	0	0.0279898	0.0270556	0.0289327
FBgn0041180	12291.5	11987.7	12217.6	12007.6	5838.75	5753.26	3669.84	5779.97	12126.1	5260.46	1.20489	1.09e-12	1.76e-10	Tep4	2L	19548507	19556451	+	4889	protein_coding	Thioester-containing protein 4 && sp|Q63041|A1M_RAT Alpha-1-macroglobulin OS=Rattus norvegicus OX=10116 GN=A1m PE=1 SV=1 && PF07678:A-macroglobulin TED domain|PF17791:Macroglobulin domain MG3|PF00207:Alpha-2-macroglobulin family|PF07677:A-macroglobulin receptor binding domain|PF01835:MG2 domain|PF07703:Alpha-2-macroglobulin bait region domain	-	-	10674	9045	15662	13692	4819	5757	3806	7470	100.08	97.7697	99.3415	97.5502	47.6507	46.8459	29.9365	47.1245
FBgn0031936	1689.3	1342.57	1766.88	1889.89	728.178	870.433	607.462	731.201	1672.16	734.319	1.18807	1.15e-12	1.84e-10	CG13794	2L	7719847	7722823	-	2027	protein_coding	- && sp|Q9NSD5|S6A13_HUMAN Sodium- and chloride-dependent GABA transporter 2 OS=Homo sapiens OX=9606 GN=SLC6A13 PE=1 SV=3 && PF00209:Sodium:neurotransmitter symporter family	-	-	1467	1013	2265	2155	601	871	630	945	33.1755	26.4102	34.6512	37.0318	14.3335	17.0946	11.952	14.3789
FBgn0013812	208.428	453.267	200.481	205.214	69.0618	53.9649	47.247	67.3169	266.847	59.3977	2.1636	1.22e-12	1.9e-10	Dhc93AB	3R	21024580	21042499	-	14010	protein_coding	Dynein heavy chain at 93AB && sp|P23098|DYHC_TRIGR Dynein beta chain, ciliary OS=Tripneustes gratilla OX=7673 PE=1 SV=1 && PF12774:Hydrolytic ATP binding site of dynein motor region|PF18198:Dynein heavy chain AAA lid domain|PF12777:Microtubule-binding stalk of dynein motor|PF03028:Dynein heavy chain region D6 P-loop domain|PF12775:P-loop containing dynein motor region|PF08393:Dynein heavy chain, …	-	-	181	342	257	234	57	54	49	87	0.592218	1.29004	0.568851	0.58178	0.196684	0.153338	0.134496	0.191526
FBgn0039152	1917.3	550.017	1663.13	1668.02	365.907	269.824	141.741	239.091	1449.62	254.141	2.5138	1.55e-12	2.39e-10	Root	3R	24113286	24128193	+	7408	protein_coding	Rootletin && - && PF15035:Ciliary rootlet component, centrosome cohesion	-	-	1665	415	2132	1902	302	270	147	309	10.3028	2.96048	8.92462	8.94316	1.97078	1.44997	0.763078	1.28648
FBgn0051664	441.037	234.585	461.028	307.82	87.236	130.915	76.1738	60.3531	361.118	88.6694	2.03125	1.86e-12	2.85e-10	CG31664	2L	1824172	1826500	-	2075	protein_coding	- && - && PF16061:Domain of unknown function (DUF4803)	-	-	383	177	591	351	72	131	79	78	8.461	4.50786	8.83228	5.8921	1.67744	2.51159	1.46407	1.15937
FBgn0267585	41.4552	58.315	31.9833	49.111	0	0.999349	4.82113	0	45.2161	1.45512	4.95495	2.61e-12	3.94e-10	lncRNA:dntRL	2R	4621118	4622481	-	1364	ncRNA	downstream non-coding target of Rpd3 and Loco && - && -	-	-	36	44	41	56	0	1	5	0	1.20984	1.70472	0.932122	1.43006	0	0.0291663	0.140964	0
FBgn0283437	2556.4	1544.02	2820.77	2506.41	941.422	1040.32	815.734	870.478	2356.9	916.989	1.36274	7.28e-12	1.02e-09	PPO1	2R	17887220	17889973	-	2338	protein_coding	Prophenoloxidase 1 && sp|Q9V521|PPO2_DROME Phenoloxidase 2 OS=Drosophila melanogaster OX=7227 GN=PPO2 PE=1 SV=1 && PF03722:Hemocyanin, all-alpha domain|PF00372:Hemocyanin, copper containing domain|PF03723:Hemocyanin, ig-like domain	-	-	2220	1165	3616	2858	777	1041	846	1125	43.5261	26.3328	47.9609	42.5793	16.066	17.7134	13.9148	14.8407
FBgn0261805	118.608	113.979	174.738	185.043	55.7341	39.974	35.6763	44.1042	148.092	43.8722	1.76909	1.12e-11	1.5e-09	CG42751	2L	11853430	11853925	+	422	protein_coding	- && - && -	-	-	103	86	224	211	46	40	37	57	11.1883	10.7697	16.4603	17.4161	5.2696	3.77088	3.37164	4.1659
FBti0019365	39.1521	27.8322	35.8837	39.4642	4.84645	1.9987	0.964225	2.32127	35.583	2.53266	3.87829	1.43e-11	1.9e-09	FBti0019365	3R	13135881	13138000	+	2120	transposable_element	NA && sp|Q17RP2|TIGD6_HUMAN Tigger transposable element-derived protein 6 OS=Homo sapiens OX=9606 GN=TIGD6 PE=2 SV=2 && PF03184:DDE superfamily endonuclease|PF03221:Tc5 transposase DNA-binding domain	-	-	34	21	46	45	4	2	1	3	0.735164	0.523479	0.672861	0.739363	0.091213	0.037531	0.0181391	0.0436447
FBti0019468	34.546	34.4589	39.7841	43.8491	2.42322	0.999349	0.964225	0	38.1595	1.0967	5.29605	2.87e-11	3.58e-09	FBti0019468	3R	31330491	31335634	+	5144	transposable_element	NA && sp|P04146|COPIA_DROME Copia protein OS=Drosophila melanogaster OX=7227 GN=GIP PE=1 SV=3 && PF07727:Reverse transcriptase (RNA-dependent DNA polymerase)|PF13976:GAG-pre-integrase domain|PF00665:Integrase core domain|PF14223:gag-polypeptide of LTR copia-type	-	-	30	26	51	50	2	1	1	0	0.267338	0.267109	0.307449	0.338571	0.0187958	0.00773383	0.00747569	0
FBti0060381	76.0012	23.8561	36.6638	40.3411	4.84645	0.999349	1.92845	3.09503	44.2156	2.71732	4.0531	3.24e-11	4e-09	FBti0060381	2R	6488849	6490886	+	2038	transposable_element	NA && sp|Q9NBX5|GAGXE_DROME Nucleic-acid-binding protein from transposon X-element OS=Drosophila melanogaster OX=7227 GN=ORF1 PE=4 SV=1 && PF07530:Associated with zinc fingers	-	-	66	18	47	46	4	1	2	4	1.4845	0.46675	0.71515	0.786203	0.094883	0.0195205	0.0377379	0.0605344
FBgn0040255	150.851	129.883	138.854	178.904	36.3483	39.974	55.9251	63.4481	149.623	48.9239	1.60046	4.31e-11	5.17e-09	Ugt35E2	3R	11166177	11167981	-	1739	protein_coding	UDP-glycosyltransferase family 35 member E2 && sp|A0A291PQH4|UGT2_DACCO UDP-glucosyltransferase 2 OS=Dactylopius coccus OX=765876 GN=UTG2 PE=1 SV=1 && PF00201:UDP-glucoronosyl and UDP-glucosyl transferase	-	-	131	98	178	204	30	40	58	82	3.45313	2.97812	3.17412	4.08613	0.833977	0.915073	1.28257	1.45432
FBgn0259145	831.407	844.243	854.968	752.45	209.609	174.886	214.058	423.246	820.767	255.45	1.67994	7.86e-11	9.17e-09	CG42260	2R	22740999	22798289	-	8101	protein_coding	- && sp|Q90980|CNG3_CHICK Cyclic nucleotide-gated channel rod photoreceptor subunit alpha OS=Gallus gallus OX=9031 PE=2 SV=1 && -	-	-	722	637	1096	858	173	175	222	547	4.08545	4.15543	4.19542	3.68918	1.03238	0.859399	1.05382	2.08255
FBgn0034330	332.793	210.729	354.937	453.399	107.833	134.912	111.85	92.8509	337.965	111.862	1.60025	8.04e-11	9.3e-09	BomS4	2R	18384567	18384911	+	281	protein_coding	Bomanin Short 4 && sp|P82706|BM01_DROME Bomanin Short 1 OS=Drosophila melanogaster OX=7227 GN=BomS1 PE=1 SV=2 && -	-	-	289	159	455	517	89	135	116	120	47.1447	29.9024	50.2121	64.0863	15.3114	19.1127	15.8746	13.1711
FBgn0267347	49.5159	37.1096	42.9044	38.5872	8.48128	5.9961	5.78535	7.73758	42.0293	7.00008	2.59045	8.3e-11	9.51e-09	squ	2L	16680054	16681653	+	1372	protein_coding	squash && - && -	-	-	43	28	55	44	7	6	6	10	1.43666	1.0785	1.24312	1.11707	0.246647	0.173977	0.16817	0.224798
FBgn0035975	2293.86	2357.78	2524.34	2537.11	1413.95	1519.01	1373.06	1162.18	2428.27	1367.05	0.82985	9.35e-11	1.05e-08	PGRP-LA	3L	9334332	9338336	+	2097	protein_coding	Peptidoglycan recognition protein LA && sp|Q95T64|PGPLA_DROME Peptidoglycan-recognition protein LA OS=Drosophila melanogaster OX=7227 GN=PGRP-LA PE=1 SV=2 && -	-	-	1992	1779	3236	2893	1167	1520	1424	1502	43.5444	44.8325	47.8535	48.0542	26.9033	28.8364	26.1134	22.0911
FBgn0005391	596102	447060	576707	556510	321115	260625	297091	291123	544095	292489	0.89548	1.05e-10	1.16e-08	Yp2	X	10050951	10052636	-	1618	protein_coding	Yolk protein 2 && sp|P02844|VIT2_DROME Vitellogenin-2 OS=Drosophila melanogaster OX=7227 GN=Yp2 PE=1 SV=2 && PF00151:Lipase	-	-	517659	337317	739291	634574	265031	260795	308114	376246	14665.8	11017.3	14169	13661.1	7918.64	6412.34	7322.94	7171.99
FBgn0035227	3520.24	3459.14	3440.94	3200.1	1615.08	1540	1081.86	1908.86	3405.11	1536.45	1.14779	1.17e-10	1.26e-08	Iml1	3L	1523414	1534034	-	4923	protein_coding	Increased minichromosome loss 1 && sp|Q9W0E3|IML1_DROME GATOR complex protein Iml1 OS=Drosophila melanogaster OX=7227 GN=Iml1 PE=1 SV=2 && PF12257:Vacuolar membrane-associated protein Iml1	-	-	3057	2610	4411	3649	1333	1541	1122	2467	28.4647	28.0173	27.785	25.8182	13.0898	12.4528	8.76427	15.4556
FBgn0036876	1986.4	1065.57	2023.53	1368.97	613.075	679.558	625.782	619.78	1611.12	634.549	1.34482	2.79e-10	2.91e-08	CG9451	3L	19498197	19500798	-	1592	protein_coding	- && sp|Q5BLY5|ACPH1_APIME Venom acid phosphatase Acph-1 OS=Apis mellifera OX=7460 PE=1 SV=1 && PF00328:Histidine phosphatase superfamily (branch 2)	-	-	1725	804	2594	1561	506	680	649	801	49.6692	26.6888	50.5278	34.154	15.3653	16.9927	15.6767	15.518
FBgn0264748	150.851	99.4006	128.713	171.888	49.6761	54.9642	34.7121	43.3304	137.713	45.6707	1.60089	3.25e-10	3.31e-08	CG44006	3L	18068728	18070150	-	1240	protein_coding	- && - && -	-	-	131	75	165	196	41	55	36	56	4.84273	3.19636	4.12635	5.50574	1.59843	1.76456	1.11643	1.39288
FBgn0039299	187.7	59.6404	290.97	194.69	18.1742	16.9889	46.2828	9.28509	183.25	22.6828	3.02131	6.86e-10	6.63e-08	CG11854	3R	25242020	25243262	+	1039	protein_coding	- && sp|Q9VBV3|TAKT_DROME Protein takeout OS=Drosophila melanogaster OX=7227 GN=to PE=2 SV=1 && PF06585:Haemolymph juvenile hormone binding protein (JHBP)	-	-	163	45	373	222	15	17	48	12	7.19139	2.28883	11.1326	7.4425	0.697924	0.650922	1.77655	0.356215
FBgn0267659	40.3037	22.5308	48.365	28.9404	0	1.9987	2.89268	5.4163	35.035	2.57692	3.65921	1.07e-09	9.8e-08	lncRNA:CR45997	2R	17262339	17262748	+	410	ncRNA	long non-coding RNA:CR45997 && - && -	-	-	35	17	62	33	0	2	3	7	3.91314	2.19119	4.68933	2.80357	0	0.194063	0.281378	0.526576
FBgn0053497	38.0006	70.2431	69.4272	185.043	14.5393	12.9915	9.64225	12.3801	90.6785	12.3883	2.88191	1.06e-09	9.8e-08	Sdic2	X	20181590	20186487	-	2477	protein_coding	Sperm-specific dynein intermediate chain 2 && sp|Q24246|DYIN_DROME Cytoplasmic dynein 1 intermediate chain OS=Drosophila melanogaster OX=7227 GN=sw PE=1 SV=3 && PF11540:Cytoplasmic dynein 1 intermediate chain 2	-	-	33	53	89	211	12	13	10	16	0.610701	1.13075	1.11421	2.96714	0.2342	0.208792	0.155248	0.199223
FBgn0029161	19.5761	14.5788	19.502	29.8174	0	0	0	0	20.8686	0	6.87192	1.37e-09	1.24e-07	slmo	2L	6046516	6048706	-	2191	protein_coding	slowmo && sp|Q9V3U9|SLMO_DROME Protein slowmo OS=Drosophila melanogaster OX=7227 GN=slmo PE=2 SV=1 && PF04707:PRELI-like family	-	-	17	11	25	34	0	0	0	0	0.35567	0.265318	0.353835	0.540528	0	0	0	0
FBgn0004777	574.615	579.174	647.467	554.252	261.708	298.805	163.918	139.276	588.877	215.927	1.45161	1.76e-09	1.57e-07	Ccp84Ag	3R	6686728	6688039	+	1097	protein_coding	Ccp84Ag && sp|P80682|CUA2B_TENMO Larval cuticle protein A2B OS=Tenebrio molitor OX=7067 PE=1 SV=1 && PF00379:Insect cuticle protein	-	-	499	437	830	632	216	299	170	180	20.8514	21.0519	23.4625	20.0674	9.51874	10.8433	5.95929	5.06072
FBgn0263336	686.314	706.407	749.657	823.485	426.487	428.721	297.946	351.286	741.466	376.11	0.98188	2.01e-09	1.76e-07	lncRNA:CR43417	2R	16817519	16819240	-	1380	ncRNA	long non-coding RNA:CR43417 && - && -	-	-	596	533	961	939	352	429	309	454	19.7974	20.411	21.5947	23.7011	12.3309	12.3673	8.61057	10.1467
FBgn0011205	1729.6	2177.54	1635.05	1886.39	1050.47	917.403	590.106	719.595	1857.14	819.393	1.1812	3.43e-09	2.89e-07	fbl	3L	20384429	20391913	+	3513	protein_coding	fumble && sp|Q8K4K6|PANK1_MOUSE Pantothenate kinase 1 OS=Mus musculus OX=10090 GN=Pank1 PE=1 SV=1 && PF03630:Fumble	-	-	1502	1643	2096	2151	867	918	612	930	19.5989	24.7158	18.5019	21.3277	11.9309	10.3959	6.69924	8.16491
FBgn0034479	2655.44	2408.15	2755.24	2986.12	1058.95	1558.99	967.118	1477.88	2701.24	1265.73	1.09332	3.96e-09	3.28e-07	CG8654	2R	19979242	19984895	+	3178	protein_coding	- && sp|Q9VCA2|ORCT_DROME Organic cation transporter protein OS=Drosophila melanogaster OX=7227 GN=Orct PE=1 SV=1 && PF00083:Sugar (and other) transporter	-	-	2306	1817	3532	3405	874	1560	1003	1910	33.2619	30.2146	34.4644	37.3202	13.2951	19.5284	12.1367	18.5364
FBgn0027611	12162.5	13249.4	13397.9	12814.5	7272.09	6950.48	4335.16	6793.59	12906.1	6337.83	1.02605	6.23e-09	5.06e-07	LManII	2L	10457658	10462472	+	3633	protein_coding	Lysosomal alpha-mannosidase II && sp|Q29451|MA2B1_BOVIN Lysosomal alpha-mannosidase OS=Bos taurus OX=9913 GN=MAN2B1 PE=1 SV=4 && PF09261:Alpha mannosidase middle domain|PF17677:Glycosyl hydrolases family 38 C-terminal beta sandwich domain|PF01074:Glycosyl hydrolases family 38 N-terminal domain|PF07748:Glycosyl hydrolases family 38 C-terminal domain	-	-	10562	9997	17175	14612	6002	6955	4496	8780	133.267	145.419	146.6	140.096	79.8662	76.1601	47.5897	74.5376
FBgn0033205	865.953	776.65	843.267	777.882	472.528	498.675	414.617	335.037	815.938	430.214	0.925974	7.24e-09	5.78e-07	CG2064	2R	7665828	7667343	+	1210	protein_coding	Retinol dehydrogenase 1 && sp|Q8NBN7|RDH13_HUMAN Retinol dehydrogenase 13 OS=Homo sapiens OX=9606 GN=RDH13 PE=1 SV=2 && PF00106:short chain dehydrogenase	-	-	752	586	1081	887	390	499	430	433	28.4888	25.5934	27.7041	25.534	15.5816	16.4063	13.6658	11.0369
FBgn0260995	796.861	722.311	851.068	866.458	449.508	453.705	422.331	295.575	809.174	405.28	1.00096	7.41e-09	5.84e-07	dpr21	2R	3066499	3191011	+	993	protein_coding	defective proboscis extension response 21 && - && PF13927:Immunoglobulin domain|PF07679:Immunoglobulin I-set domain	-	-	692	545	1091	988	371	454	438	382	31.9446	29.0043	34.0705	34.6568	18.0616	18.1887	16.962	11.8648
FBgn0082585	1016.8	1395.58	999.283	1060.27	550.072	501.673	375.084	623.649	1117.99	512.619	1.1236	7.5e-09	5.87e-07	sprt	2R	11384743	11397432	-	2795	protein_coding	sprite && - && -	-	-	883	1053	1281	1209	454	502	389	806	14.4817	19.9096	14.2125	15.067	7.85247	7.14525	5.35205	8.89405
FBgn0032614	590.737	539.414	624.845	624.411	330.77	354.769	383.762	354.381	594.852	355.92	0.741867	9.21e-09	7.08e-07	CG13284	2L	16842300	16848716	-	2818	protein_coding	- && sp|Q5ZJG8|HSDL1_CHICK Hydroxysteroid dehydrogenase-like protein 1 OS=Gallus gallus OX=9031 GN=HSDL1 PE=2 SV=1 && PF00106:short chain dehydrogenase	-	-	513	407	801	712	273	355	398	458	8.34483	7.63254	8.81444	8.80076	4.68332	5.01167	5.43118	5.01269
FBgn0039685	7113.02	4165.55	6171.22	6697.51	2601.33	2912.1	1566.87	1369.55	6036.82	2112.46	1.5153	9.58e-09	7.32e-07	Obp99b	3R	29716254	29716896	-	594	protein_coding	Odorant-binding protein 99b && sp|Q9VAI6|OB99B_DROME General odorant-binding protein 99b OS=Drosophila melanogaster OX=7227 GN=Obp99b PE=2 SV=1 && PF01395:PBP/GOBP family	-	-	6177	3143	7911	7637	2147	2914	1625	1770	476.686	279.623	412.998	447.835	174.734	195.164	105.201	91.9038
FBgn0031305	5485.91	5306.67	5487.87	5417.11	3187.75	3597.66	2388.39	2860.58	5424.39	3008.59	0.850569	1.08e-08	7.98e-07	Iris	2L	1132332	1134098	-	1767	protein_coding	Iris && - && PF12259:Baculovirus F protein	-	-	4764	4004	7035	6177	2631	3600	2477	3697	123.588	119.749	123.461	121.765	71.9808	81.0516	53.9066	64.5297
FBgn0038098	401.885	441.339	422.024	432.352	221.725	227.852	275.768	249.15	424.4	243.624	0.798497	1.26e-08	9.22e-07	CG7381	3R	12967775	12977471	-	3501	protein_coding	- && - && PF01683:EB module	-	-	349	333	541	493	183	228	286	322	4.56956	5.02652	4.79191	4.90497	2.52692	2.59083	3.14142	2.83668
FBgn0032297	5085.17	5887.17	5153.21	6427.4	3706.32	3386.8	3302.47	3208	5638.24	3400.9	0.729542	1.49e-08	1.08e-06	CG17124	2L	10744075	10756325	-	2989	protein_coding	- && sp|Q96C90|PP14B_HUMAN Protein phosphatase 1 regulatory subunit 14B OS=Homo sapiens OX=9606 GN=PPP1R14B PE=1 SV=3 && PF05361:PKC-activated protein phosphatase-1 inhibitor	-	-	4416	4442	6606	7329	3059	3389	3425	4146	67.7242	78.5359	68.5356	85.4083	49.475	45.1067	44.0643	42.7809
FBgn0026563	246.428	728.938	238.705	258.709	81.178	93.9389	35.6763	96.7197	368.195	76.8782	2.25643	1.52e-08	1.1e-06	CG1979	3R	7054586	7058671	+	3425	protein_coding	- && - && -	-	-	214	550	306	295	67	94	37	125	2.86414	8.48629	2.77054	3.00015	0.945685	1.09185	0.415426	1.12563
FBgn0034290	8517.89	3522.76	7959.94	8754.03	2683.72	2382.45	2781.79	2834.27	7188.66	2670.56	1.4287	1.87e-08	1.34e-06	CG5773	2R	18042296	18043744	-	1357	protein_coding	- && - && -	-	-	7397	2658	10204	9982	2215	2384	2885	3663	249.872	103.512	233.181	256.224	78.909	69.8911	81.7558	83.2537
FBgn0028978	1251.72	2222.6	1108.49	1444.39	711.216	565.632	647.959	448.006	1506.8	593.203	1.34508	1.94e-08	1.38e-06	trbl	3L	20396288	20401609	-	2372	protein_coding	tribbles && sp|Q9V3Z1|TRIB_DROME Tribbles OS=Drosophila melanogaster OX=7227 GN=trbl PE=1 SV=1 && PF00069:Protein kinase domain	-	-	1087	1677	1421	1647	587	566	672	579	21.0066	37.3623	18.5773	24.1858	11.9634	9.49286	10.8945	7.52853
FBgn0283680	4101.76	4192.06	3947.99	4595.38	2649.79	2694.25	2284.25	1939.04	4209.3	2391.83	0.815972	2.02e-08	1.43e-06	IP3K2	X	13303633	13329303	+	5424	protein_coding	Inositol 1,4,5-triphosphate kinase 2 && sp|P42335|IP3KB_RAT Inositol-trisphosphate 3-kinase B OS=Rattus norvegicus OX=10116 GN=Itpkb PE=1 SV=3 && PF03770:Inositol polyphosphate kinase	-	-	3562	3163	5061	5240	2187	2696	2369	2506	30.1034	30.8173	28.9348	33.6506	19.4922	19.7741	16.7957	14.2498
FBti0020027	12.6669	7.95205	24.9626	23.6785	0	0	0	0	17.315	0	6.61248	2.43e-08	1.7e-06	FBti0020027	3L	3051802	3051984	+	183	transposable_element	NA && - && -	-	-	11	6	32	27	0	0	0	0	2.75539	1.73267	5.42253	5.13918	0	0	0	0
FBgn0035941	28.7883	55.6643	36.6638	36.8332	10.9045	4.99675	1.92845	7.73758	39.4874	6.39182	2.64122	2.57e-08	1.77e-06	CG13313	3L	8958857	8960921	+	1394	protein_coding	- && - && -	-	-	25	42	47	42	9	5	2	10	0.822088	1.59222	1.04553	1.04946	0.312113	0.142693	0.0551721	0.22125
FBgn0028537	41.4552	22.5308	39.7841	30.6943	8.48128	5.9961	3.8569	4.64255	33.6161	5.74421	2.59051	2.8e-08	1.91e-06	CG31775	2L	14737090	14737769	-	613	protein_coding	- && - && -	-	-	36	17	51	35	7	6	4	6	2.69205	1.46556	2.57996	1.98879	0.552039	0.389391	0.25093	0.301882
FBgn0263780	598.798	698.455	580.38	688.43	409.525	368.76	307.588	361.345	641.516	361.804	0.826937	3.03e-08	2.06e-06	CG17684	2R	1866080	2262115	-	3398	protein_coding	- && sp|Q8N608|DPP10_HUMAN Inactive dipeptidyl peptidase 10 OS=Homo sapiens OX=9606 GN=DPP10 PE=1 SV=2 && PF00326:Prolyl oligopeptidase family|PF00930:Dipeptidyl peptidase IV (DPP IV) N-terminal region	-	-	520	527	744	785	338	369	319	467	7.01489	8.19602	6.78974	8.04688	4.80868	4.32015	3.6101	4.23877
FBgn0039040	2696.89	2249.1	2975.23	2838.79	1238.27	1550.99	1688.36	1172.24	2690	1412.46	0.929859	3.13e-08	2.11e-06	CG13833	3R	23033284	23035563	-	1076	protein_coding	- && sp|Q9EQ06|DHB11_MOUSE Estradiol 17-beta-dehydrogenase 11 OS=Mus musculus OX=10090 GN=Hsd17b11 PE=1 SV=1 && PF00106:short chain dehydrogenase	-	-	2342	1697	3814	3237	1022	1552	1751	1515	99.7736	83.3461	109.919	104.788	45.9167	57.3819	62.5787	43.4257
FBgn0026755	74.8497	35.7842	85.8089	74.5434	4.84645	21.9857	11.5707	3.86879	67.7465	10.5679	2.69198	3.24e-08	2.16e-06	Ugt37B1	2L	6225048	6226842	+	1740	protein_coding	UDP-glycosyltransferase family 37 member B1 && sp|A0A291PQF1|UGT5_DACCO UDP-glycosyltransferase UGT5 OS=Dactylopius coccus OX=765876 GN=UGT5 PE=1 SV=1 && PF00201:UDP-glucoronosyl and UDP-glucosyl transferase	-	-	65	27	110	85	4	22	12	5	1.7124	0.820031	1.96041	1.70157	0.111133	0.503001	0.265207	0.0886273
FBgn0026576	5497.42	6188.02	5986.34	6579.11	3976.51	3841.5	2968.85	2944.15	6062.72	3432.75	0.820979	5.31e-08	3.39e-06	Pisd	3R	24050783	24053592	+	2110	protein_coding	Phosphatidylserine decarboxylase && sp|P27465|PISD_CRIGR Phosphatidylserine decarboxylase proenzyme, mitochondrial OS=Cricetulus griseus OX=10029 GN=Pisd PE=1 SV=2 && PF02666:Phosphatidylserine decarboxylase	-	-	4774	4669	7674	7502	3282	3844	3079	3805	103.715	116.938	112.783	123.844	75.1949	72.4764	56.1151	55.6184
FBgn0033065	41465.6	23512.9	48574.1	34190	12800.7	16636.2	10137.9	5106.8	36935.6	11170.4	1.7254	6.16e-08	3.91e-06	Cyp6w1	2R	6173684	6176195	+	2392	protein_coding	Cytochrome P450 6w1 && sp|Q9V9L1|CP6W1_DROME Probable cytochrome P450 6w1 OS=Drosophila melanogaster OX=7227 GN=Cyp6w1 PE=2 SV=1 && PF00067:Cytochrome P450	-	-	36009	17741	62268	38986	10565	16647	10514	6600	690.066	391.952	807.248	567.713	213.521	276.866	169.028	85.0999
FBgn0035873	191.155	147.113	234.804	175.396	47.2528	77.9493	97.3867	68.0907	187.117	72.6699	1.36322	6.35e-08	4.02e-06	CG13670	3L	8320763	8322280	+	960	protein_coding	- && sp|P83994|CU18A_LOCMI Cuticle protein 18.6, isoform A OS=Locusta migratoria OX=7004 PE=1 SV=1 && PF00379:Insect cuticle protein	-	-	166	111	301	200	39	78	101	88	7.92643	6.11037	9.72296	7.25671	1.96393	3.23235	4.04578	2.82721
FBgn0050285	315.52	377.722	393.941	392.888	161.144	196.872	211.165	119.932	370.018	172.278	1.10626	6.93e-08	4.36e-06	CG30285	2R	21687903	21688545	-	575	protein_coding	- && sp|Q8ML70|IMPP_DROME Immune-induced peptides OS=Drosophila melanogaster OX=7227 GN=IMPPP PE=1 SV=3 && -	-	-	274	285	505	448	133	197	219	155	21.8436	26.1934	27.235	27.1389	11.1819	13.6299	14.6463	8.31401
FBgn0030608	15493.9	16678.1	12517.2	15840.9	8173.53	9657.71	5846.1	6569.2	15132.5	7561.64	1.00091	7.33e-08	4.57e-06	Lsd-2	X	15069127	15076220	-	4598	protein_coding	Lipid storage droplet-2 && sp|Q9VXY7|LSD2_DROME Lipid storage droplets surface-binding protein 2 OS=Drosophila melanogaster OX=7227 GN=Lsd-2 PE=1 SV=1 && PF03036:Perilipin family	-	-	13455	12584	16046	18063	6746	9664	6063	8490	134.139	144.632	108.218	136.837	70.9267	83.6149	50.7074	56.9489
FBgn0000078	3957.82	3895.18	3822.39	5240.84	2265.71	2102.63	2386.46	1403.6	4229.06	2039.6	1.05257	8.83e-08	5.37e-06	Amy-d	2R	17124764	17126369	+	1606	protein_coding	Amylase distal && sp|P81641|AMYB_DROME Alpha-amylase B OS=Drosophila melanogaster OX=7227 GN=Amy-d PE=3 SV=3 && PF00128:Alpha amylase, catalytic domain|PF02806:Alpha amylase, C-terminal all-beta domain	-	-	3437	2939	4900	5976	1870	2104	2475	1814	98.1014	96.7096	94.6137	129.612	56.2896	52.119	59.2628	34.8368
FBgn0040609	298.247	608.332	235.584	396.396	149.028	153.9	96.4225	120.706	384.64	130.014	1.56389	9.03e-08	5.47e-06	CG3348	3R	27291535	27292209	-	561	protein_coding	- && - && -	-	-	259	459	302	452	123	154	100	156	21.163	43.238	16.6935	28.0645	10.5992	10.9208	6.85472	8.57646
FBgn0262123	315.52	308.805	351.036	330.622	213.244	176.885	168.739	193.439	326.496	188.077	0.799918	1.04e-07	6.15e-06	l(2)41Ab	2R	1349392	1443935	+	2971	protein_coding	lethal (2) 41Ab && - && -	-	-	274	233	450	377	176	177	175	250	4.22755	4.14447	4.69692	4.41998	2.8638	2.3701	2.2651	2.59528
FBgn0036320	26.4853	13.2534	10.9211	8.76981	0	0	0	0	14.8574	0	6.36097	1.16e-07	6.8e-06	CG10943	3L	12861717	12862920	-	1150	protein_coding	- && - && -	-	-	23	10	14	10	0	0	0	0	0.916792	0.459534	0.377514	0.302889	0	0	0	0
FBgn0028360	1488.93	3329.26	1399.46	1954.79	907.497	797.481	469.578	613.59	2043.11	697.036	1.55159	1.22e-07	7.11e-06	Cdc7	X	6654541	6659709	+	3103	protein_coding	Cdc7 kinase && sp|O00311|CDC7_HUMAN Cell division cycle 7-related protein kinase OS=Homo sapiens OX=9606 GN=CDC7 PE=1 SV=1 && PF00069:Protein kinase domain	-	-	1293	2512	1794	2229	749	798	487	793	19.1011	42.7813	17.9285	25.0213	11.669	10.231	6.03531	7.88203
FBgn0031645	7897.22	14760.3	8967.81	13794	4476.9	5834.2	2743.22	4253.35	11354.8	4326.92	1.39189	1.23e-07	7.16e-06	CG3036	2L	4892112	4903889	+	2731	protein_coding	- && sp|Q8BN82|S17A5_MOUSE Sialin OS=Mus musculus OX=10090 GN=Slc17a5 PE=1 SV=2 && PF07690:Major Facilitator Superfamily	-	-	6858	11137	11496	15729	3695	5838	2845	5497	115.111	215.507	130.535	200.614	65.4071	85.0429	40.0602	62.0798
FBti0102118	24.1822	27.8322	31.2032	28.0634	7.26967	2.99805	0.964225	5.4163	27.8203	4.16206	2.76503	1.24e-07	7.16e-06	FBti0102118	4	1288110	1289098	-	989	transposable_element	NA && - && -	-	-	21	21	40	32	6	3	1	7	0.973339	1.12212	1.2542	1.12703	0.293283	0.120676	0.0388827	0.218297
FBgn0264494	5126.63	6634.66	4198.39	4489.27	2853.34	2702.24	2734.54	2878.38	5112.24	2792.13	0.872173	1.27e-07	7.29e-06	CG17646	2L	1732524	1750612	+	3552	protein_coding	- && sp|P45844|ABCG1_HUMAN ATP-binding cassette sub-family G member 1 OS=Homo sapiens OX=9606 GN=ABCG1 PE=1 SV=3 && PF01061:ABC-2 type transporter|PF00005:ABC transporter	-	-	4452	5006	5382	5119	2355	2704	2836	3720	57.4544	74.4789	46.9866	50.1988	32.0517	30.2851	30.7033	32.301
FBgn0263321	747.345	624.236	603.002	872.596	444.661	338.779	378.94	328.847	711.795	372.807	0.935526	1.71e-07	9.7e-06	CG43402	2L	1442627	1443832	+	1206	protein_coding	- && - && -	-	-	649	471	773	995	367	339	393	425	24.6683	20.639	19.8763	28.738	14.7113	11.1827	12.5313	10.869
FBgn0051157	18.4245	13.2534	29.6431	34.2023	0	1.9987	0	0.773758	23.8808	0.693114	5.0706	1.8e-07	1.02e-05	CG31157	3R	13047731	13049294	+	1324	protein_coding	- && - && -	-	-	16	10	38	39	0	2	0	1	0.553953	0.399142	0.890018	1.02602	0	0.0600949	0	0.0232948
FBti0019622	74.8497	110.003	92.0495	91.2061	33.9251	29.9805	6.74958	27.0815	92.0272	24.4342	1.91982	1.91e-07	1.07e-05	FBti0019622	X	11194484	11201847	-	7364	transposable_element	NA && sp|P20825|POL2_DROME Retrovirus-related Pol polyprotein from transposon 297 OS=Drosophila melanogaster OX=7227 GN=pol PE=4 SV=1 && PF12259:Baculovirus F protein	-	-	65	83	118	104	28	30	7	35	0.404614	0.595635	0.496903	0.491927	0.183813	0.16207	0.0365542	0.146589
FBgn0028899	38.0006	55.6643	36.6638	46.48	18.1742	6.99545	4.82113	3.09503	44.2022	8.27144	2.48199	2.08e-07	1.16e-05	CG31817	2L	16330560	16337885	-	7203	protein_coding	- && - && -	-	-	33	42	47	53	15	7	5	4	0.210011	0.308142	0.202343	0.256297	0.100672	0.0386616	0.0266937	0.0171275
FBgn0034436	1190.69	1164.98	1249.69	1121.66	643.366	613.601	337.479	642.219	1181.75	559.166	1.07983	2.16e-07	1.19e-05	CG11961	2R	19357532	19363124	+	3896	protein_coding	- && sp|Q7Z2K6|ERMP1_HUMAN Endoplasmic reticulum metallopeptidase 1 OS=Homo sapiens OX=9606 GN=ERMP1 PE=1 SV=2 && PF04389:Peptidase family M28	-	-	1034	879	1602	1279	531	614	350	830	12.1659	11.923	12.7511	11.4349	6.58883	6.26967	3.45463	6.57061
FBgn0032253	986.864	796.53	990.702	1052.38	485.856	510.668	426.188	649.957	956.619	518.167	0.883905	3.37e-07	1.8e-05	LManI	2L	10452677	10457241	-	3248	protein_coding	Lysosomal alpha-mannosidase I && sp|Q60HE9|MA2B1_MACFA Lysosomal alpha-mannosidase OS=Macaca fascicularis OX=9541 GN=MAN2B1 PE=2 SV=1 && PF17677:Glycosyl hydrolases family 38 C-terminal beta sandwich domain|PF01074:Glycosyl hydrolases family 38 N-terminal domain|PF09261:Alpha mannosidase middle domain|PF07748:Glycosyl hydrolases family 38 C-terminal domain	-	-	857	601	1270	1200	401	511	442	840	12.095	9.77854	12.1253	12.8691	5.96844	6.25893	5.2331	7.97645
FBgn0028855	175.033	110.003	160.697	173.642	47.2528	50.9668	90.6372	50.2943	154.844	59.7878	1.37445	4.1e-07	2.15e-05	CG15282	2L	14712471	14713298	+	701	protein_coding	- && - && -	-	-	152	83	206	198	39	51	94	65	9.93955	6.25714	9.11281	9.83849	2.68955	2.89433	5.15659	2.85984
FBgn0050281	27.6368	29.1575	28.0829	33.3253	7.26967	6.99545	5.78535	6.96382	29.5506	6.75357	2.13391	4.58e-07	2.36e-05	CG30281	2R	22114997	22116189	+	1007	protein_coding	- && sp|A2AV25|FBCD1_MOUSE Fibrinogen C domain-containing protein 1 OS=Mus musculus OX=10090 GN=Fibcd1 PE=2 SV=1 && PF00147:Fibrinogen beta and gamma chains, C-terminal globular domain	-	-	24	22	36	38	6	7	6	9	1.0925	1.15454	1.1086	1.31442	0.288041	0.276544	0.229126	0.275651
FBgn0259710	18.4245	37.1096	14.0415	19.2936	0	1.9987	0	0.773758	22.2173	0.693114	4.93303	4.66e-07	2.39e-05	CG42364	2R	21665940	21666579	+	640	protein_coding	- && - && -	-	-	16	28	18	22	0	2	0	1	1.14599	2.31203	0.872159	1.19736	0	0.124321	0	0.0481911
FBgn0035575	770.376	746.167	830.786	885.751	479.798	387.748	388.583	560.974	808.27	454.276	0.831031	5.65e-07	2.85e-05	CG7509	3L	4803077	4805274	-	1958	protein_coding	- && - && PF13855:Leucine rich repeat	-	-	669	563	1065	1010	396	388	403	725	15.6623	15.1954	16.8671	17.9676	9.77721	7.88342	7.91489	11.4202
FBgn0030041	11039.8	8279.41	9529.46	10109	5547.97	5707.28	6939.53	5454.99	9739.4	5912.44	0.720125	6.44e-07	3.22e-05	CG12116	X	8467443	8469012	-	1570	protein_coding	- && - && PF00106:short chain dehydrogenase	-	-	9587	6247	12216	11527	4579	5711	7197	7050	279.914	210.275	241.286	255.74	140.995	144.713	176.281	138.496
FBgn0030773	13031.9	10089.8	14520.4	13195.9	7740.98	8418.52	6332.07	6937.51	12709.5	7357.27	0.788841	7.19e-07	3.54e-05	CG9676	X	16699152	16700170	-	964	protein_coding	- && sp|Q17004|SP24D_ANOGA Serine protease SP24D OS=Anopheles gambiae OX=7165 GN=Sp24D PE=2 SV=3 && PF00089:Trypsin	-	-	11317	7613	18614	15047	6389	8424	6567	8966	538.14	417.344	598.778	543.694	320.397	347.646	261.965	286.859
FBgn0026176	32.2429	39.7602	27.3028	45.603	12.1161	6.99545	10.6065	6.19006	36.2273	8.97702	2.0372	7.52e-07	3.67e-05	SkpB	2R	12139295	12140229	-	877	protein_coding	SKP1-related B && sp|G5ECU1|SKR1_CAEEL Skp1-related protein OS=Caenorhabditis elegans OX=6239 GN=skr-1 PE=1 SV=1 && PF03931:Skp1 family, tetramerisation domain|PF01466:Skp1 family, dimerisation domain	-	-	28	30	35	52	10	7	11	8	1.46352	1.80775	1.23758	2.06531	0.55123	0.317537	0.482331	0.281344
FBgn0262811	11.5153	9.27739	11.7012	10.5238	0	0	0	0	10.7544	0	5.91011	7.76e-07	3.77e-05	CG43182	X	353067	353317	+	251	protein_coding	- && - && -	-	-	10	7	15	12	0	0	0	0	1.82628	1.4738	1.85319	1.66529	0	0	0	0
FBgn0031182	1108.93	1469.8	1233.31	1133.06	638.519	858.441	524.538	585.735	1236.27	651.808	0.923403	8.3e-07	4e-05	Cyp6t1	X	21517434	21519218	-	1785	protein_coding	Cytochrome P450 6t1 && sp|Q9VRI9|CP6T1_DROME Probable cytochrome P450 6t1 OS=Drosophila melanogaster OX=7227 GN=Cyp6t1 PE=2 SV=1 && PF00067:Cytochrome P450	-	-	963	1109	1581	1292	527	859	544	757	24.7303	32.8329	27.4661	25.2119	14.2727	19.1448	11.7196	13.0799
FBgn0040099	2235.13	2409.47	2450.23	2739.69	1762.89	1409.08	1125.25	1215.57	2458.63	1378.2	0.836114	8.42e-07	4.05e-05	lectin-28C	2L	7857077	7860120	+	3044	protein_coding	lectin-28C && - && PF03103:Domain of unknown function (DUF243)	-	-	1941	1818	3141	3124	1455	1410	1167	1571	29.2295	31.562	31.9983	35.7477	23.1074	18.4277	14.7428	15.9176
FBgn0010225	28313.9	25854.8	29248.3	27121.5	18949.6	20255.8	20436.8	19016.6	27634.6	19664.7	0.490904	8.64e-07	4.14e-05	Gel	3R	4235217	4241057	+	3376	protein_coding	Gelsolin && sp|Q07171|GELS_DROME Gelsolin OS=Drosophila melanogaster OX=7227 GN=Gel PE=1 SV=2 && PF00626:Gelsolin repeat	-	-	24588	19508	37494	30926	15640	20269	21195	24577	333.858	305.37	344.4	319.082	223.958	238.85	241.426	224.529
FBgn0040732	5408.75	10217.1	5324.83	9124.11	3926.83	3311.84	1830.1	1990.88	7518.69	2764.91	1.44344	8.82e-07	4.21e-05	CG16926	2R	19500295	19501418	-	979	protein_coding	- && - && -	-	-	4697	7709	6826	10404	3241	3314	1898	2573	219.927	416.132	216.216	370.168	160.04	134.668	74.5532	81.0594
FBgn0039736	46.0613	60.9657	44.4646	41.2181	15.7509	10.9928	20.2487	14.7014	48.1774	15.4235	1.63442	1.07e-06	5.06e-05	CG7912	3R	30006034	30009189	-	1992	protein_coding	- && sp|Q86WA9|S2611_HUMAN Sodium-independent sulfate anion transporter OS=Homo sapiens OX=9606 GN=SLC26A11 PE=1 SV=2 && PF00916:Sulfate permease family	-	-	40	46	57	47	13	11	21	19	0.920474	1.22035	0.887338	0.821845	0.315491	0.219684	0.405399	0.294178
FBgn0029828	3850.73	2930.33	3963.59	4819.01	2222.1	2347.47	2029.69	2267.88	3890.92	2216.79	0.812028	1.17e-06	5.47e-05	CG6067	X	5955629	5958283	+	1408	protein_coding	- && - && PF00089:Trypsin	-	-	3344	2211	5081	5495	1834	2349	2105	2931	108.869	82.9854	111.905	135.94	62.9693	66.3706	57.4913	64.2036
FBti0061471	85.2135	38.4349	87.369	99.9759	21.809	29.9805	6.74958	17.7964	77.7483	19.0839	2.03966	1.2e-06	5.55e-05	FBti0061471	4	1061502	1061989	+	488	transposable_element	NA && - && -	-	-	74	29	112	114	18	30	7	23	6.95109	3.14046	7.11707	8.13704	1.78314	2.44566	0.551608	1.45363
FBti0063975	203.821	94.0993	186.439	181.535	75.1199	47.9688	54.9608	79.6971	166.474	64.4366	1.37243	1.39e-06	6.31e-05	FBti0063975	4	448779	449248	+	470	transposable_element	NA && - && -	-	-	177	71	239	207	62	48	57	103	17.263	7.98318	15.769	15.341	6.37714	4.06293	4.66369	6.75905
FBti0018871	11.5153	13.2534	7.80081	8.76981	0	0	0	0	10.3348	0	5.83496	1.48e-06	6.67e-05	FBti0018871	2R	23914354	23921920	-	7567	transposable_element	- && sp|P10394|POL4_DROME Retrovirus-related Pol polyprotein from transposon 412 OS=Drosophila melanogaster OX=7227 GN=POL PE=4 SV=1 && PF17919:RNase H-like domain found in reverse transcriptase|PF00078:Reverse transcriptase (RNA-dependent DNA polymerase)|PF17921:Integrase zinc binding domain|PF00665:Integrase core domain	-	-	10	10	10	10	0	0	0	0	0.0605783	0.069838	0.0409807	0.0460318	0	0	0	0
FBgn0050101	173.882	201.452	224.663	213.983	127.219	117.923	87.7445	99.8148	203.495	108.175	0.92	1.48e-06	6.67e-05	Vajk4	2R	17408258	17410204	-	1545	protein_coding	- && - && -	-	-	151	152	288	244	105	118	91	129	4.48012	5.19913	5.78053	5.50101	3.28544	3.03843	2.26499	2.57518
FBgn0033697	124.366	147.113	145.095	135.055	72.6967	47.9688	67.4958	27.8553	137.907	54.0041	1.36691	1.54e-06	6.85e-05	Cyp6t3	2R	12190682	12192436	+	1694	protein_coding	Cytochrome P450 6t3 && sp|Q9V676|CP6T3_DROME Probable cytochrome P450 6t3 OS=Drosophila melanogaster OX=7227 GN=Cyp6t3 PE=3 SV=1 && PF00067:Cytochrome P450	-	-	108	111	186	154	60	48	70	36	2.92248	3.46278	3.40489	3.16657	1.71226	1.12726	1.58905	0.655444
FBgn0270926	3787.39	5484.26	3206.91	3566.68	1474.53	1698.89	2623.66	1683.7	4011.31	1870.19	1.10045	1.58e-06	6.98e-05	AsnS	3L	21173118	21174973	+	1856	protein_coding	Asparagine synthetase && sp|P49089|ASNS1_YEAST Asparagine synthetase [glutamine-hydrolyzing] 1 OS=Saccharomyces cerevisiae (strain ATCC 204508 / S288c) OX=559292 GN=ASN1 PE=1 SV=2 && PF13537:Glutamine amidotransferase domain|PF00733:Asparagine synthase	-	-	3289	4138	4111	4067	1217	1700	2721	2176	81.232	117.822	68.6867	76.3269	31.699	36.439	56.3771	36.1599
FBgn0034454	84.062	53.0137	76.4479	72.7895	21.809	37.9753	12.5349	15.4752	71.5782	21.9486	1.71895	1.58e-06	6.98e-05	CG15120	2R	19497752	19500372	+	1070	protein_coding	- && sp|Q9DAK2|PACRG_MOUSE Parkin coregulated gene protein homolog OS=Mus musculus OX=10090 GN=Pacrg PE=1 SV=1 && PF10274:Parkin co-regulated protein	-	-	73	40	98	83	18	38	13	20	3.12738	1.97557	2.84018	2.70194	0.813245	1.41285	0.46721	0.576491
RR48361_transposable_element	19.5761	18.5548	18.7219	14.9087	2.42322	0	1.92845	2.32127	17.9404	1.66824	3.4154	1.62e-06	7.12e-05	RR48361_transposable_element	X	23220092	23223699	+	3608	transposable_element	NA && sp|P16423|POLR_DROME Retrovirus-related Pol polyprotein from type-2 retrotransposable element R2DM OS=Drosophila melanogaster OX=7227 GN=pol PE=4 SV=1 && PF00078:Reverse transcriptase (RNA-dependent DNA polymerase)	C2H2	C2H2	17	14	24	17	2	0	2	3	0.215985	0.205058	0.206276	0.164121	0.0267976	0	0.0213165	0.0256449
FBti0019974	17.273	18.5548	21.8423	16.6626	0	1.9987	0	0	18.5832	0.499675	5.25544	1.71e-06	7.43e-05	FBti0019974	2R	7139978	7141411	+	1434	transposable_element	NA && - && -	-	-	15	14	28	19	0	2	0	0	0.479494	0.515934	0.605497	0.461515	0	0.0554851	0	0
FBgn0264838	62.1828	54.339	86.5889	78.9283	32.7135	22.985	31.8194	24.7603	70.5098	28.0696	1.34872	2.17e-06	9.27e-05	asRNA:CR44046	3R	30049293	30052211	+	1042	ncRNA	antisense RNA:CR44046 && - && -	-	-	54	41	111	90	27	23	33	32	2.37557	2.07937	3.30338	3.00854	1.25265	0.878124	1.21786	0.947172
FBgn0286030	13.8184	10.6027	14.0415	14.0317	0	0	0	0.773758	13.1236	0.193439	5.47833	2.35e-06	9.9e-05	lncRNA:CR46350	3R	9283875	9284525	+	651	ncRNA	long non-coding RNA:CR46350 && - && -	-	-	12	8	18	16	0	0	0	1	0.84497	0.649418	0.857422	0.856092	0	0	0	0.0473768
FBgn0039298	5922.34	951.595	6410.7	5703.89	604.594	691.55	1007.62	692.513	4747.13	749.068	2.66391	2.35e-06	9.9e-05	to	3R	25240180	25241668	+	1253	protein_coding	takeout && sp|Q9VBV3|TAKT_DROME Protein takeout OS=Drosophila melanogaster OX=7227 GN=to PE=2 SV=1 && PF06585:Haemolymph juvenile hormone binding protein (JHBP)	-	-	5143	718	8218	6504	499	692	1045	895	188.151	30.2823	203.385	180.805	19.2523	21.971	32.0714	22.0302
FBgn0000473	13205.8	8647.85	15868.4	9677.49	4799.19	5760.25	3660.2	1509.6	11849.9	3932.31	1.59161	2.39e-06	0.000100107	Cyp6a2	2R	6779749	6781491	-	1674	protein_coding	Cytochrome P450 6a2 && sp|P33270|CP6A2_DROME Cytochrome P450 6a2 OS=Drosophila melanogaster OX=7227 GN=Cyp6a2 PE=2 SV=2 && PF00067:Cytochrome P450	-	-	11468	6525	20342	11035	3961	5764	3796	1951	314.032	205.987	376.827	229.614	114.388	136.982	87.2014	35.9458
RR48310_transposable_element	43.7583	3.97602	25.7427	19.2936	1.21161	0	0	1.54752	23.1926	0.689782	5.03107	2.59e-06	0.000107542	RR48310_transposable_element	X	21954524	21956564	-	2041	transposable_element	NA && sp|Q9NBX5|GAGXE_DROME Nucleic-acid-binding protein from transposon X-element OS=Drosophila melanogaster OX=7227 GN=ORF1 PE=4 SV=1 && -	-	-	38	3	33	22	1	0	0	2	0.853457	0.0776773	0.501388	0.375458	0.0236859	0	0	0.0302227
FBgn0032436	46.0613	29.1575	51.4853	60.5117	13.3277	13.9909	18.3203	13.9276	46.804	14.8916	1.66378	2.84e-06	0.000115539	CG5418	2L	12451945	12453242	-	1196	protein_coding	- && sp|Q0HZ05|RIHA_SHESR Pyrimidine-specific ribonucleoside hydrolase RihA OS=Shewanella sp. (strain MR-7) OX=60481 GN=rihA PE=3 SV=1 && PF01156:Inosine-uridine preferring nucleoside hydrolase	-	-	40	22	66	69	11	14	19	18	1.5331	0.972091	1.71126	2.00955	0.444625	0.465685	0.610907	0.464182
FBgn0085736	49.5159	42.4109	47.5849	63.1427	12.1161	22.985	20.2487	13.9276	50.6636	17.3194	1.55183	2.85e-06	0.000115933	CG40472	3L	24927130	24927710	+	460	protein_coding	- && - && -	-	-	43	32	61	72	10	23	21	18	4.28501	3.67627	4.11221	5.452	1.05093	1.98914	1.75555	1.20687
FBgn0039486	845.226	691.828	900.993	1044.48	591.266	457.702	404.01	341.227	870.633	448.551	0.960307	2.93e-06	0.0001183	CAH9	3R	27102988	27106184	-	1130	protein_coding	Carbonic anhydrase 9 && sp|P27139|CAH2_RAT Carbonic anhydrase 2 OS=Rattus norvegicus OX=10116 GN=Ca2 PE=1 SV=2 && PF00194:Eukaryotic-type carbonic anhydrase	-	-	734	522	1155	1191	488	458	419	441	29.7755	24.4122	31.6962	36.7126	20.8773	16.1244	14.259	12.0367
FBgn0085195	4457.59	2414.77	3865.3	3927.12	1828.32	2105.63	937.227	1064.69	3666.2	1483.97	1.30536	3.07e-06	0.000122702	CG34166	2L	14743193	14743879	+	613	protein_coding	- && - && -	-	-	3871	1822	4955	4478	1509	2107	972	1376	289.47	157.074	250.661	254.451	119.004	136.741	60.9759	69.2316
FBgn0033367	3324.48	1897.89	3624.25	3232.55	1680.5	1712.89	1174.43	1333.18	3019.79	1475.25	1.03419	3.07e-06	0.000122702	PPO2	2R	9042261	9044709	-	2280	protein_coding	Prophenoloxidase 2 && sp|Q9V521|PPO2_DROME Phenoloxidase 2 OS=Drosophila melanogaster OX=7227 GN=PPO2 PE=1 SV=1 && PF03723:Hemocyanin, ig-like domain|PF03722:Hemocyanin, all-alpha domain|PF00372:Hemocyanin, copper containing domain	-	-	2887	1432	4646	3686	1387	1714	1218	1723	58.0434	33.1913	63.1899	56.3121	29.4086	29.9069	20.5431	23.3076
FBgn0038071	556.191	490.376	568.679	513.034	378.023	281.817	338.443	333.49	532.07	332.943	0.678718	3.27e-06	0.000129824	Dtg	3R	12648058	12652910	+	2464	protein_coding	Dpp target gene && - && -	-	-	483	370	729	585	312	282	351	431	8.98561	7.93554	9.17466	8.26983	6.12134	4.55307	5.47796	5.3949
FBgn0038147	6211.37	3875.3	5668.07	6848.35	3197.44	3112.97	3163.62	2188.19	5650.77	2915.56	0.955079	3.5e-06	0.000138155	CCHa2	3R	13389059	13395197	-	1459	protein_coding	CCHamide-2 && sp|Q8SXL2|CCHA2_DROME Neuropeptide CCHamide-2 OS=Drosophila melanogaster OX=7227 GN=CCHa2 PE=1 SV=1 && -	-	-	5394	2924	7266	7809	2639	3115	3281	2828	169.471	105.91	154.434	186.432	87.4413	84.9373	86.4776	59.782
FBgn0035679	575.767	553.993	648.247	594.593	373.176	368.76	208.273	304.861	593.15	313.767	0.921181	3.58e-06	0.000140173	CG10467	3L	6093204	6094747	-	1544	protein_coding	- && sp|Q8K157|GALM_MOUSE Galactose mutarotase OS=Mus musculus OX=10090 GN=Galm PE=1 SV=1 && PF01263:Aldose 1-epimerase	-	-	500	418	831	678	308	369	216	394	14.8444	14.3069	16.69	15.2955	9.64353	9.50768	5.37971	7.87038
FBgn0004045	317150	200928	299088	305162	190056	138890	113543	140531	280582	145755	0.944887	3.58e-06	0.000140173	Yp1	X	10053811	10055498	+	1611	protein_coding	Yolk protein 1 && sp|P02843|VIT1_DROME Vitellogenin-1 OS=Drosophila melanogaster OX=7227 GN=Yp1 PE=1 SV=1 && PF00151:Lipase	-	-	275415	151605	383407	347969	156862	138980	117756	181621	7836.7	4973.17	7380.19	7523.61	4707.11	3432.04	2810.86	3477.1
FBti0018987	11.5153	25.1815	15.6016	15.7857	1.21161	0	0	1.54752	17.021	0.689782	4.5635	3.73e-06	0.000145034	FBti0018987	2R	12819501	12824510	+	5010	transposable_element	- && sp|P21328|RTJK_DROME RNA-directed DNA polymerase from mobile element jockey OS=Drosophila melanogaster OX=7227 GN=pol PE=1 SV=1 && PF14529:Endonuclease-reverse transcriptase|PF00078:Reverse transcriptase (RNA-dependent DNA polymerase)	-	-	10	19	20	18	1	0	0	2	0.0914962	0.200416	0.123793	0.125146	0.00964928	0	0	0.0123123
FBgn0062928	291.338	193.5	290.97	317.467	82.3896	97.9363	180.31	102.136	273.319	115.693	1.24035	4.11e-06	0.000158755	hpRNA:CR33940	3L	19486745	19488439	-	1013	ncRNA	hairpin RNA:CR33940 && - && -	-	-	253	146	373	362	68	98	187	132	11.4486	7.61656	11.4183	12.4475	3.24513	3.84868	7.0988	4.01894
FBgn0039024	4484.07	3357.09	4448.02	3967.46	2787.92	2690.25	2486.74	2624.59	4064.16	2647.37	0.618814	4.54e-06	0.000174895	Nepl15	3R	22763960	22766172	-	2213	protein_coding	Neprilysin-like 15 && sp|Q9W436|NEP_DROME Neprilysin-1 OS=Drosophila melanogaster OX=7227 GN=Nep1 PE=2 SV=2 && PF01431:Peptidase family M13|PF05649:Peptidase family M13	-	-	3894	2533	5702	4524	2301	2692	2579	3392	80.6595	60.488	79.9004	71.207	50.2652	48.3937	44.8149	47.2738
FBgn0053120	1562.63	1058.95	1401.02	1594.35	914.767	727.526	634.46	851.907	1404.24	782.165	0.845175	4.55e-06	0.000174966	CG33120	2L	18841400	18844579	-	2301	protein_coding	- && - && PF06974:Protein of unknown function (DUF1298)	-	-	1357	799	1796	1818	755	728	658	1101	27.0336	18.3504	24.2043	27.5206	15.8622	12.5867	10.9967	14.7577
FBgn0032770	394.976	417.483	433.725	457.784	252.015	302.803	267.09	212.783	425.992	258.673	0.722781	4.86e-06	0.000186074	CG13086	2L	19364375	19365470	+	690	protein_coding	- && - && -	-	-	343	315	556	522	208	303	277	275	22.7869	24.1255	24.9879	26.3513	14.5729	17.4698	15.4377	12.2922
FBgn0038877	7575.94	6184.04	7759.46	8528.64	5024.55	4132.31	2924.49	4441.37	7512.02	4130.68	0.863033	4.87e-06	0.000186074	CG3308	3R	21271078	21273817	-	2124	protein_coding	- && sp|D2TUZ4|TATD_CITRI 3'-5' ssDNA/RNA exonuclease TatD OS=Citrobacter rodentium (strain ICC168) OX=637910 GN=tatD PE=3 SV=1 && PF01026:TatD related DNase	-	-	6579	4666	9947	9725	4147	4135	3033	5740	141.986	116.093	145.225	159.484	94.387	77.4491	54.9124	83.3497
FBgn0063495	368.491	306.154	393.941	413.935	199.916	195.873	256.484	159.394	370.63	202.917	0.873344	5.08e-06	0.000192735	GstE5	2R	18404605	18405338	+	734	protein_coding	Glutathione S transferase E5 && sp|P46430|GSTT1_MANSE Glutathione S-transferase 1 OS=Manduca sexta OX=7130 GN=GST1 PE=2 SV=1 && PF13417:Glutathione S-transferase, N-terminal domain|PF14497:Glutathione S-transferase, C-terminal domain	-	-	320	231	505	472	165	196	266	206	19.9846	16.6315	21.3353	22.3989	10.8673	10.6232	13.936	8.65601
FBgn0002565	14786.8	6419.95	12661.5	14067.7	5723.65	5711.28	2001.73	2763.86	11984	4050.13	1.56524	5.36e-06	0.00020195	Lsp2	3L	12129393	12131869	+	2477	protein_coding	Larval serum protein 2 && sp|Q24388|LSP2_DROME Larval serum protein 2 OS=Drosophila melanogaster OX=7227 GN=Lsp2 PE=2 SV=2 && PF03722:Hemocyanin, all-alpha domain|PF00372:Hemocyanin, copper containing domain|PF03723:Hemocyanin, ig-like domain	-	-	12841	4844	16231	16041	4724	5715	2076	3572	237.637	103.346	203.199	225.573	92.1969	91.788	32.2295	44.4766
FBgn0036824	20644.7	20346.6	19267.2	20994.9	10295.1	13666.1	14078.7	14269.6	20313.4	13077.4	0.635248	5.43e-06	0.000203208	CG3902	3L	18893120	18898293	-	1585	protein_coding	- && sp|P45954|ACDSB_HUMAN Short/branched chain specific acyl-CoA dehydrogenase, mitochondrial OS=Homo sapiens OX=9606 GN=ACADSB PE=1 SV=1 && PF00441:Acyl-CoA dehydrogenase, C-terminal domain|PF02770:Acyl-CoA dehydrogenase, middle domain|PF02771:Acyl-CoA dehydrogenase, N-terminal domain	-	-	17928	15352	24699	23940	8497	13675	14601	18442	518.494	511.86	483.23	526.11	259.161	343.237	354.247	358.86
FBgn0035309	95.5773	113.979	76.4479	102.607	54.5225	46.9694	33.7479	43.3304	97.1528	44.6426	1.12268	6.06e-06	0.000224346	CG15879	3L	2167550	2169108	-	1389	protein_coding	- && sp|O18391|KRAK_DROME Probable serine hydrolase OS=Drosophila melanogaster OX=7227 GN=kraken PE=2 SV=1 && PF12697:Alpha/beta hydrolase family	-	-	83	86	98	117	45	47	35	56	2.73916	3.27199	2.1879	2.93403	1.56618	1.34614	0.968988	1.24346
FBgn0010222	7937.52	9445.71	7886.61	10127.4	4696.21	4978.76	6672.44	4690.52	8849.31	5259.48	0.750605	6.87e-06	0.000251126	Nmdmc	3R	9042508	9050555	-	1516	protein_coding	NAD-dependent methylenetetrahydrofolate dehydrogenase && sp|Q04448|MTDC_DROME Bifunctional methylenetetrahydrofolate dehydrogenase/cyclohydrolase, mitochondrial OS=Drosophila melanogaster OX=7227 GN=Nmdmc PE=2 SV=2 && PF00763:Tetrahydrofolate dehydrogenase/cyclohydrolase, catalytic domain|PF02882:Tetrahydrofolate dehydrogenase/cyclohydrolase, NAD(P)-binding domain	-	-	6893	7127	10110	11548	3876	4982	6920	6062	208.425	248.441	206.802	265.332	123.6	130.737	175.533	123.328
FBgn0035577	57.5767	103.377	76.4479	85.9442	37.5599	26.9824	24.1056	41.0092	80.8364	32.4143	1.31253	7.37e-06	0.000268014	CG13708	3L	4829092	4833591	-	4357	protein_coding	- && sp|Q8IUZ0|LRC49_HUMAN Leucine-rich repeat-containing protein 49 OS=Homo sapiens OX=9606 GN=LRRC49 PE=2 SV=2 && PF13855:Leucine rich repeat	-	-	50	78	98	98	31	27	25	53	0.526046	0.946069	0.697496	0.783465	0.343959	0.246531	0.220651	0.375176
FBgn0027070	1308.14	1257.75	1276.99	1324.24	786.336	899.415	662.423	940.89	1291.78	822.266	0.651033	7.72e-06	0.00027917	Ugt36E1	2L	18826770	18829059	+	1903	protein_coding	UDP-glycosyltransferase family 36 member E1 && sp|A0A291PQF1|UGT5_DACCO UDP-glycosyltransferase UGT5 OS=Dactylopius coccus OX=765876 GN=UGT5 PE=1 SV=1 && PF00201:UDP-glucoronosyl and UDP-glucosyl transferase	-	-	1136	949	1637	1510	649	900	687	1216	27.3641	26.3538	26.6755	27.6388	16.4869	18.8148	13.8826	19.7079
FBgn0032252	160.063	153.74	147.435	170.134	104.199	89.9415	83.8876	67.3169	157.843	86.3361	0.880496	8.11e-06	0.000290784	loh	2L	10442534	10450080	+	3374	protein_coding	lonely heart && sp|Q6ZMP0|THSD4_HUMAN Thrombospondin type-1 domain-containing protein 4 OS=Homo sapiens OX=9606 GN=THSD4 PE=2 SV=2 && PF05986:ADAM-TS Spacer 1|PF08686:PLAC (protease and lacunin) domain|PF00090:Thrombospondin type 1 domain	-	-	139	116	189	194	86	90	87	87	1.88847	1.81689	1.73708	2.0028	1.23221	1.06119	0.991577	0.795281
RR48384_transposable_element	4.60613	11.9281	7.02073	11.4008	0	0	0	0	8.73892	0	5.60337	9.48e-06	0.000334275	RR48384_transposable_element	2R	1235034	1242443	-	7410	transposable_element	NA && sp|P10394|POL4_DROME Retrovirus-related Pol polyprotein from transposon 412 OS=Drosophila melanogaster OX=7227 GN=POL PE=4 SV=1 && -	-	-	4	9	9	13	0	0	0	0	0.0247447	0.0641859	0.0376641	0.0611092	0	0	0	0
FBgn0038088	793.407	702.431	785.541	858.565	491.914	441.712	591.07	414.734	784.986	484.858	0.696834	1.01e-05	0.000352823	CG10126	3R	12855544	12859246	-	978	protein_coding	- && sp|Q8WWF8|CAPSL_HUMAN Calcyphosin-like protein OS=Homo sapiens OX=9606 GN=CAPSL PE=2 SV=4 && PF13499:EF-hand domain pair	-	-	689	530	1007	979	406	442	613	536	32.294	28.6387	31.9296	34.8678	20.0687	17.9796	24.1032	16.9033
FBgn0033777	1057.11	1060.27	1140.48	1105	777.854	785.489	559.251	642.219	1090.71	691.203	0.659659	1.08e-05	0.000376069	CG17574	2R	12849358	12869423	-	3022	protein_coding	- && - && -	-	-	918	800	1462	1260	642	786	580	830	13.9248	13.9898	15.0022	14.523	10.2701	10.3472	7.3805	8.47091
FBgn0004797	3590.48	2557.91	3374.63	3626.32	1673.24	1864.79	2262.07	2131.7	3287.33	1982.95	0.729213	1.09e-05	0.000380734	mdy	2L	16816660	16826964	+	2689	protein_coding	midway && sp|Q8MK44|DGAT1_BOVIN Diacylglycerol O-acyltransferase 1 OS=Bos taurus OX=9913 GN=DGAT1 PE=1 SV=2 && PF03062:MBOAT, membrane-bound O-acyltransferase family	-	-	3118	1930	4326	4135	1381	1866	2346	2755	53.1528	37.9299	49.8883	53.5631	24.8276	27.6068	33.5498	31.5993
FBgn0038676	49.5159	42.4109	64.7467	45.603	20.5974	19.987	13.4992	22.439	50.5691	19.1306	1.40841	1.1e-05	0.000381097	CG6026	3R	19033538	19044693	+	5461	protein_coding	- && - && -	-	-	43	32	83	52	17	20	14	29	0.360942	0.309666	0.471313	0.331675	0.150491	0.145698	0.0985844	0.163784
FBgn0267408	6085.86	6670.44	6078.39	6736.09	4318.18	4583.02	3117.34	4171.33	6392.7	4047.47	0.659439	1.11e-05	0.000383233	AOX1	3R	15532137	15537292	-	4228	protein_coding	Aldehyde oxidase 1 && sp|Q7G192|ALDO2_ARATH Indole-3-acetaldehyde oxidase OS=Arabidopsis thaliana OX=3702 GN=AAO2 PE=1 SV=2 && PF01799:[2Fe-2S] binding domain|PF01315:Aldehyde oxidase and xanthine dehydrogenase, a/b hammerhead domain|PF00941:FAD binding domain in molybdopterin dehydrogenase|PF03450:CO dehydrogenase flavoprotein C-terminal domain|PF02738:Molybdopterin-binding domain of aldehyde de…	-	-	5285	5033	7792	7681	3564	4586	3233	5391	57.2995	62.9082	57.1501	63.2797	40.7507	43.1514	29.4051	39.3261
FBgn0031435	32.2429	67.5924	53.8256	47.357	18.1742	17.9883	15.4276	20.1177	50.2545	17.9269	1.48018	1.17e-05	0.000403707	Elba2	2L	2577687	2579179	+	1493	protein_coding	Early boundary activity 2 && sp|Q9VQD6|ELBA2_DROME Early boundary activity protein 2 OS=Drosophila melanogaster OX=7227 GN=Elba2 PE=1 SV=1 && PF10523:BEN domain	-	-	28	51	69	54	15	18	16	26	0.859685	1.8052	1.43315	1.25984	0.485695	0.479632	0.41211	0.537106
FBgn0034717	1881.61	1915.12	1748.16	1603.12	1264.92	972.367	630.603	581.866	1787	862.44	1.05223	1.23e-05	0.000421546	CG5819	2R	22293400	22296955	+	3378	protein_coding	- && - && PF13855:Leucine rich repeat	-	-	1634	1445	2241	1828	1044	973	654	752	22.1735	22.606	20.5724	18.8494	14.9408	11.4591	7.4451	6.86601
FBgn0039114	6225.19	6752.62	3759.99	6056.43	2967.24	2719.23	3139.52	3659.1	5698.56	3121.27	0.868076	1.26e-05	0.000429919	Lsd-1	3R	23763857	23766662	+	1960	protein_coding	Lipid storage droplet-1 && sp|Q9VCI3|LSD1_DROME Lipid storage droplets surface-binding protein 1 OS=Drosophila melanogaster OX=7227 GN=Lsd-1 PE=2 SV=2 && PF03036:Perilipin family	-	-	5406	5095	4820	6906	2449	2721	3256	4729	126.433	137.374	76.2596	122.73	60.4039	55.2291	63.8823	74.4149
FBgn0040350	23.0307	80.8458	23.4024	37.7102	12.1161	4.99675	10.6065	6.19006	41.2473	8.47735	2.28811	1.28e-05	0.000436247	CG3690	X	948585	951900	-	2540	protein_coding	- && sp|P94493|YNCC_BACSU Putative metabolite transport protein YncC OS=Bacillus subtilis (strain 168) OX=224308 GN=yncC PE=3 SV=2 && PF07690:Major Facilitator Superfamily	-	-	20	61	30	43	10	5	11	8	0.360942	1.26915	0.366261	0.58968	0.190326	0.0783126	0.166537	0.0971411
FBgn0033867	16.1215	13.2534	14.0415	12.2777	1.21161	1.9987	0	0.773758	13.9235	0.996017	3.84365	1.39e-05	0.000469557	Cpr50Ca	2R	13769915	13787802	+	3427	protein_coding	Cuticular protein 50Ca && - && PF00379:Insect cuticle protein	-	-	14	10	18	14	1	2	0	1	0.187264	0.154206	0.162878	0.142297	0.0141065	0.0232173	0	0.00899979
FBgn0262574	494.008	296.877	650.587	617.395	233.841	307.8	215.022	205.046	514.717	240.427	1.10153	1.42e-05	0.000476778	CG43114	2R	11310831	11311165	+	278	protein_coding	- && - && -	-	-	429	224	834	704	193	308	223	265	70.7381	42.5813	93.0303	88.2082	33.5618	44.0759	30.847	29.4
FBgn0034858	637.95	756.77	725.475	677.03	471.317	502.673	458.971	495.979	699.306	482.235	0.535411	1.52e-05	0.000506146	eIF2Bdelta	2R	23386521	23389052	+	2174	protein_coding	eukaryotic translation initiation factor 2B subunit delta && sp|Q63186|EI2BD_RAT Translation initiation factor eIF-2B subunit delta OS=Rattus norvegicus OX=10116 GN=Eif2b4 PE=2 SV=1 && PF01008:Initiation factor 2 subunit family	-	-	554	571	930	772	389	503	476	641	11.6813	13.8801	13.2656	12.3691	8.65013	9.20458	8.41976	9.09379
FBgn0039679	14.9699	35.7842	17.9419	34.2023	3.63483	8.99415	0.964225	3.09503	25.7246	4.17206	2.63247	1.65e-05	0.000543332	ppk19	3R	29672456	29674223	+	1536	protein_coding	pickpocket 19 && sp|Q9VAJ3|PPK19_DROME Pickpocket protein 19 OS=Drosophila melanogaster OX=7227 GN=ppk19 PE=2 SV=2 && PF00858:Amiloride-sensitive sodium channel	-	-	13	27	23	39	3	9	1	4	0.387966	0.928941	0.464344	0.884412	0.0944197	0.233102	0.0250358	0.0803184
FBgn0050424	123.214	139.161	142.755	115.762	54.5225	82.946	74.2453	66.5432	130.223	69.5643	0.900272	1.68e-05	0.000550484	CG30424	2R	24965275	24967298	-	1713	protein_coding	cGAS-like receptor 2 && - && PF03281:Mab-21 protein	-	-	107	105	183	132	45	83	77	86	2.8633	3.23927	3.31281	2.68409	1.26995	1.9276	1.72857	1.54842
FBgn0266042	94.4258	76.8698	102.191	73.6664	46.0412	39.974	13.4992	16.2489	86.7881	28.9408	1.6067	1.93e-05	0.000623448	asRNA:CR44807	2R	23812185	23814771	+	2349	ncRNA	antisense RNA:CR44807 && sp|A9ZSY2|TRET1_APILI Facilitated trehalose transporter Tret1 OS=Apis mellifera ligustica OX=7469 GN=Tret1 PE=1 SV=1 && PF00083:Sugar (and other) transporter	-	-	82	58	131	84	38	40	14	21	1.60019	1.30485	1.72938	1.2456	0.782047	0.677443	0.229191	0.275729
FBti0018869	32.2429	54.339	25.7427	35.9562	13.3277	3.9974	4.82113	13.9276	37.0702	9.01847	2.02411	1.97e-05	0.000634005	FBti0018869	2R	18575853	18581982	+	6130	transposable_element	- && - && PF18701:Family of unknown function (DUF5641)|PF03564:Protein of unknown function (DUF1759)|PF05585:Putative peptidase (DUF1758)|PF17921:Integrase zinc binding domain|PF05380:Pao retrotransposon peptidase|PF00665:Integrase core domain	-	-	28	41	33	41	11	4	5	18	0.209382	0.353459	0.166939	0.232973	0.086749	0.0259594	0.0313662	0.0905646
FBgn0259834	1812.51	2029.1	1848.79	1843.41	1350.95	1336.13	987.367	892.143	1883.45	1141.65	0.723136	2.13e-05	0.000678563	out	X	19310513	19322106	-	3414	protein_coding	outsiders && - && PF07690:Major Facilitator Superfamily	-	-	1574	1531	2370	2102	1115	1337	1024	1153	21.134	23.6989	21.5272	21.4462	15.7886	15.5799	11.5342	10.4163
FBti0020280	114.002	135.185	83.4686	80.6823	46.0412	29.9805	43.3901	58.0318	103.334	44.3609	1.20462	2.21e-05	0.000702584	FBti0020280	3L	23271761	23276816	+	5056	transposable_element	NA && sp|Q7LHG5|YI31B_YEAST Transposon Ty3-I Gag-Pol polyprotein OS=Saccharomyces cerevisiae (strain ATCC 204508 / S288c) OX=559292 GN=TY3B-I PE=1 SV=2 && PF17921:Integrase zinc binding domain|PF17917:RNase H-like domain found in reverse transcriptase|PF00665:Integrase core domain	-	-	99	102	107	92	38	30	45	75	0.897572	1.06613	0.656266	0.633814	0.363336	0.236053	0.342261	0.45751
FBgn0015570	1812.51	1277.63	1716.18	1600.49	1027.45	1115.27	799.343	994.279	1601.7	984.085	0.70346	2.28e-05	0.000722293	alpha-Est2	3R	7541810	7545230	+	2141	protein_coding	alpha-Esterase-2 && sp|P16854|EST1_CULPI Esterase B1 OS=Culex pipiens OX=7175 GN=B1 PE=3 SV=1 && PF00135:Carboxylesterase family	-	-	1574	964	2200	1825	848	1116	829	1285	33.6999	23.7945	31.8647	29.6912	19.1475	20.7369	14.8899	18.5111
FBgn0036750	111.699	56.9897	106.871	98.2219	31.5019	47.9688	26.9983	47.1992	93.4454	38.4171	1.28088	2.39e-05	0.000750428	CG6034	3L	17745173	17746860	-	1688	protein_coding	- && sp|Q9NWM0|SMOX_HUMAN Spermine oxidase OS=Homo sapiens OX=9606 GN=SMOX PE=1 SV=1 && PF01593:Flavin containing amine oxidoreductase	-	-	97	43	137	112	26	48	28	61	2.63415	1.34621	2.51682	2.31114	0.744618	1.13126	0.637879	1.11456
FBgn0034638	11841.2	8979.19	11984.4	12497.9	7946.96	7642.03	6872.03	5818.66	11325.7	7069.92	0.680076	2.5e-05	0.000778194	CG10433	2R	21605676	21608125	-	2112	protein_coding	- && - && -	-	-	10283	6775	15363	14251	6559	7647	7127	7520	223.186	169.524	225.572	235.035	150.133	144.043	129.767	109.817
FBgn0037265	1205.66	1045.69	1094.45	1134.81	699.1	799.48	842.733	629.065	1120.15	742.594	0.593612	2.6e-05	0.00080036	spartin	3R	4654800	4657985	+	2242	protein_coding	spartin && sp|Q9VN45|SPART_DROME Protein spartin OS=Drosophila melanogaster OX=7227 GN=spartin PE=1 SV=1 && PF06911:Senescence-associated protein	-	-	1047	789	1403	1294	577	800	874	813	21.4068	18.5976	19.4055	20.1039	12.4415	14.1955	14.9909	11.1841
FBgn0058263	1576.45	1353.17	1436.13	1612.77	1106.2	1023.33	849.482	1038.38	1494.63	1004.35	0.574219	2.61e-05	0.000802372	MFS17	2R	2494742	2565385	-	3406	protein_coding	Major Facilitator Superfamily Transporter 17 && sp|Q8GX78|ANTR2_ARATH Ascorbate transporter, chloroplastic OS=Arabidopsis thaliana OX=3702 GN=PHT4;4 PE=1 SV=1 && PF07690:Major Facilitator Superfamily	-	-	1369	1021	1841	1839	913	1024	881	1342	18.4247	15.8415	16.7615	18.807	12.9586	11.9605	9.94681	12.1522
FBgn0003748	10393.7	9228.35	10581.8	10617.6	6680.82	6740.61	5571.29	7978.99	10205.4	6742.93	0.597855	2.72e-05	0.000829712	Treh	2R	21074018	21088945	+	4369	protein_coding	Trehalase && sp|Q9W2M2|TREA_DROME Trehalase OS=Drosophila melanogaster OX=7227 GN=Treh PE=1 SV=1 && PF01204:Trehalase	-	-	9026	6963	13565	12107	5514	6745	5778	10312	94.7009	84.2229	96.2811	96.5241	61.0123	61.418	50.8567	72.796
FBgn0034538	437.583	283.623	406.422	459.538	207.186	267.826	212.13	159.394	396.792	211.634	0.910809	2.75e-05	0.000835976	CG16799	2R	20652557	20655096	-	1288	protein_coding	- && sp|Q17005|LYSC1_ANOGA Lysozyme c-1 OS=Anopheles gambiae OX=7165 GN=AGAP007347 PE=2 SV=2 && PF00062:C-type lysozyme/alpha-lactalbumin family	-	-	380	214	521	524	171	268	220	206	13.5241	8.78038	12.5437	14.1709	6.41819	8.27779	6.5684	4.93285
FBgn0030594	3775.88	1798.49	3714.74	2411.7	962.019	1756.86	1445.37	762.925	2925.2	1231.79	1.24806	2.82e-05	0.000852436	fiz	X	14906334	14909708	-	2980	protein_coding	fezzik && sp|P18173|DHGL_DROME Glucose dehydrogenase [FAD, quinone] OS=Drosophila melanogaster OX=7227 GN=Gld PE=3 SV=3 && PF05199:GMC oxidoreductase|PF00732:GMC oxidoreductase	-	-	3279	1357	4762	2750	794	1758	1499	986	50.439	24.0646	49.5537	32.1438	12.8806	23.4692	19.3436	10.2049
FBgn0283728	9.21227	6.62671	7.02073	6.13887	0	0	0	0	7.24964	0	5.33404	2.86e-05	0.000863013	CG31600	2L	21914269	21915358	-	929	protein_coding	- && - && -	-	-	8	5	9	7	0	0	0	0	0.394744	0.284426	0.300421	0.26246	0	0	0	0
FBgn0036862	2478.1	4867.98	2465.05	3258.86	1868.3	1500.02	1019.19	1775	3267.5	1540.63	1.08445	2.93e-05	0.000878346	Gbs-76A	3L	19281364	19292766	-	5392	protein_coding	Glycogen binding subunit 76A && sp|Q9VVY3|GBS76_DROME Glycogen-binding subunit 76A OS=Drosophila melanogaster OX=7227 GN=Gbs-76A PE=1 SV=1 && PF03370:Carbohydrate/starch-binding module (family 21)	-	-	2152	3673	3160	3716	1542	1501	1057	2294	18.295	35.9987	18.1736	24.0053	13.8251	11.0746	7.53837	13.1217
FBgn0036556	2941.02	3102.62	2695.18	3016.82	2048.83	1743.86	1020.15	1696.08	2938.91	1627.23	0.85308	2.98e-05	0.000885216	hzg	3L	15992669	16004736	-	3603	protein_coding	herzog && sp|M9PFN0|HZG_DROME Phosphatase Herzog OS=Drosophila melanogaster OX=7227 GN=hzg PE=1 SV=1 && PF03031:NLI interacting factor-like phosphatase	-	-	2554	2341	3455	3440	1691	1745	1058	2192	32.4936	34.3362	29.7363	33.2564	22.6888	19.2676	11.2921	18.7639
FBgn0031434	77.1528	83.4965	102.191	109.623	53.3109	50.9668	39.5332	45.6517	93.1156	47.3657	0.988263	3.06e-05	0.000905706	insv	2L	2575280	2576997	-	1654	protein_coding	insensitive && sp|Q8SYK5|INSV_DROME Protein insensitive OS=Drosophila melanogaster OX=7227 GN=insv PE=1 SV=2 && PF10523:BEN domain	-	-	67	63	131	125	44	51	41	59	1.85686	2.01289	2.45606	2.63242	1.28603	1.22668	0.953237	1.10018
FBgn0015623	9234.15	10264.8	9782.99	9181.99	7050.37	7203.31	7604.84	6968.46	9615.98	7206.75	0.416022	3.27e-05	0.000963287	Cpr	2L	6338836	6346280	+	3344	protein_coding	Cytochrome P450 reductase && sp|Q27597|NCPR_DROME NADPH--cytochrome P450 reductase OS=Drosophila melanogaster OX=7227 GN=Cpr PE=1 SV=2 && PF00258:Flavodoxin|PF00175:Oxidoreductase NAD-binding domain|PF00667:FAD binding domain	-	-	8019	7745	12541	10470	5819	7208	7887	9006	109.925	122.397	116.297	109.059	84.123	85.752	90.6981	83.0639
FBgn0260874	140.487	128.558	81.9085	128.039	70.2735	61.9597	54.9608	44.878	119.748	58.018	1.0488	3.58e-05	0.00103831	Ir76a	3L	19799278	19803427	+	2109	protein_coding	Ionotropic receptor 76a && - && -	-	-	122	97	105	146	58	62	57	58	2.6517	2.43058	1.54389	2.41134	1.32949	1.16953	1.03932	0.848199
FBti0020061	9.21227	6.62671	3.12032	11.4008	0	0	0	0	7.59001	0	5.39919	3.99e-05	0.00113285	FBti0020061	3L	7793767	7800761	-	6995	transposable_element	NA && sp|P20825|POL2_DROME Retrovirus-related Pol polyprotein from transposon 297 OS=Drosophila melanogaster OX=7227 GN=pol PE=4 SV=1 && -	-	-	8	5	4	13	0	0	0	0	0.0524256	0.0377744	0.0177327	0.0647347	0	0	0	0
FBgn0039678	10474.4	8331.1	12091.2	12326.8	7164.26	5884.17	2611.12	3830.1	10805.9	4872.41	1.14932	4.08e-05	0.00114985	Obp99a	3R	29671657	29672334	+	610	protein_coding	Odorant-binding protein 99a && sp|Q9VAJ4|OB99A_DROME General odorant-binding protein 99a OS=Drosophila melanogaster OX=7227 GN=Obp99a PE=2 SV=2 && PF01395:PBP/GOBP family	-	-	9096	6286	15500	14056	5913	5888	2708	4950	683.536	544.578	787.962	802.626	468.609	384.002	170.715	250.278
FBgn0032381	231.458	337.962	265.227	282.388	189.011	171.888	156.204	163.263	279.259	170.092	0.715412	4.12e-05	0.00116041	Mal-B1	2L	11847226	11849169	+	1814	protein_coding	Maltase B1 && sp|O16098|MAL1_DROVI Maltase 1 OS=Drosophila virilis OX=7244 GN=Mal-B1 PE=3 SV=2 && PF00128:Alpha amylase, catalytic domain	-	-	201	255	340	322	156	172	162	211	5.07925	7.4288	5.81226	6.18301	4.15738	3.77213	3.43424	3.5875
FBgn0039809	601.101	772.674	639.666	590.208	506.454	334.782	366.406	355.155	650.912	390.699	0.737725	4.29e-05	0.00119899	CG15547	3R	30881792	30883503	-	1601	protein_coding	- && - && PF00334:Nucleoside diphosphate kinase	-	-	522	583	820	673	418	335	380	459	14.9458	19.2439	15.8828	14.6422	12.6217	8.32432	9.12735	8.84235
FBgn0037521	4235.34	4512.79	3911.32	4359.47	2735.82	1919.75	1764.53	3201.04	4254.73	2405.28	0.822648	4.51e-05	0.00124543	CG2993	3R	7804665	7810014	-	3935	protein_coding	- && - && PF02752:Arrestin (or S-antigen), C-terminal domain|PF00339:Arrestin (or S-antigen), N-terminal domain	-	-	3678	3405	5014	4971	2258	1921	1830	4137	42.8458	45.7286	39.5133	44.0028	27.7403	19.4213	17.8838	32.4255
FBti0060280	14.9699	2.65068	3.9004	11.4008	0	0	0	0	8.23045	0	5.52126	4.51e-05	0.00124543	FBti0060280	2R	6346949	6351596	-	4648	transposable_element	NA && sp|P10978|POLX_TOBAC Retrovirus-related Pol polyprotein from transposon TNT 1-94 OS=Nicotiana tabacum OX=4097 PE=2 SV=1 && PF07727:Reverse transcriptase (RNA-dependent DNA polymerase)|PF14223:gag-polypeptide of LTR copia-type|PF13976:GAG-pre-integrase domain|PF00665:Integrase core domain	-	-	13	2	5	13	0	0	0	0	0.128209	0.0227394	0.0333586	0.0974223	0	0	0	0
FBgn0029801	3133.32	3696.38	3125	3101.01	2458.36	2239.54	1779	2224.55	3263.93	2175.36	0.585299	4.57e-05	0.00125541	CG15771	X	5755574	5759751	+	2923	protein_coding	- && sp|Q8U040|G3PP_PYRFU Glyceraldehyde 3-phosphate phosphatase OS=Pyrococcus furiosus (strain ATCC 43587 / DSM 3638 / JCM 8422 / Vc1) OX=186497 GN=PF1777 PE=3 SV=1 && PF13419:Haloacid dehalogenase-like hydrolase	-	-	2721	2789	4006	3536	2029	2241	1845	2875	42.6718	50.4238	42.4997	42.1371	33.5572	30.5006	24.2728	30.3358
RR43083_transposable_element	31.0914	38.4349	37.4439	37.7102	10.9045	10.9928	2.89268	17.0227	36.1701	10.4532	1.77276	4.6e-05	0.00125673	RR43083_transposable_element	3L	25368649	25373298	+	4650	transposable_element	NA && sp|P10978|POLX_TOBAC Retrovirus-related Pol polyprotein from transposon TNT 1-94 OS=Nicotiana tabacum OX=4097 PE=2 SV=1 && PF14223:gag-polypeptide of LTR copia-type	-	-	27	29	48	43	9	11	3	22	0.266166	0.32958	0.320104	0.322105	0.0935669	0.0941099	0.0248097	0.14592
FBgn0035266	3383.21	2915.75	3007.21	2862.47	1788.34	2187.58	1706.68	2329.01	3042.16	2002.9	0.602465	4.64e-05	0.00126407	Gk2	3L	1738407	1745421	+	2844	protein_coding	Glycerol kinase 2 && sp|Q64516|GLPK_MOUSE Glycerol kinase OS=Mus musculus OX=10090 GN=Gk PE=1 SV=2 && PF00370:FGGY family of carbohydrate kinases, N-terminal domain|PF02782:FGGY family of carbohydrate kinases, C-terminal domain	-	-	2938	2200	3855	3264	1476	2189	1770	3010	47.3547	40.8798	42.0337	39.9762	25.0893	30.6205	23.9329	32.6425
FBgn0030482	2414.77	7720.12	2670.22	5167.17	2062.16	2039.67	1368.24	1690.66	4493.07	1790.18	1.32751	4.91e-05	0.00132876	CG1673	X	13396899	13401224	+	2510	protein_coding	- && sp|A7SLW1|BCAT_NEMVE Branched-chain-amino-acid aminotransferase OS=Nematostella vectensis OX=45351 GN=v1g246094 PE=3 SV=1 && PF01063:Amino-transferase class IV	-	-	2097	5825	3423	5892	1702	2041	1419	2185	38.2971	122.642	42.2899	81.7655	32.7807	32.3493	21.7401	26.8488
FBti0062433	2.30307	14.5788	3.12032	14.9087	0	0	0	0	8.72771	0	5.59755	5.01e-05	0.00135247	FBti0062433	2R	5615775	5616444	+	670	transposable_element	NA && sp|Q9NBX4|RTXE_DROME Probable RNA-directed DNA polymerase from transposon X-element OS=Drosophila melanogaster OX=7227 GN=X-element\ORF2 PE=3 SV=1 && -	-	-	2	11	4	17	0	0	0	0	0.136835	0.867628	0.185135	0.883803	0	0	0	0
FBgn0037064	29.9399	132.534	29.6431	50.8649	8.48128	11.9922	21.213	13.9276	60.7455	13.9035	2.1074	5.05e-05	0.00135873	CG9389	3L	21268392	21270580	-	2043	protein_coding	- && sp|O14732|IMPA2_HUMAN Inositol monophosphatase 2 OS=Homo sapiens OX=9606 GN=IMPA2 PE=1 SV=1 && PF00459:Inositol monophosphatase family	-	-	26	100	38	58	7	12	22	18	0.583373	2.58671	0.576791	0.988874	0.165639	0.233673	0.414101	0.271738
FBgn0001257	702.436	2125.85	451.667	750.696	465.259	349.772	254.555	242.186	1007.66	327.943	1.6195	5.06e-05	0.00135873	ImpL2	3L	4224006	4236147	-	2667	protein_coding	Ecdysone-inducible gene L2 && sp|Q09024|IMPL2_DROME Neural/ectodermal development factor IMP-L2 OS=Drosophila melanogaster OX=7227 GN=ImpL2 PE=1 SV=4 && PF07679:Immunoglobulin I-set domain	-	-	610	1604	579	856	384	350	264	313	10.4845	31.7832	6.73223	11.1797	6.9605	5.22084	3.80657	3.61966
FBgn0014859	5834.82	2921.05	4935.57	3693.85	1290.37	1291.16	1590.01	3166.99	4346.32	1834.63	1.24389	5.52e-05	0.00146394	Hr38	2L	20683462	20714588	-	7704	protein_coding	Hormone receptor-like in 38 && sp|P49869|HR38_DROME Probable nuclear hormone receptor HR38 OS=Drosophila melanogaster OX=7227 GN=Hr38 PE=1 SV=3 && PF00105:Zinc finger, C4 type (two domains)|PF00104:Ligand-binding domain of nuclear hormone receptor	-	-	5067	2204	6327	4212	1065	1292	1649	4093	30.1492	15.1186	25.4674	19.0438	6.68291	6.67178	8.23108	16.386
FBgn0033979	9.21227	39.7602	14.8215	28.9404	3.63483	2.99805	6.74958	1.54752	23.1836	3.73249	2.6465	5.7e-05	0.00150517	Cyp6a19	2R	14877786	14879752	+	1913	protein_coding	Cytochrome P450 6a19 && sp|P82711|C6A19_DROME Probable cytochrome P450 6a19 OS=Drosophila melanogaster OX=7227 GN=Cyp6a19 PE=3 SV=1 && PF00067:Cytochrome P450	-	-	8	30	19	33	3	3	7	2	0.191697	0.828747	0.307994	0.60087	0.0758121	0.0623881	0.140713	0.0322449
FBgn0033820	39050.8	24569.2	45411.6	42191.6	23949.9	23807.5	19124.4	16940.7	37805.8	20955.6	0.851337	5.77e-05	0.00152136	CG4716	2R	13256587	13257446	+	860	protein_coding	- && - && -	-	-	33912	18538	58214	48110	19767	23823	19834	21894	1807.57	1139.15	2099.1	1948.58	1111.16	1102.03	886.879	785.187
FBti0018969	3.4546	10.6027	12.4813	11.4008	0	0	0	0.773758	9.48485	0.193439	5.01432	5.91e-05	0.00154254	FBti0018969	2R	17236564	17241709	+	5146	transposable_element	- && sp|P04146|COPIA_DROME Copia protein OS=Drosophila melanogaster OX=7227 GN=GIP PE=1 SV=3 && PF14223:gag-polypeptide of LTR copia-type|PF13976:GAG-pre-integrase domain|PF00665:Integrase core domain	-	-	3	8	16	13	0	0	0	1	0.0267234	0.0821553	0.096417	0.0879944	0	0	0	0.00599345
FBgn0052523	3155.2	2597.67	3732.69	3556.16	1573.88	2016.69	2464.56	1734.77	3260.43	1947.47	0.743699	6.17e-05	0.00160212	CG32523	X	21217878	21218835	+	891	protein_coding	- && sp|P35587|HYPA_HYPLI Hypodermin-A OS=Hypoderma lineatum OX=7389 PE=1 SV=2 && PF00089:Trypsin	-	-	2740	1960	4785	4055	1299	2018	2556	2242	140.966	116.25	166.536	158.524	70.4797	90.1029	110.315	77.6076
FBgn0034387	1556.87	1411.49	1648.31	1730.28	1067.43	1245.19	933.37	1062.37	1586.74	1077.09	0.559739	6.36e-05	0.0016404	Cyp12b2	2R	18754995	18757083	+	1782	protein_coding	Cytochrome P450 12b2 && sp|Q9V8M2|C12B2_DROME Probable cytochrome P450 12b2, mitochondrial OS=Drosophila melanogaster OX=7227 GN=Cyp12b2 PE=2 SV=2 && PF00067:Cytochrome P450	-	-	1352	1065	2113	1973	881	1246	968	1373	34.7784	31.5833	36.7701	38.5657	23.9002	27.8167	20.8891	23.7634
FBgn0010611	1773.36	1771.98	1628.81	1780.27	1320.66	1294.16	1356.66	1214.03	1738.61	1296.38	0.423483	6.36e-05	0.0016404	Hmgs	2R	16336090	16341242	+	2795	protein_coding	HMG Coenzyme A synthase && sp|P54961|HMCS1_BLAGE Hydroxymethylglutaryl-CoA synthase 1 OS=Blattella germanica OX=6973 GN=HMGCS-1 PE=2 SV=1 && PF08540:Hydroxymethylglutaryl-coenzyme A synthase C terminal|PF01154:Hydroxymethylglutaryl-coenzyme A synthase N terminal	-	-	1540	1337	2088	2030	1090	1295	1407	1569	25.2569	25.2793	23.1661	25.2985	18.8529	18.4325	19.3582	17.3136
FBgn0264746	69.092	47.7123	50.7052	76.2974	27.8671	29.9805	28.9268	16.2489	60.9517	25.7558	1.25905	6.57e-05	0.00168272	CG44004	3L	18072362	18073863	-	1302	protein_coding	- && - && -	-	-	60	36	65	87	23	30	30	21	2.11242	1.46119	1.54812	2.3275	0.853983	0.916655	0.886059	0.497456
FBgn0032299	123.214	70.2431	120.912	128.039	10.9045	18.9876	67.4958	34.0453	110.602	32.8583	1.74354	7.15e-05	0.00181311	CG17127	2L	10770868	10771370	+	469	protein_coding	- && - && -	-	-	107	53	155	146	9	19	70	44	10.4581	5.97198	10.2485	10.8433	0.927688	1.61167	5.73955	2.89352
FBgn0030828	2045.12	1190.16	1956.44	2075.81	981.405	1012.34	1213	1046.89	1816.88	1063.41	0.773299	7.52e-05	0.00189998	CG5162	X	17215304	17217365	+	1533	protein_coding	- && sp|P06607|VIT3_DROME Vitellogenin-3 OS=Drosophila melanogaster OX=7227 GN=Yp3 PE=1 SV=1 && PF00151:Lipase	-	-	1776	898	2508	2367	810	1013	1258	1353	53.1058	30.9564	50.7328	53.7821	25.5432	26.2883	31.5567	27.2209
FBgn0038721	2315.73	2145.73	1781.7	2093.35	1638.1	1241.19	994.116	1264.32	2084.13	1284.43	0.698627	7.86e-05	0.00197911	subdued	3R	19633418	19642722	-	4351	protein_coding	subdued && sp|Q8BHY3|ANO1_MOUSE Anoctamin-1 OS=Mus musculus OX=10090 GN=Ano1 PE=1 SV=2 && PF04547:Calcium-activated chloride channel|PF16178:Dimerisation domain of Ca+-activated chloride-channel, anoctamin	-	-	2011	1619	2284	2387	1352	1242	1031	1634	21.1867	19.6641	16.2783	19.1093	15.0217	11.3561	9.11218	11.5827
FBti0062856	116.305	56.9897	89.7093	106.115	35.1367	41.9727	38.569	53.3893	92.2797	42.2669	1.12214	8.01e-05	0.00200751	FBti0062856	X	109756	114008	+	4253	transposable_element	NA && - && PF07530:Associated with zinc fingers	-	-	101	43	115	121	29	42	40	69	1.0886	0.534304	0.838505	0.990995	0.329636	0.39287	0.361674	0.50038
FBgn0265862	19.5761	64.9417	26.5227	78.9283	18.1742	11.9922	6.74958	10.8326	47.4922	11.9371	2.00609	8.03e-05	0.00200884	lncRNA:CR44651	2R	20531867	20532969	+	1103	ncRNA	long non-coding RNA:CR44651 && - && -	-	-	17	49	34	90	15	12	7	14	0.706504	2.34767	0.955887	2.84216	0.657428	0.432814	0.244048	0.391471
FBgn0263233	4.60613	13.2534	8.58089	8.76981	0	0.999349	0	0	8.80256	0.249837	4.88896	8.27e-05	0.00206118	robls54B	2R	17455743	17456441	-	561	protein_coding	roadblock similar 54B && - && PF03259:Roadblock/LC7 domain	-	-	4	10	11	10	0	1	0	0	0.326842	0.942004	0.608041	0.620895	0	0.0709141	0	0
FBgn0053494	1157.29	1248.47	939.217	1288.29	804.51	794.483	759.809	579.545	1158.32	734.587	0.657612	9e-05	0.00222518	CG33494	3R	25493481	25495161	-	849	protein_coding	- && - && -	-	-	1005	942	1204	1469	664	795	788	749	54.2624	58.6353	43.9766	60.2692	37.8088	37.2525	35.692	27.2095
FBti0020391	6.9092	9.27739	6.24064	11.4008	0	0	0	0.773758	8.457	0.193439	4.83656	8.99e-05	0.00222518	FBti0020391	3R	28763943	28771328	-	7386	transposable_element	NA && sp|P10394|POL4_DROME Retrovirus-related Pol polyprotein from transposon 412 OS=Drosophila melanogaster OX=7227 GN=POL PE=4 SV=1 && PF17921:Integrase zinc binding domain|PF00078:Reverse transcriptase (RNA-dependent DNA polymerase)|PF17919:RNase H-like domain found in reverse transcriptase|PF00665:Integrase core domain	-	-	6	7	8	13	0	0	0	1	0.0372377	0.0500846	0.033588	0.0613077	0	0	0	0.00417578
FBgn0035557	101.335	74.2191	81.9085	107.869	61.7922	25.9831	11.5707	26.3078	91.3328	31.4134	1.55928	9.36e-05	0.00230501	CG11353	3L	4533170	4539270	+	3115	protein_coding	- && sp|Q8BML2|OACYL_MOUSE O-acyltransferase like protein OS=Mus musculus OX=10090 GN=Oacyl PE=2 SV=1 && PF01757:Acyltransferase family	-	-	88	56	105	123	51	26	12	34	1.29499	0.950048	1.04528	1.3754	0.791488	0.332056	0.148141	0.336641
FBgn0020251	1768.76	1931.02	1745.82	1762.73	1079.55	1143.26	808.985	1419.07	1802.08	1112.71	0.69476	9.73e-05	0.00239242	sfl	3L	6495680	6550104	+	5772	protein_coding	sulfateless && sp|Q9V3L1|NDST_DROME Bifunctional heparan sulfate N-deacetylase/N-sulfotransferase OS=Drosophila melanogaster OX=7227 GN=sfl PE=1 SV=1 && PF00685:Sulfotransferase domain|PF12062:heparan sulfate-N-deacetylase	-	-	1536	1457	2238	2010	891	1144	839	1834	12.1985	13.3398	12.0237	12.1297	7.46249	7.88488	5.5897	9.79985
RR48367_transposable_element	19.5761	29.1575	18.7219	19.2936	7.26967	3.9974	4.82113	6.96382	21.6873	5.763	1.89848	9.99e-05	0.00245101	RR48367_transposable_element	3L	26704582	26709829	+	5248	transposable_element	NA && sp|P20825|POL2_DROME Retrovirus-related Pol polyprotein from transposon 297 OS=Drosophila melanogaster OX=7227 GN=pol PE=4 SV=1 && PF00078:Reverse transcriptase (RNA-dependent DNA polymerase)|PF00665:Integrase core domain|PF17921:Integrase zinc binding domain|PF17917:RNase H-like domain found in reverse transcriptase	-	-	17	22	24	22	6	4	5	9	0.14849	0.221536	0.141815	0.146019	0.0552701	0.0303223	0.0366377	0.0528926
FBgn0040733	336.248	148.438	411.102	491.987	168.414	178.884	129.206	102.91	346.944	144.853	1.26553	0.00010233	0.00250191	BomS6	2R	18390353	18390629	-	198	protein_coding	Bomanin Short 6 && sp|A1ZB64|BM068_DROME Bomanin-068 OS=Drosophila melanogaster OX=7227 GN=Bom068 PE=3 SV=1 && -	-	-	292	112	527	561	139	179	134	133	67.6019	29.8929	82.537	98.6913	33.9377	35.9653	26.0251	20.7173
FBgn0011280	20351.1	13701.4	22833.7	19202.4	10640.4	12697.7	13102.9	10130.8	19022.1	11642.9	0.708304	0.000103551	0.00252696	Obp19d	X	20419613	20420979	+	1101	protein_coding	Odorant-binding protein 19d && sp|P54192|OB19D_DROME General odorant-binding protein 19d OS=Drosophila melanogaster OX=7227 GN=Obp19d PE=1 SV=2 && PF01395:PBP/GOBP family	-	-	17673	10338	29271	21896	8782	12706	13589	13093	735.807	496.209	824.43	692.722	385.601	459.11	474.627	366.774
FBgn0014469	7976.67	4313.99	8292.26	6573.85	3590	4786.88	2335.35	2717.44	6789.19	3357.42	1.01611	0.00010412	0.00253601	Cyp4e2	2R	8444560	8447164	+	1897	protein_coding	Cytochrome P450 4e2 && sp|Q27606|CP4E2_DROME Cytochrome P450 4e2 OS=Drosophila melanogaster OX=7227 GN=Cyp4e2 PE=2 SV=2 && PF00067:Cytochrome P450	-	-	6927	3255	10630	7496	2963	4790	2422	3512	167.386	90.6774	173.768	137.64	75.5087	100.453	49.0975	57.0997
FBgn0000615	77.1528	99.4006	65.5268	96.4679	56.9457	36.9759	26.0341	36.3666	84.637	39.0806	1.12317	0.000109067	0.0026313	exu	2R	20667427	20671083	-	3290	protein_coding	exuperantia && sp|P28750|EXU_DROME Maternal protein exuperantia OS=Drosophila melanogaster OX=7227 GN=exu PE=1 SV=2 && PF18609:Exuperantia SAM-like domain	-	-	67	75	84	110	47	37	27	47	0.933512	1.20471	0.791748	1.1646	0.690612	0.447406	0.315588	0.440604
FBgn0038761	329.339	303.503	425.924	373.594	165.991	177.884	269.019	218.2	358.09	207.773	0.785423	0.000112274	0.0026837	CG17190	3R	20011776	20013504	-	932	protein_coding	- && - && -	-	-	286	229	546	426	137	178	279	282	14.0667	12.9848	18.1669	15.9212	7.10619	7.59801	11.5117	9.33211
FBgn0037646	700.132	544.715	793.342	828.747	408.313	495.677	415.581	488.241	716.734	451.953	0.666473	0.000120597	0.00286133	CAHbeta	3R	8980860	8982793	+	1142	protein_coding	Carbonic anhydrase beta && sp|A8XKV0|BCA1_CAEBR Beta carbonic anhydrase 1 OS=Caenorhabditis briggsae OX=6238 GN=bca-1 PE=3 SV=2 && PF00484:Carbonic anhydrase	-	-	608	411	1017	945	337	496	431	631	24.405	19.0192	27.6158	28.8235	14.2658	17.2787	14.5132	17.0416
FBgn0036186	19.5761	43.7363	23.4024	23.6785	9.69289	10.9928	4.82113	5.4163	27.5983	7.73079	1.84574	0.000122183	0.00289362	CG6071	3L	11642906	11646033	-	2926	protein_coding	- && sp|Q6Q4G3|AMPQ_HUMAN Aminopeptidase Q OS=Homo sapiens OX=9606 GN=LVRN PE=1 SV=4 && PF01433:Peptidase family M1 domain|PF11838:ERAP1-like C-terminal domain|PF17900:Peptidase M1 N-terminal domain	-	-	17	33	30	27	8	11	5	7	0.266327	0.596012	0.317944	0.321418	0.132175	0.149559	0.0657125	0.0737854
FBgn0036576	434.128	640.14	347.136	419.197	299.268	212.861	119.564	239.865	460.15	217.89	1.07811	0.000122696	0.00290041	CG5151	3L	16137802	16164701	-	7580	protein_coding	- && - && -	-	-	377	483	445	478	247	213	124	310	2.27989	3.36739	1.82051	2.19654	1.57529	1.11791	0.629079	1.26136
FBti0019220	3.4546	13.2534	4.68048	5.26189	0	0	0	0	6.6626	0	5.1938	0.000128814	0.00302831	FBti0019220	2L	21041189	21049393	+	8205	transposable_element	- && sp|P04323|POL3_DROME Retrovirus-related Pol polyprotein from transposon 17.6 OS=Drosophila melanogaster OX=7227 GN=pol PE=4 SV=1 && -	-	-	3	10	6	6	0	0	0	0	0.0167604	0.0644076	0.0226765	0.0254715	0	0	0	0
FBgn0025595	2223.61	2243.8	2238.83	2528.34	1503.61	1661.92	1811.78	1252.71	2308.65	1557.51	0.568297	0.000129735	0.00303884	AkhR	2L	6711286	6716186	-	3182	protein_coding	Adipokinetic hormone receptor && sp|O42329|GNRR2_CLAGA Gonadotropin-releasing hormone II receptor OS=Clarias gariepinus OX=13013 PE=2 SV=2 && PF00001:7 transmembrane receptor (rhodopsin family)	-	-	1931	1693	2870	2883	1241	1663	1879	1619	27.8178	28.1172	27.9695	31.5592	18.854	20.7916	22.708	15.6925
FBgn0052207	61.0313	38.4349	46.0248	31.5713	8.48128	19.987	22.1772	8.51134	44.2656	14.7892	1.57951	0.000131081	0.00306476	hpRNA:CR32207	3L	19477329	19478720	-	1133	ncRNA	hairpin RNA:CR32207 && - && -	-	-	53	29	59	36	7	20	23	11	2.14431	1.35264	1.61482	1.10676	0.298676	0.702256	0.780639	0.29944
FBgn0035981	1374.93	1227.27	1425.21	1439.13	879.63	856.443	1113.68	727.332	1366.63	894.271	0.612852	0.000132167	0.00307893	CG4452	3L	9367377	9370300	+	1677	protein_coding	- && sp|Q5EA89|FA76A_BOVIN Protein FAM76A OS=Bos taurus OX=9913 GN=FAM76A PE=2 SV=1 && PF16046:FAM76 protein	-	-	1194	926	1827	1641	726	857	1155	940	32.6372	29.1806	33.7838	34.0845	20.9284	20.3303	26.4851	17.2879
FBgn0263049	62.1828	35.7842	60.8463	73.6664	19.3858	25.9831	28.9268	27.0815	58.1199	25.3443	1.19952	0.000132089	0.00307893	lncRNA:let7C	2L	18455717	18473132	+	2449	ncRNA	let-7 Complex && - && -	-	-	54	27	78	84	16	26	30	35	1.01076	0.582627	0.987664	1.19474	0.315837	0.422357	0.471069	0.440784
FBgn0031184	377.703	273.02	389.26	338.515	252.015	213.861	192.845	213.557	344.625	218.07	0.665356	0.000138238	0.00320873	CG14615	X	22447183	22449491	-	1914	protein_coding	- && - && PF18713:Domain of unknown function (DUF5645)|PF08445:FR47-like protein	-	-	328	206	499	386	208	214	200	276	7.85548	5.68776	8.08466	7.02468	5.25356	4.44803	4.01828	4.44748
FBgn0263117	41.4552	74.2191	63.9666	62.2657	24.2322	26.9824	7.7138	29.4028	60.4767	22.0828	1.44914	0.000138876	0.00321771	CG34377	3R	22308663	22324094	-	5288	protein_coding	- && sp|Q09YL6|SAMD5_BOVIN Sterile alpha motif domain-containing protein 5 OS=Bos taurus OX=9913 GN=SAMD5 PE=3 SV=1 && PF00536:SAM domain (Sterile alpha motif)	-	-	36	56	82	71	20	27	8	38	0.31207	0.559644	0.480868	0.467679	0.18284	0.203127	0.058177	0.221635
FBgn0038465	7149.87	7808.91	7426.37	8378.68	6455.46	5058.71	4954.19	4784.92	7690.96	5313.32	0.533825	0.000141124	0.00325218	Irc	3R	17002875	17007208	+	2390	protein_coding	Immune-regulated catalase && sp|P90820|HPX2_CAEEL Heme peroxidase 2 OS=Caenorhabditis elegans OX=6239 GN=hpx-2 PE=1 SV=3 && PF03098:Animal haem peroxidase	-	-	6209	5892	9520	9554	5328	5062	5138	6184	119.087	130.281	123.521	139.241	107.77	84.2597	82.6701	79.8028
FBgn0040502	32777.3	24746.8	37632.6	33715.5	19761.4	23819.5	21617	19402	32218.1	21150	0.60727	0.000143239	0.00328912	CG8343	2R	6179726	6180356	+	631	protein_coding	- && - && PF00059:Lectin C-type domain	-	-	28464	18672	48242	38445	16310	23835	22419	25075	2067.8	1563.79	2370.82	2122.23	1249.56	1502.73	1366.28	1225.63
FBgn0086757	633.344	633.513	702.853	729.648	502.819	495.677	431.973	495.205	674.839	481.418	0.489174	0.0001479	0.00337794	cbs	2R	13450586	13453393	+	2257	protein_coding	centrosomin's beautiful sister && sp|Q9CW79|GOGA1_MOUSE Golgin subfamily A member 1 OS=Mus musculus OX=10090 GN=Golga1 PE=1 SV=2 && PF01465:GRIP domain	-	-	550	478	901	832	415	496	448	640	11.1705	11.1921	12.3793	12.8402	8.88892	8.7427	7.63306	8.74571
FBgn0286507	19.5761	63.6164	23.4024	28.9404	2.42322	9.99349	9.64225	10.8326	33.8838	8.22289	1.99819	0.000148423	0.00337794	vrs	3R	12447653	12449046	+	1328	protein_coding	versager && - && -	-	-	17	48	30	33	2	10	10	14	0.586802	1.91011	0.70053	0.86556	0.0728055	0.299569	0.289571	0.325145
FBgn0032968	9.21227	9.27739	10.141	11.4008	1.21161	0	0	0.773758	10.0079	0.496342	4.38229	0.000155623	0.00351685	CG11634	2L	21916300	21920324	+	1947	protein_coding	- && - && PF07368:Protein of unknown function (DUF1487)	-	-	8	7	13	13	1	0	0	1	0.18835	0.189997	0.207053	0.232573	0.0248294	0	0	0.0158409
FBgn0051778	1089.35	960.873	1252.03	933.985	737.871	731.524	408.831	405.449	1059.06	570.919	0.893353	0.000162811	0.00366638	CG31778	2L	3704106	3705488	-	1137	protein_coding	- && - && -	-	-	946	725	1605	1065	609	732	424	524	38.1392	33.6972	43.7742	32.6265	25.8934	25.6122	14.3403	14.214
FBgn0011746	624.131	571.222	583.5	493.74	371.965	335.781	143.67	304.087	568.149	288.876	0.976812	0.000166633	0.00374589	ana	2R	9062295	9077554	+	2611	protein_coding	anachronism && sp|Q26307|ANA_DROME Protein anachronism OS=Drosophila melanogaster OX=7227 GN=ana PE=2 SV=2 && -	-	-	542	431	748	563	307	336	149	393	9.51554	8.7234	8.88379	7.51074	5.68413	5.1195	2.19448	4.64229
FBgn0036449	5588.39	11073.2	5591.62	8173.47	5152.98	4190.27	3130.84	2741.42	7606.68	3803.88	0.999886	0.000171841	0.00383609	bmm	3L	14776496	14786412	-	2437	protein_coding	brummer && sp|Q8BJ56|PLPL2_MOUSE Patatin-like phospholipase domain-containing protein 2 OS=Mus musculus OX=10090 GN=Pnpla2 PE=1 SV=1 && PF01734:Patatin-like phospholipase	-	-	4853	8355	7168	9320	4253	4193	3247	3543	91.2842	181.178	91.2107	133.211	84.3669	68.4486	51.2365	44.8396
FBgn0039817	291.338	209.404	286.29	290.281	155.086	173.887	190.917	165.584	269.328	171.368	0.655041	0.000179784	0.00400643	CG15553	3R	31098868	31101169	-	1784	protein_coding	- && - && PF07690:Major Facilitator Superfamily	-	-	253	158	367	331	128	174	198	214	6.5008	4.68035	6.37932	6.46271	3.46855	3.88016	4.26798	3.69969
FBgn0035915	90.9712	128.558	114.672	149.087	39.9832	42.972	90.6372	46.4255	120.822	55.0045	1.13357	0.000180305	0.00401108	S-Lap1	3L	8617235	8619474	+	2121	protein_coding	Sperm-Leucylaminopeptidase 1 && sp|Q68FS4|AMPL_RAT Cytosol aminopeptidase OS=Rattus norvegicus OX=10116 GN=Lap3 PE=1 SV=1 && PF00883:Cytosol aminopeptidase family, catalytic domain|PF02789:Cytosol aminopeptidase family, N-terminal domain	-	-	79	97	147	170	33	43	94	60	1.70737	2.41683	2.14922	2.79183	0.752152	0.806535	1.70427	0.872483
FBti0019613	156.609	161.692	159.136	214.86	61.7922	73.9519	103.172	122.254	173.074	90.2925	0.930758	0.000188078	0.00417676	FBti0019613	X	10101814	10102819	-	1006	transposable_element	NA && - && -	-	-	136	122	204	245	51	74	107	158	6.19701	6.40881	6.28833	8.483	2.45078	2.92637	4.09014	4.84402
FBgn0027547	3373.99	3541.31	3727.23	3878.01	2720.07	2613.3	2764.43	2048.91	3630.14	2536.68	0.517688	0.000188961	0.00418913	CG1927	3L	1966725	1970079	-	1224	protein_coding	- && - && -	-	-	2930	2672	4778	4422	2245	2615	2867	2648	109.73	115.364	121.051	125.84	88.6681	84.9935	90.0739	66.7242
FBgn0086676	4063.76	5046.9	3169.47	3734.19	2621.93	2643.28	1854.2	2704.28	4003.58	2455.92	0.704654	0.000196276	0.00432886	spin	2R	16124981	16138238	+	3656	protein_coding	spinster && sp|Q9GQQ0|SPIN_DROME Protein spinster OS=Drosophila melanogaster OX=7227 GN=spin PE=1 SV=1 && PF07690:Major Facilitator Superfamily	-	-	3529	3808	4063	4258	2164	2645	1923	3495	44.2473	55.0435	34.4623	40.5677	28.6143	28.7816	20.2267	29.4841
FBgn0266039	4.60613	3.97602	4.68048	10.5238	0	0	0	0	5.9466	0	5.06416	0.000198739	0.00436818	lncRNA:CR44804	2L	21959599	21959980	-	382	ncRNA	long non-coding RNA:CR44804 && - && -	-	-	4	3	6	12	0	0	0	0	0.479996	0.415024	0.48707	1.09421	0	0	0	0
FBgn0032285	62474.2	25987.3	58337.5	39891.2	19706.9	27489.1	16324.3	27891.6	46672.6	22853	1.03019	0.000202471	0.00440884	CG17108	2L	10692940	10694103	-	1164	protein_coding	- && - && -	-	-	54253	19608	74784	45487	16265	27507	16930	36047	2136.54	890.217	1992.32	1361.18	675.513	940.125	559.315	955.13
FBgn0029990	107280	101493	102255	109232	80985.3	83435.7	79750.1	66479	105065	77662.5	0.436007	0.000202311	0.00440884	CG2233	X	8035741	8037517	-	1480	protein_coding	- && - && -	-	-	93163	76579	131082	124554	66841	83490	82709	85917	2885.51	2734.41	2746.53	2931.41	2183.3	2244.23	2149.04	1790.46
FBgn0083974	217.64	149.764	230.124	247.309	92.0825	122.92	18.3203	31.7241	211.209	66.2617	1.67973	0.00020265	0.00440884	CG34138	3R	19634949	19635879	+	748	protein_coding	- && - && PF15860:Domain of unknown function (DUF4728)	-	-	189	113	295	282	76	123	19	41	11.5825	7.98348	12.2299	13.1319	4.91184	6.54183	0.976797	1.69055
FBgn0004047	747002	498108	708983	702036	438126	393747	502894	392869	664032	431909	0.620529	0.000201475	0.00440884	Yp3	X	13759546	13761547	+	1868	protein_coding	Yolk protein 3 && sp|P06607|VIT3_DROME Vitellogenin-3 OS=Drosophila melanogaster OX=7227 GN=Yp3 PE=1 SV=1 && PF00151:Lipase	-	-	648702	375834	908859	800514	361606	394003	521552	507742	15918.8	10632.5	15087.7	14927	9358.18	8391.09	10736.8	8383.26
FBgn0037215	2800.53	2974.07	3030.61	2957.18	2132.44	2273.52	1460.8	1953.74	2940.6	1955.12	0.589119	0.00020652	0.00447786	beta-Man	3R	4197206	4204572	+	3247	protein_coding	beta-Mannosidase && sp|Q95327|MANBA_CAPHI Beta-mannosidase OS=Capra hircus OX=9925 GN=MANBA PE=1 SV=1 && -	-	-	2432	2244	3885	3372	1760	2275	1515	2525	34.3338	36.5221	37.1033	36.1732	26.2037	27.8737	17.9425	23.9842
FBgn0019661	10033.3	7823.49	8591.03	8586.52	5096.04	5004.74	4055.53	7280.29	8758.59	5359.15	0.708543	0.000209819	0.00454172	lncRNA:roX1	X	3857230	3862697	-	5468	ncRNA	long non-coding RNA on the X 1 && - && -	-	-	8713	5903	11013	9791	4206	5008	4206	9409	73.0433	57.0506	62.4569	62.3706	37.1855	36.4361	29.5797	53.0715
FBgn0038160	1634.03	257.116	1610.87	1382.12	266.554	174.886	239.128	407.77	1221.03	272.085	2.16578	0.000210605	0.00455105	CG9759	3R	13607078	13609246	-	2169	protein_coding	- && - && -	-	-	1419	194	2065	1576	220	175	248	527	29.9891	4.7267	29.5232	25.3092	4.90338	3.20977	4.39688	7.49372
FBgn0016054	26.4853	18.5548	10.141	17.5396	2.42322	5.9961	4.82113	0.773758	18.1802	3.50355	2.38863	0.000214225	0.00461374	phr6-4	2L	20643351	20645791	-	2167	protein_coding	(6-4)-photolyase && sp|Q9R194|CRY2_MOUSE Cryptochrome-2 OS=Mus musculus OX=10090 GN=Cry2 PE=1 SV=1 && PF00875:DNA photolyase|PF03441:FAD binding domain of DNA photolyase	-	-	23	14	13	20	2	6	5	1	0.48653	0.341417	0.186032	0.321479	0.0446173	0.110151	0.0887286	0.0142327
FBgn0260026	33.3945	72.8938	49.9252	70.1585	32.7135	16.9889	19.2845	23.2127	56.593	23.0499	1.30468	0.000217564	0.0046622	CG42494	3L	3184404	3186549	+	1337	protein_coding	- && - && -	-	-	29	55	64	80	27	17	20	30	0.994277	2.17394	1.4844	2.0842	0.976258	0.50584	0.575243	0.692048
FBgn0030607	1961.06	1119.91	1840.21	1580.32	902.65	1172.24	791.629	528.477	1625.38	848.748	0.938401	0.000218181	0.00466763	dob	X	15067007	15069091	+	1855	protein_coding	doppelganger von brummer && sp|P0C548|PLPL2_RAT Patatin-like phospholipase domain-containing protein 2 OS=Rattus norvegicus OX=10116 GN=Pnpla2 PE=1 SV=1 && PF01734:Patatin-like phospholipase	-	-	1703	845	2359	1802	745	1173	821	683	42.0835	24.0729	39.4355	33.837	19.4153	25.1565	17.0197	11.3559
FBgn0038606	933.894	800.506	791.782	806.823	508.877	533.653	449.329	685.549	833.251	544.352	0.612212	0.000219617	0.00468271	CG15803	3R	18330932	18360728	-	5268	protein_coding	- && sp|Q9NB04|PATJ_DROME Patj homolog OS=Drosophila melanogaster OX=7227 GN=Patj PE=1 SV=2 && -	-	-	811	604	1015	920	420	534	466	886	7.05693	6.05908	5.9748	6.08308	3.85422	4.03265	3.40167	5.18722
FBgn0036727	563.1	646.767	615.484	591.962	384.081	445.71	476.327	357.476	604.328	415.898	0.539268	0.000231143	0.0048879	SecCl	3L	17470127	17474517	+	2249	protein_coding	Secretory chloride channel && sp|A0A1S4H2E2|PHCL2_ANOGA pH-sensitive chloride channel 2 OS=Anopheles gambiae OX=7165 GN=pHCl-2 PE=3 SV=1 && PF02931:Neurotransmitter-gated ion-channel ligand binding domain|PF02932:Neurotransmitter-gated ion-channel transmembrane region	-	-	489	488	789	675	317	446	494	462	9.96691	11.4669	10.879	10.4543	6.814	7.88934	8.44676	6.33576
FBgn0032117	152.002	153.74	180.979	161.365	99.3521	93.9389	121.492	90.5297	162.021	101.328	0.682283	0.000236449	0.00497444	FucTB	2L	9428669	9431052	-	2029	protein_coding	alpha1,3-fucosyltransferase B && sp|Q9VLC1|FUCTB_DROME Alpha-(1,3)-fucosyltransferase B OS=Drosophila melanogaster OX=7227 GN=FucTB PE=2 SV=2 && PF00852:Glycosyltransferase family 10 (fucosyltransferase) C-term|PF17039:Fucosyltransferase, N-terminal	-	-	132	116	232	184	82	94	126	117	2.98217	3.02128	3.54576	3.15876	1.95373	1.84307	2.38804	1.77849
FBgn0003935	6.9092	2.65068	7.02073	6.13887	0	0	0	0	5.67987	0	4.99942	0.000238829	0.00498627	snRNA:U5:34A	2L	13244848	13244974	+	127	snRNA	small nuclear RNA U5 at 34A && - && -	-	-	6	2	9	7	0	0	0	0	2.16565	0.832227	2.19757	1.91989	0	0	0	0
FBgn0032377	50.6675	99.4006	40.5642	67.5276	27.8671	29.9805	19.2845	29.4028	64.54	26.6337	1.26458	0.000253558	0.00524115	CG14937	2L	11792412	11794086	-	1596	protein_coding	- && - && -	-	-	44	75	52	77	23	30	20	38	1.26375	2.48338	1.01035	1.6805	0.69667	0.747797	0.481892	0.73434
FBgn0029762	2519.56	2451.88	2181.89	2623.05	1788.34	1882.77	1888.92	1813.69	2444.09	1843.43	0.406595	0.000254545	0.00524453	NAAT1	X	5405238	5410849	-	2485	protein_coding	Nutrient Amino Acid Transporter 1 && sp|Q9W4C5|NAAT1_DROME Sodium-dependent nutrient amino acid transporter 1 OS=Drosophila melanogaster OX=7227 GN=NAAT1 PE=1 SV=2 && PF00209:Sodium:neurotransmitter symporter family	-	-	2188	1850	2797	2991	1476	1884	1959	2344	40.361	39.3424	34.9035	41.9248	28.7139	30.1613	30.3152	29.0923
FBgn0015522	1891.97	1365.1	2373.79	1898.66	1430.91	925.398	1008.58	643.767	1882.38	1002.16	0.910944	0.00025417	0.00524453	olf186-M	2R	17846699	17848444	+	1746	protein_coding	olf186-M && - && PF14722:Ki-ras-induced actin-interacting protein-IP3R-interacting domain	-	-	1643	1030	3043	2165	1181	926	1046	832	43.1355	31.1752	54.0457	43.1912	32.6993	21.099	23.0377	14.6969
FBgn0038252	10.3638	3.97602	16.3817	13.1547	0	1.9987	0.964225	0.773758	10.9691	0.93417	3.54256	0.000263004	0.00540285	BigH1	3R	14663450	14664822	+	1279	protein_coding	Histone H1 variant BigH1 && - && PF00538:linker histone H1 and H5 family	-	-	9	3	21	15	0	2	1	1	0.322562	0.123956	0.509157	0.408509	0	0.0622092	0.0300664	0.0241144
RR48317_transposable_element	10.3638	1.32534	4.68048	8.76981	0	0	0	0	6.28486	0	5.13932	0.000263071	0.00540285	RR48317_transposable_element	3L	25628555	25633261	+	4707	transposable_element	NA && sp|Q95SX7|RTBS_DROME Probable RNA-directed DNA polymerase from transposon BS OS=Drosophila melanogaster OX=7227 GN=RTase PE=2 SV=1 && PF07530:Associated with zinc fingers	-	-	9	1	6	10	0	0	0	0	0.0876475	0.0112272	0.0395285	0.0740009	0	0	0	0
FBgn0040606	25864.6	19470.6	28202.3	32393.1	16504.6	18744.8	17840.1	14285.9	26482.6	16843.8	0.652903	0.000267202	0.00547891	CG6503	3R	26424698	26425105	-	408	protein_coding	- && - && -	-	-	22461	14691	36153	36937	13622	18757	18502	18463	2523.54	1902.86	2747.82	3153.43	1614.04	1828.94	1743.86	1395.69
FBgn0035090	9821.43	7424.56	10166.8	10389.6	5825.43	7025.43	3983.21	6141.32	9450.6	5743.85	0.71848	0.000268147	0.00548953	CG2736	2R	24973431	24975341	-	1726	protein_coding	- && - && PF01130:CD36 family	-	-	8529	5602	13033	11847	4808	7030	4131	7937	226.516	171.521	234.157	239.083	134.665	162.035	92.0379	141.828
FBgn0267240	21.8791	9.27739	30.4231	28.9404	2.42322	1.9987	10.6065	3.86879	22.63	4.7243	2.26123	0.000271708	0.00554474	lncRNA:CR45680	3R	13617750	13618559	-	810	ncRNA	long non-coding RNA:CR45680 && - && -	-	-	19	7	39	33	2	2	11	5	1.07525	0.456698	1.49308	1.41909	0.119365	0.0982292	0.522228	0.190384
FBgn0035918	44.9098	95.4246	15.6016	87.6981	16.9626	18.9876	19.2845	15.4752	60.9085	17.6775	1.77903	0.000274937	0.00560172	Cdc6	3L	8631509	8634069	-	2483	protein_coding	Cdc6 && sp|Q99741|CDC6_HUMAN Cell division control protein 6 homolog OS=Homo sapiens OX=9606 GN=CDC6 PE=1 SV=1 && PF13401:AAA domain|PF09079:CDC6, C terminal winged helix domain	-	-	39	72	20	100	14	19	20	20	0.719994	1.5324	0.249779	1.40283	0.272574	0.304419	0.309746	0.248428
FBgn0267812	11.5153	15.9041	5.46056	14.0317	1.21161	0.999349	0.964225	2.32127	11.7279	1.37411	3.02746	0.000287093	0.00580297	asRNA:CR46137	3R	4737500	4737908	+	409	ncRNA	antisense RNA:CR46137 && - && -	-	-	10	12	7	16	1	1	1	3	1.12077	1.55051	0.530735	1.36263	0.118198	0.0972685	0.0940219	0.226227
FBgn0035817	4213.46	3056.24	4576.73	4943.54	2259.66	2794.18	3130.84	2200.57	4197.49	2596.31	0.69338	0.000296569	0.00597608	CG7409	3L	7754409	7755168	+	760	protein_coding	- && sp|P02517|HSP26_DROME Heat shock protein 26 OS=Drosophila melanogaster OX=7227 GN=Hsp26 PE=1 SV=2 && PF00011:Hsp20/alpha crystallin family	-	-	3659	2306	5867	5637	1865	2796	3247	2844	220.694	160.347	239.39	258.354	118.631	146.359	164.294	115.415
FBti0063240	24.1822	46.387	31.2032	49.111	15.7509	11.9922	3.8569	17.0227	37.7208	12.1557	1.63053	0.00030025	0.00602189	FBti0063240	2R	4732913	4735934	+	3022	transposable_element	NA && sp|Q9NBX4|RTXE_DROME Probable RNA-directed DNA polymerase from transposon X-element OS=Drosophila melanogaster OX=7227 GN=X-element\ORF2 PE=3 SV=1 && PF00078:Reverse transcriptase (RNA-dependent DNA polymerase)	-	-	21	35	40	56	13	12	4	22	0.318541	0.612053	0.410458	0.645468	0.207961	0.157973	0.0509	0.22453
FBti0019771	8.06074	23.8561	2.34024	12.2777	0	0.999349	0.964225	0	11.6337	0.490894	4.54156	0.00030454	0.00608891	FBti0019771	2L	17335603	17336708	-	1106	transposable_element	NA && - && -	-	-	7	18	3	14	0	1	1	0	0.290124	0.860068	0.0841142	0.440914	0	0.03597	0.0347694	0
FBgn0052027	11.5153	11.9281	13.2614	26.3094	6.05806	1.9987	0.964225	3.09503	15.7536	3.029	2.43464	0.00031642	0.006297	lncRNA:CR32027	3L	18841579	18842786	+	1064	ncRNA	long non-coding RNA:CR32027 && - && -	-	-	10	9	17	30	5	2	1	4	0.430824	0.447009	0.495462	0.982112	0.227175	0.0747797	0.0361419	0.115948
FBgn0036211	10029.9	8624	10819.7	10256.3	7073.39	8100.73	6997.38	7016.44	9932.47	7296.98	0.445024	0.000328522	0.00649754	CG5946	3L	11816695	11822275	-	2706	protein_coding	- && sp|P20070|NB5R3_RAT NADH-cytochrome b5 reductase 3 OS=Rattus norvegicus OX=10116 GN=Cyb5r3 PE=1 SV=2 && PF00175:Oxidoreductase NAD-binding domain|PF00970:Oxidoreductase FAD-binding domain	-	-	8710	6507	13870	11695	5838	8106	7257	9068	147.547	127.077	158.947	150.541	104.296	119.172	103.129	103.355
FBgn0039319	199.215	148.438	203.601	124.531	106.622	102.933	90.6372	92.8509	168.946	98.2607	0.78561	0.000329845	0.00651368	CG13659	3R	25300891	25302317	+	1301	protein_coding	- && - && PF02958:Ecdysteroid kinase	-	-	173	112	261	142	88	103	94	120	6.09551	4.54942	6.22109	3.80183	3.26993	3.1496	2.77845	2.84479
FBgn0041241	16.1215	13.2534	6.24064	14.0317	1.21161	3.9974	0	0	12.4118	1.30225	3.31334	0.000331812	0.00653243	Gr47b	2R	11361900	11363405	+	1381	protein_coding	Gustatory receptor 47b && sp|P58961|GR47B_DROME Putative gustatory receptor 47b OS=Drosophila melanogaster OX=7227 GN=Gr47b PE=2 SV=2 && -	-	-	14	10	8	16	1	4	0	0	0.464703	0.382668	0.179639	0.40356	0.0350057	0.115229	0	0
FBgn0037935	1638.63	1477.76	1863.61	1728.53	1169.2	1114.27	720.276	1214.8	1677.13	1054.64	0.669697	0.000332835	0.00654254	CG6834	3R	11684672	11688133	-	2886	protein_coding	- && - && PF02958:Ecdysteroid kinase	-	-	1423	1115	2389	1971	965	1115	747	1570	22.6021	20.4171	25.6698	23.7887	16.1645	15.37	9.95352	16.7784
FBgn0050456	624.131	929.064	539.816	601.609	379.234	483.685	406.903	352.834	673.655	405.664	0.729793	0.000350862	0.00684666	CG30456	2R	17100241	17107542	+	3165	protein_coding	NA && sp|Q86VW2|ARHGP_HUMAN Rho guanine nucleotide exchange factor 25 OS=Homo sapiens OX=9606 GN=ARHGEF25 PE=1 SV=2 && PF00621:RhoGEF domain	-	-	542	701	692	686	313	484	422	456	7.84994	11.7047	6.78009	7.54973	4.78083	6.08369	5.12733	4.44363
FBgn0052425	7214.36	4209.29	5491.77	4494.53	3069.01	3474.74	2657.4	3793.73	5352.49	3248.72	0.720218	0.000354211	0.00689138	CG32425	3L	20497323	20514107	+	4295	protein_coding	- && sp|Q52KB6|C2CD3_MOUSE C2 domain-containing protein 3 OS=Mus musculus OX=10090 GN=C2cd3 PE=1 SV=3 && -	-	-	6265	3176	7040	5125	2533	3477	2756	4903	66.865	39.0781	50.8291	41.5635	28.5105	32.206	24.6756	35.2083
FBgn0038142	46.0613	50.363	35.8837	34.2023	10.9045	13.9909	26.9983	13.9276	41.6276	16.4553	1.32135	0.000355896	0.00690469	CheA87a	3R	13369648	13370346	+	643	protein_coding	Chemosensory protein A 87a && - && PF06477:Protein of unknown function (DUF1091)	-	-	40	38	46	39	9	14	28	18	2.85161	3.12312	2.21845	2.11269	0.67665	0.866189	1.67456	0.863392
FBgn0036080	16.1215	11.9281	15.6016	13.1547	2.42322	1.9987	4.82113	3.09503	14.2015	3.08452	2.19327	0.000359312	0.00694598	Or67d	3L	10273204	10274624	+	1176	protein_coding	Odorant receptor 67d && sp|Q9VT92|OR67D_DROME Odorant receptor 67d OS=Drosophila melanogaster OX=7227 GN=Or67d PE=2 SV=3 && PF02949:7tm Odorant receptor	-	-	14	9	20	15	2	2	5	4	0.54571	0.404437	0.527383	0.444289	0.0822158	0.0676578	0.163499	0.104906
FBgn0040636	263.701	564.596	218.423	342.023	228.995	165.892	118.6	127.67	347.186	160.289	1.11564	0.000362926	0.0070053	CG13255	3L	20837488	20838839	+	1352	protein_coding	- && - && -	-	-	229	426	280	390	189	166	123	165	7.76426	16.6513	6.42221	10.0478	6.75799	4.88458	3.49849	3.76404
FBgn0050357	92.1227	401.579	95.1698	151.718	92.0825	55.9636	42.4259	58.8056	185.147	62.3194	1.57001	0.000368426	0.00707951	CG30357	2R	8720100	8721624	-	1525	protein_coding	- && - && PF15881:Domain of unknown function (DUF4734)|PF07707:BTB And C-terminal Kelch	-	-	80	303	122	173	76	56	44	76	2.4047	10.5	2.48081	3.95146	2.40922	1.46088	1.10952	1.53706
FBgn0029765	1478.57	1204.74	1557.04	1614.52	948.692	1198.22	859.125	744.355	1463.72	937.598	0.643873	0.000387623	0.00737115	CG16756	X	5427517	5428217	+	521	protein_coding	- && sp|P48816|LYS_BOMMO Lysozyme OS=Bombyx mori OX=7091 PE=1 SV=1 && PF00062:C-type lysozyme/alpha-lactalbumin family	-	-	1284	909	1996	1841	783	1199	891	962	112.971	92.2023	118.803	123.083	72.6535	91.5539	65.7646	56.9487
FBgn0038419	32.2429	34.4589	19.502	39.4642	15.7509	6.99545	3.8569	13.1539	31.417	9.93929	1.66273	0.000395269	0.00747493	CG14879	3R	16345825	16349226	-	2016	protein_coding	- && - && PF00337:Galactoside-binding lectin	-	-	28	26	25	45	13	7	4	17	0.636661	0.681551	0.38455	0.777505	0.311735	0.138135	0.0762995	0.260079
FBgn0027620	708.193	820.386	666.969	747.188	442.238	445.71	217.915	518.418	735.684	406.07	0.856479	0.000405786	0.00763735	Acf	3R	31793981	31799799	+	5079	protein_coding	ATP-dependent chromatin assembly factor large subunit && sp|Q9NRL2|BAZ1A_HUMAN Bromodomain adjacent to zinc finger domain protein 1A OS=Homo sapiens OX=9606 GN=BAZ1A PE=1 SV=2 && PF10537:ATP-utilising chromatin assembly and remodelling N-terminal|PF15613:Williams-Beuren syndrome DDT (WSD), D-TOX E motif|PF00628:PHD-finger|PF00439:Bromodomain	PHD	PHD	615	619	855	852	365	446	226	670	5.55057	6.44063	5.22025	5.84309	3.47414	3.49343	1.71113	4.06858
FBgn0036250	4.60613	11.9281	8.58089	3.50793	0	0.999349	0	0	7.15576	0.249837	4.58458	0.000425535	0.0079392	Ir68b	3L	12125487	12127394	-	1908	protein_coding	Ionotropic receptor 68b && - && -	-	-	4	9	11	4	0	1	0	0	0.0960998	0.249276	0.178779	0.0730235	0	0.0208505	0	0
FBgn0036225	97.8804	200.127	116.232	99.0989	56.9457	54.9642	85.816	42.5567	128.334	60.0707	1.09167	0.000435347	0.00811047	CG5883	3L	11943640	11944852	-	1146	protein_coding	- && - && PF01607:Chitin binding Peritrophin-A domain	-	-	85	151	149	113	47	55	89	55	3.39997	6.96319	4.03186	3.43459	1.98265	1.9093	2.98647	1.48021
FBgn0038598	79.4558	119.281	66.3069	85.9442	64.2154	35.9766	36.6406	32.4978	87.7469	42.3326	1.05875	0.000438087	0.00814968	CG7131	3R	18286620	18288777	-	2040	protein_coding	- && - && -	-	-	69	90	85	98	53	36	38	42	1.55046	2.33146	1.29209	1.67331	1.25597	0.70205	0.716318	0.634988
FBgn0263659	345.46	481.099	321.393	613.01	310.172	198.871	233.342	237.544	440.241	244.982	0.84715	0.000444781	0.00825029	lncRNA:CR43650	2R	16829095	16839494	+	10400	ncRNA	long non-coding RNA:CR43650 && - && -	-	-	300	363	412	699	256	199	242	307	1.3223	1.84454	1.22848	2.34113	1.18998	0.761229	0.894818	0.91044
FBgn0004914	3633.09	4924.97	3610.21	3717.52	2979.35	2848.15	1698.96	1988.56	3971.45	2378.76	0.739616	0.000462676	0.00854519	Hnf4	2L	8687226	8709611	-	5377	protein_coding	Hepatocyte nuclear factor 4 && sp|P49866|HNF4_DROME Transcription factor HNF-4 homolog OS=Drosophila melanogaster OX=7227 GN=Hnf4 PE=1 SV=3 && PF00105:Zinc finger, C4 type (two domains)|PF00104:Ligand-binding domain of nuclear hormone receptor	-	-	3155	3716	4628	4239	2459	2850	1762	2570	26.8968	36.5217	26.6905	27.4603	22.1081	21.0863	12.6014	14.7414
FBgn0029707	10.3638	112.654	3.9004	48.234	2.42322	5.9961	0.964225	0.773758	43.7881	2.53933	4.12075	0.000471073	0.00866288	CG12688	X	4380758	4382466	+	1489	protein_coding	NA && - && -	-	-	9	85	5	55	2	6	1	1	0.27707	3.01675	0.104131	1.28662	0.0649333	0.160307	0.025826	0.0207134
FBgn0053230	240.671	265.068	248.846	246.432	198.704	155.899	119.564	165.584	250.254	159.938	0.648466	0.000473263	0.0086907	CG33230	3L	1618414	1620397	+	1754	protein_coding	- && sp|A0A140C435|SETD4_ARTPA SET domain-containing protein 4 OS=Artemia parthenogenetica OX=6663 GN=SETD4 PE=1 SV=1 && -	-	-	209	200	319	281	164	156	124	214	5.46208	6.02582	5.63981	5.58031	4.52009	3.53827	2.7186	3.76297
FBgn0032167	799.164	618.935	573.359	515.665	329.558	495.677	385.69	321.883	626.781	383.202	0.708867	0.000479967	0.00878867	CG5853	2L	9940773	9947648	-	2623	protein_coding	- && sp|Q9H172|ABCG4_HUMAN ATP-binding cassette sub-family G member 4 OS=Homo sapiens OX=9606 GN=ABCG4 PE=1 SV=2 && PF00005:ABC transporter|PF01061:ABC-2 type transporter	-	-	694	467	735	588	272	496	400	416	12.1284	9.4088	8.68945	7.80837	5.01306	7.52279	5.86427	4.89149
FBgn0022959	6944.9	5850.06	6322.55	6440.55	5046.36	4880.82	3397.93	4159.72	6389.52	4371.21	0.547884	0.000479672	0.00878867	yps	3L	12121274	12125150	-	2677	protein_coding	ypsilon schachtel && sp|P21573|YBOX1_XENLA Y-box-binding protein 1 OS=Xenopus laevis OX=8355 GN=ybx1 PE=2 SV=1 && PF00313:'Cold-shock' DNA-binding domain	CSD	CSD	6031	4414	8105	7344	4165	4884	3524	5376	103.272	87.1364	93.8875	95.5577	75.2141	72.581	50.6221	61.938
FBgn0034248	61.0313	66.2671	49.9252	55.2498	37.5599	31.9792	26.0341	23.9865	58.1183	29.8899	0.966192	0.000491901	0.00898156	CG14483	2R	17585195	17586294	-	984	protein_coding	- && sp|E1BHC3|PT100_BOVIN Protein PET100 homolog, mitochondrial OS=Bos taurus OX=9913 GN=PET100 PE=3 SV=1 && -	-	-	53	50	64	63	31	32	27	31	2.469	2.68529	2.01692	2.23011	1.523	1.29375	1.05517	0.971657
FBgn0264834	99.0319	91.4486	147.435	119.269	70.2735	77.9493	40.4975	39.4617	114.296	57.0455	1.01839	0.000494234	0.00901134	lncRNA:CR44042	2R	1348167	1349167	-	1001	ncRNA	long non-coding RNA:CR44042 && - && -	-	-	86	69	189	136	58	78	42	51	3.93827	3.64276	5.85506	4.73245	2.80109	3.09996	1.6135	1.57139
FBgn0034438	936.197	1037.74	770.72	926.969	611.864	603.607	335.55	632.934	917.907	545.989	0.748807	0.000496085	0.00901947	CG9416	2R	19367248	19373702	-	3189	protein_coding	- && sp|Q3UVK0|ERMP1_MOUSE Endoplasmic reticulum metallopeptidase 1 OS=Mus musculus OX=10090 GN=Ermp1 PE=1 SV=2 && PF04389:Peptidase family M28	-	-	813	783	988	1057	505	604	348	818	11.6863	12.9755	9.6074	11.5452	7.65543	7.53491	4.1964	7.91125
FBti0063455	3.4546	3.97602	6.24064	6.13887	0	0	0	0	4.95254	0	4.80235	0.000533821	0.00963036	FBti0063455	2L	21761303	21761340	-	38	transposable_element	NA && - && -	-	-	3	3	8	7	0	0	0	0	3.61892	4.17209	6.52844	6.41646	0	0	0	0
FBgn0033207	6.9092	10.6027	3.9004	5.26189	1.21161	0	0	0	6.66856	0.302903	4.47025	0.000547599	0.00981702	CG12826	2R	7670327	7671103	-	717	protein_coding	- && - && -	-	-	6	8	5	6	1	0	0	0	0.383595	0.589639	0.216249	0.291483	0.0674238	0	0	0
FBgn0259716	1264.38	1239.19	1031.27	1004.14	900.227	811.472	754.988	646.088	1134.75	778.194	0.544476	0.000560613	0.0100084	Nepl6	2L	6383435	6385512	-	2078	protein_coding	Neprilysin-like 6 && - && PF05649:Peptidase family M13|PF01431:Peptidase family M13	-	-	1098	935	1322	1145	743	812	783	835	24.2213	23.7783	19.7283	19.1929	17.2853	15.5455	14.49	12.3933
FBti0060147	62.1828	49.0376	56.1658	57.8808	26.6554	35.9766	28.9268	27.8553	56.3168	29.8535	0.917987	0.000563934	0.0100398	FBti0060147	2R	5117941	5118216	-	276	transposable_element	NA && - && -	-	-	54	37	72	66	22	36	30	36	8.96862	7.08448	8.08959	8.32945	3.85342	5.18906	4.17989	4.02291
FBgn0266727	8.06074	26.5068	15.6016	12.2777	4.84645	3.9974	2.89268	1.54752	15.6117	3.32101	2.2672	0.00056948	0.0101244	lncRNA:CR45200	4	776475	777146	-	672	ncRNA	long non-coding RNA:CR45200 && - && -	-	-	7	20	20	14	4	4	3	2	0.477496	1.57281	0.92292	0.725671	0.287755	0.236802	0.171674	0.0917925
FBgn0003638	5064.45	5027.02	5543.25	4832.17	3597.27	2961.07	2456.85	4267.27	5116.72	3320.62	0.623681	0.000590871	0.0104613	su(w[a])	X	1012779	1046040	+	5658	protein_coding	suppressor of white-apricot && sp|P12297|SUWA_DROME Protein suppressor of white apricot OS=Drosophila melanogaster OX=7227 GN=su(w[a]) PE=1 SV=3 && PF01805:Surp module	-	-	4398	3793	7106	5510	2969	2963	2548	5515	35.6314	35.4271	38.9462	33.9211	25.3676	20.8336	17.3177	30.0628
FBgn0087002	121597	127905	118628	123374	71081.6	60983.3	30924.6	94971	122876	64490.1	0.930047	0.000597825	0.0105408	apolpp	4	1060969	1077273	+	11766	protein_coding	apolipophorin && sp|Q9V496|APLP_DROME Apolipophorins OS=Drosophila melanogaster OX=7227 GN=apolpp PE=1 SV=2 && PF01347:Lipoprotein amino terminal region|PF09172:Domain of unknown function (DUF1943)|PF06448:Domain of Unknown Function (DUF1081)|PF00094:von Willebrand factor type D domain	-	-	105596	96507	152072	140680	58667	61023	32072	122740	411.396	433.457	400.796	416.471	241.045	206.329	104.821	321.739
FBgn0036757	31.0914	21.2055	19.502	15.7857	9.69289	8.99415	2.89268	4.64255	21.8961	6.55556	1.7642	0.000604815	0.0106348	Ir75a	3L	17815570	17817921	-	1982	protein_coding	Ionotropic receptor 75a && sp|Q9VVL1|IR75A_DROME Ionotropic receptor 75a OS=Drosophila melanogaster OX=7227 GN=Ir75a PE=1 SV=2 && PF00060:Ligand-gated ion channel	-	-	27	16	25	18	8	9	3	6	0.624455	0.426611	0.391147	0.316337	0.195128	0.180649	0.0582063	0.0933672
FBgn0035076	3342.9	2255.73	3362.15	3240.45	1576.31	2264.53	2206.15	1812.91	3050.31	1964.97	0.634645	0.000614969	0.0107544	Ance-5	2R	24888628	24891023	-	2116	protein_coding	Ance-5 && sp|Q9VLJ6|ACER_DROME Angiotensin-converting enzyme-related protein OS=Drosophila melanogaster OX=7227 GN=Acer PE=1 SV=1 && PF01401:Angiotensin-converting enzyme	-	-	2903	1702	4310	3695	1301	2266	2288	2343	62.8887	42.5069	63.1633	60.8247	29.7231	42.603	41.5808	34.151
FBgn0036765	461.765	406.88	500.032	464.8	379.234	315.794	295.053	297.123	458.369	321.801	0.515338	0.000614796	0.0107544	CG7408	3L	17879096	17883653	+	3171	protein_coding	- && sp|P50429|ARSB_MOUSE Arylsulfatase B OS=Mus musculus OX=10090 GN=Arsb PE=1 SV=3 && PF00884:Sulfatase	-	-	401	307	641	530	313	316	306	384	5.79681	5.11632	6.26852	5.82185	4.77178	3.96448	3.71089	3.73492
FBgn0262954	315.52	300.853	415.003	402.534	254.438	268.825	190.917	180.286	358.478	223.616	0.687208	0.00063729	0.0111145	Rpb12	2R	15144968	15145519	-	353	protein_coding	RNA polymerase II, I and III subunit K && sp|Q3ZBC0|RPAB4_BOVIN DNA-directed RNA polymerases I, II, and III subunit RPABC4 OS=Bos taurus OX=9913 GN=POLR2K PE=1 SV=1 && -	-	-	274	227	532	459	210	269	198	233	35.5809	33.9834	46.7348	45.2918	28.7592	30.3161	21.5696	20.3577
FBgn0051292	9.21227	9.27739	6.24064	7.89283	0	0	0.964225	0.773758	8.15578	0.434496	4.07243	0.000642512	0.0111752	CR31292	3R	15906240	15906750	+	452	pseudogene	- && - && -	-	-	8	7	8	9	0	0	1	1	0.811321	0.818418	0.548852	0.693562	0	0	0.0850774	0.0682351
FBgn0053349	36.8491	39.7602	23.4024	49.111	10.9045	8.99415	9.64225	23.2127	37.2807	13.1884	1.46757	0.000655144	0.0113795	ppk25	2R	6950385	6952158	+	1362	protein_coding	pickpocket 25 && - && PF00858:Amiloride-sensitive sodium channel	-	-	32	30	30	56	9	9	10	30	1.077	1.16402	0.683042	1.43216	0.319446	0.262882	0.282342	0.679345
FBti0061437	66.789	64.9417	57.726	85.0672	50.8877	29.9805	13.4992	24.7603	68.631	29.7819	1.22361	0.000679624	0.0117728	FBti0061437	2R	5612538	5614340	-	1803	transposable_element	NA && - && -	-	-	58	49	74	97	42	30	14	32	1.4746	1.4362	1.27274	1.87395	1.12612	0.661944	0.298597	0.547395
FBgn0262364	24.1822	64.9417	16.3817	30.6943	16.9626	4.99675	8.67803	1.54752	34.05	8.04621	2.11463	0.000688859	0.0119167	CG43062	3R	11750333	11750916	+	584	protein_coding	- && - && -	-	-	21	49	21	35	14	5	9	2	1.64834	4.43403	1.11509	2.08755	1.1589	0.340606	0.592628	0.105624
FBgn0266315	11.5153	5.30137	10.9211	13.1547	2.42322	1.9987	0.964225	0.773758	10.2231	1.53998	2.81179	0.000700642	0.0120755	lncRNA:CR44980	2L	20464502	20484702	-	951	ncRNA	long non-coding RNA:CR44980 && - && -	-	-	10	4	14	15	2	2	1	1	0.482015	0.222277	0.456511	0.549404	0.101667	0.0836652	0.0404364	0.0324314
FBgn0039800	8230.01	8556.41	9038.79	9016.25	5604.91	7570.07	6408.24	5658.49	8710.36	6310.43	0.465053	0.000699249	0.0120755	Npc2g	3R	30744605	30745263	-	659	protein_coding	Niemann-Pick type C-2g && - && PF02221:ML domain	-	-	7147	6456	11587	10281	4626	7575	6646	7313	497.141	517.719	545.242	543.415	339.354	457.291	387.818	342.26
FBgn0045800	124.366	117.955	121.693	125.408	79.9663	90.9408	69.4242	73.507	122.355	78.4596	0.644874	0.000700861	0.0120755	Uhg1	2R	17699097	17703344	+	1065	ncRNA	U snoRNA host gene 1 && - && -	-	-	108	89	156	143	66	91	72	95	4.64852	4.41627	4.54233	4.677	2.9959	3.39928	2.59977	2.75119
FBgn0267624	40.3037	76.8698	24.1825	34.2023	19.3858	11.9922	6.74958	20.1177	43.8896	14.5613	1.57506	0.000704396	0.0121201	lncRNA:CR45962	3L	22348168	22407547	-	2587	ncRNA	long non-coding RNA:CR45962 && sp|O61307|TENM_DROME Teneurin-m OS=Drosophila melanogaster OX=7227 GN=Ten-m PE=1 SV=2 && -	-	-	35	58	31	39	16	12	7	26	0.620173	1.18481	0.371594	0.525109	0.29899	0.184536	0.104053	0.309973
FBgn0052645	240.671	314.106	254.306	242.924	191.435	151.901	115.707	188.797	263.002	161.96	0.697627	0.000717566	0.0123137	CG32645	X	13139199	13153462	+	3537	protein_coding	- && sp|Q09225|NRF6_CAEEL Nose resistant to fluoxetine protein 6 OS=Caenorhabditis elegans OX=6239 GN=nrf-6 PE=1 SV=3 && PF01757:Acyltransferase family	-	-	209	237	326	277	158	152	120	244	2.70865	3.54102	2.85816	2.72788	2.15951	1.70964	1.30466	2.12766
FBgn0040206	1511.96	1929.7	1543.78	1622.42	1249.17	1288.16	869.731	1060.82	1651.96	1116.97	0.564642	0.000757687	0.0128817	krz	3R	32045314	32051993	-	5281	protein_coding	kurtz && sp|Q4R562|ARRB1_MACFA Beta-arrestin-1 OS=Macaca fascicularis OX=9541 GN=ARRB1 PE=2 SV=1 && PF02752:Arrestin (or S-antigen), C-terminal domain|PF00339:Arrestin (or S-antigen), N-terminal domain	-	-	1313	1456	1979	1850	1031	1289	902	1371	11.397	14.57	11.6207	12.2022	9.43789	9.71029	6.56815	8.00696
FBgn0038952	51.819	295.551	59.2861	96.4679	46.0412	38.9746	47.247	30.9503	125.781	40.8033	1.62048	0.000765822	0.0130028	CG7069	3R	22372835	22375579	+	2693	protein_coding	- && sp|O62619|KPYK_DROME Pyruvate kinase OS=Drosophila melanogaster OX=7227 GN=PyK PE=2 SV=2 && PF00224:Pyruvate kinase, barrel domain|PF02887:Pyruvate kinase, alpha/beta domain	-	-	45	223	76	110	38	39	49	40	0.76598	4.37607	0.875146	1.42278	0.68215	0.576134	0.699701	0.45811
FBgn0038466	82.9104	136.51	64.7467	181.535	52.0993	57.9623	62.6746	38.6879	116.426	52.856	1.14118	0.000784991	0.0132756	CG8907	3R	17008269	17012533	+	2467	protein_coding	- && sp|Q8TE68|ES8L1_HUMAN Epidermal growth factor receptor kinase substrate 8-like protein 1 OS=Homo sapiens OX=9606 GN=EPS8L1 PE=1 SV=3 && PF18016:SAM domain (Sterile alpha motif)|PF08416:Phosphotyrosine-binding domain|PF00018:SH3 domain	-	-	72	103	83	207	43	58	65	50	1.33784	2.2064	1.04331	2.92269	0.84262	0.935307	1.0132	0.625097
FBgn0001248	20750.6	18202.2	22481.1	21913.1	12383.9	15496.9	16415.9	15866.7	20836.8	15040.9	0.470239	0.000787045	0.0132928	Idh	3L	8356404	8360906	-	2434	protein_coding	Isocitrate dehydrogenase && sp|P41562|IDHC_RAT Isocitrate dehydrogenase [NADP] cytoplasmic OS=Rattus norvegicus OX=10116 GN=Idh1 PE=1 SV=1 && PF00180:Isocitrate/isopropylmalate dehydrogenase	-	-	18020	13734	28819	24987	10221	15507	17025	20506	339.371	298.189	367.165	357.581	203.004	253.456	268.979	259.841
FBgn0261984	2371.01	3639.39	2369.88	2601.13	2046.41	1758.86	1174.43	1734.77	2745.35	1678.61	0.709593	0.000792053	0.0133423	Ire1	3R	19853908	19861291	-	4034	protein_coding	Inositol-requiring enzyme-1 && sp|O75460|ERN1_HUMAN Serine/threonine-protein kinase/endoribonuclease IRE1 OS=Homo sapiens OX=9606 GN=ERN1 PE=1 SV=2 && PF00069:Protein kinase domain|PF06479:Ribonuclease 2-5A	-	-	2059	2746	3038	2966	1689	1760	1218	2242	23.3971	35.9733	23.3537	25.6104	20.2407	17.3569	11.6108	17.1414
FBgn0063497	4015.4	5770.54	4125.85	4183.2	2539.54	3494.73	2633.3	1412.11	4523.75	2519.92	0.844242	0.000793424	0.0133478	GstE3	2R	18400713	18401467	+	755	protein_coding	Glutathione S transferase E3 && sp|P46430|GSTT1_MANSE Glutathione S-transferase 1 OS=Manduca sexta OX=7130 GN=GST1 PE=2 SV=1 && PF00043:Glutathione S-transferase, C-terminal domain|PF13417:Glutathione S-transferase, N-terminal domain	-	-	3487	4354	5289	4770	2096	3497	2731	1825	211.712	304.759	217.235	220.066	134.208	184.266	139.1	74.5525
FBgn0261647	928.136	980.753	893.192	848.918	670.021	651.576	523.574	742.808	912.75	646.995	0.495183	0.000795871	0.0133715	Axud1	2L	2365345	2370137	+	4318	protein_coding	AXIN1 up-regulated 1 && sp|Q9H175|CSRN2_HUMAN Cysteine/serine-rich nuclear protein 2 OS=Homo sapiens OX=9606 GN=CSRNP2 PE=1 SV=1 && PF16019:Cysteine/serine-rich nuclear protein N-terminus	-	-	806	740	1145	968	553	652	543	960	8.55645	9.05659	8.22292	7.80862	6.1912	6.00704	4.83581	6.85702
FBgn0038398	6104.28	5076.06	6350.64	5280.3	2840.02	4711.93	3991.89	3536.85	5702.82	3770.17	0.597003	0.000798073	0.0133909	sxe2	3R	16083878	16087222	+	1829	protein_coding	sex-specific enzyme 2 && - && PF00151:Lipase	-	-	5301	3830	8141	6021	2344	4715	4140	4571	132.857	110.663	138.028	114.666	61.955	102.557	87.0441	77.0804
FBgn0038821	13.8184	11.9281	10.141	14.0317	3.63483	0.999349	1.92845	3.86879	12.4798	2.60786	2.24522	0.000800755	0.0134184	CG17267	3R	20737325	20739100	-	1510	protein_coding	- && - && -	-	-	12	9	13	16	3	1	2	5	0.364288	0.314979	0.266974	0.369083	0.0960454	0.0263462	0.0509337	0.102127
FBgn0034156	23.0307	59.6404	32.7634	21.0476	18.1742	4.99675	6.74958	12.3801	34.1205	10.5752	1.69173	0.000805396	0.0134786	CG5348	2R	16766804	16769238	+	2126	protein_coding	- && sp|P34322|NCX7_CAEEL Putative sodium/calcium exchanger 7 OS=Caenorhabditis elegans OX=6239 GN=ncx-7 PE=3 SV=3 && PF01699:Sodium/calcium exchanger protein	-	-	20	45	42	24	15	5	7	16	0.431229	1.11857	0.612617	0.393214	0.341083	0.0935626	0.126616	0.232115
FBgn0034151	3.4546	139.161	1.56016	17.5396	2.42322	0.999349	0	0.773758	40.4288	1.04908	5.30784	0.000850581	0.0141426	CG15617	2R	16745223	16746579	-	1298	protein_coding	- && - && PF00595:PDZ domain	-	-	3	105	2	20	2	1	0	1	0.105947	4.27494	0.0477814	0.536706	0.0744882	0.0306493	0	0.0237614
FBgn0051156	403.037	409.531	417.343	390.257	261.708	303.802	313.373	310.277	405.042	297.29	0.443649	0.000856942	0.0142299	CG31156	3R	22608670	22613656	-	3193	protein_coding	- && sp|Q497V5|SRBD1_MOUSE S1 RNA-binding domain-containing protein 1 OS=Mus musculus OX=10090 GN=Srbd1 PE=2 SV=3 && PF09371:Tex-like protein N-terminal domain|PF00575:S1 RNA binding domain|PF16921:Tex protein YqgF-like domain|PF12836:Helix-hairpin-helix motif|PF17674:HHH domain	-	-	350	309	535	445	216	304	325	401	5.0247	5.11417	5.19587	4.85448	3.2703	3.78765	3.91415	3.8734
FBgn0052103	5008.02	14749.7	5405.18	9257.41	5632.78	4162.29	3029.6	3461.79	8605.09	4071.61	1.0796	0.000868604	0.0143703	SCaMC	3L	12402295	12414842	-	4461	protein_coding	Short Calcium-binding Mitochondrial Carrier && sp|Q628Z2|CMC3_CAEBR Probable calcium-binding mitochondrial carrier CBG00135 OS=Caenorhabditis briggsae OX=6238 GN=CBG00135 PE=3 SV=1 && PF13499:EF-hand domain pair|PF00153:Mitochondrial carrier protein	-	-	4349	11129	6929	10556	4649	4165	3142	4474	44.6887	131.838	48.1661	82.423	50.3802	37.1431	27.0849	30.9322
FBgn0261113	17738.2	28569.1	17796	21172.1	16411.3	13359.3	7349.32	10551.7	21318.8	11917.9	0.839022	0.000871578	0.0143984	Xrp1	3R	18914968	18926989	+	4826	protein_coding	Xrp1 && - && -	-	-	15404	21556	22813	24142	13545	13368	7622	13637	146.314	236.046	146.588	174.248	135.683	110.198	60.7343	87.1521
FBgn0036332	131.275	169.644	142.755	137.686	96.9289	99.9349	99.3152	75.0545	145.34	92.8084	0.648954	0.00088734	0.0146024	Cul6	3L	13009399	13011685	-	2215	protein_coding	Cullin 6 && sp|Q24311|CUL1_DROME Cullin homolog 1 OS=Drosophila melanogaster OX=7227 GN=Cul1 PE=1 SV=2 && PF00888:Cullin family|PF10557:Cullin protein neddylation domain	-	-	114	128	183	157	80	100	103	97	2.35924	3.05388	2.56201	2.46892	1.74602	1.79606	1.7882	1.35066
FBgn0038381	362.733	405.555	456.347	433.229	289.575	336.781	253.591	280.1	414.466	290.012	0.517822	0.000896347	0.0147318	EndoU	3R	15908398	15910367	+	1645	protein_coding	Endoribonuclease U-specific && sp|A8E624|ENDUC_XENLA Poly(U)-specific endoribonuclease-C OS=Xenopus laevis OX=8355 GN=endou-c PE=2 SV=1 && PF09412:Endoribonuclease XendoU	-	-	315	306	585	494	239	337	263	362	8.7778	9.8304	11.0279	10.4603	7.02368	8.15004	6.14812	6.78718
FBgn0033874	13.8184	46.387	14.0415	19.2936	10.9045	3.9974	3.8569	5.4163	23.3851	6.04378	1.9613	0.000902367	0.0147789	CG6347	2R	13836419	13839363	+	1312	protein_coding	- && sp|Q95029|CATL_DROME Cathepsin L OS=Drosophila melanogaster OX=7227 GN=Cp1 PE=2 SV=2 && PF00112:Papain family cysteine protease|PF08246:Cathepsin propeptide inhibitor domain (I29)	-	-	12	35	18	22	9	4	4	7	0.419265	1.40978	0.425444	0.584077	0.33162	0.121289	0.117241	0.164555
FBgn0023526	1020.26	1574.51	954.819	1248.82	951.115	675.56	404.975	622.101	1199.6	663.438	0.854972	0.000907274	0.0148165	CG2865	X	2278031	2293411	-	5574	protein_coding	- && - && PF06031:SERTA motif	-	-	886	1188	1224	1424	785	676	420	804	7.28631	11.2633	6.80954	8.89865	6.80824	4.82475	2.89758	4.44873
FBgn0032139	673.647	1043.04	624.064	718.248	541.59	506.67	435.83	490.562	764.751	493.663	0.62998	0.00094147	0.0153359	CG13116	2L	9729940	9730945	+	1006	protein_coding	- && - && -	-	-	585	787	800	819	447	507	452	634	26.6562	41.3421	24.6601	28.3575	21.4804	20.0496	17.278	19.4374
FBgn0033226	4052.25	4796.41	4327.89	4351.58	3231.37	3055.01	3318.86	1980.82	4382.03	2896.52	0.597581	0.000940988	0.0153359	puml	2R	7812504	7815486	+	2898	protein_coding	pummelig && sp|Q8VD66|ABHD4_MOUSE (Lyso)-N-acylphosphatidylethanolamine lipase OS=Mus musculus OX=10090 GN=Abhd4 PE=1 SV=1 && PF00561:alpha/beta hydrolase fold	-	-	3519	3619	5548	4962	2667	3057	3442	2560	55.6624	65.9942	59.3665	59.6403	44.4895	41.9655	45.6736	27.2451
FBgn0259224	1672.03	1403.54	1561.72	1516.3	1146.18	938.389	456.078	963.329	1538.4	875.995	0.81292	0.000945295	0.0153787	CG42324	3L	3472447	3510895	+	5974	protein_coding	- && - && -	-	-	1452	1059	2002	1729	946	939	473	1245	11.1415	9.36799	10.3921	10.0812	7.65523	6.25311	3.04473	6.42763
FBgn0013275	3.4546	63.6164	3.9004	10.5238	0	3.9974	0	2.32127	20.3738	1.57967	3.63154	0.000950833	0.0154492	Hsp70Aa	3R	11954163	11956544	-	2382	protein_coding	Heat shock protein 70 Aa && sp|P82910|HSP70_DROME Major heat shock 70 kDa protein Aa OS=Drosophila melanogaster OX=7227 GN=Hsp70Aa PE=1 SV=2 && PF00012:Hsp70 protein	-	-	3	48	5	12	0	4	0	3	0.0577325	1.06492	0.0650926	0.175477	0	0.0668057	0	0.0388442
FBti0018915	9.21227	14.5788	0.780081	5.26189	0	0.999349	0	0	7.45825	0.249837	4.62692	0.000972191	0.015752	FBti0018915	2R	17485978	17490671	+	4694	transposable_element	- && sp|P21329|RTJK_DROFU RNA-directed DNA polymerase from mobile element jockey OS=Drosophila funebris OX=7221 GN=jockey\pol PE=1 SV=1 && PF07530:Associated with zinc fingers	-	-	8	11	1	6	0	1	0	0	0.0781246	0.123841	0.00660633	0.0445235	0	0.00847525	0	0
FBgn0026415	34409	31549.8	34944.5	35176.6	27134	28845.2	24596.4	25984.3	34020	26640	0.352833	0.000975388	0.0157684	Idgf4	X	9927973	9930948	-	1834	protein_coding	Imaginal disc growth factor 4 && sp|Q9W303|IDGF4_DROME Chitinase-like protein Idgf4 OS=Drosophila melanogaster OX=7227 GN=Idgf4 PE=2 SV=1 && PF00704:Glycosyl hydrolases family 18	-	-	29881	23805	44796	40111	22395	28864	25509	33582	746.856	685.937	757.431	761.808	590.316	626.113	534.868	564.747
FBgn0051481	223.398	330.01	209.062	278.003	186.588	177.884	127.278	150.109	260.118	160.465	0.696444	0.00102017	0.0163482	pb	3R	6707800	6742063	-	3728	protein_coding	proboscipedia && sp|P31264|HMPB_DROME Homeotic protein proboscipedia OS=Drosophila melanogaster OX=7227 GN=pb PE=2 SV=2 && PF00046:Homeodomain	HB-other	HB->HB-other	194	249	268	317	154	178	132	194	2.38543	3.52971	2.22927	2.96186	1.997	1.8995	1.3616	1.60499
FBgn0053290	4.60613	23.8561	2.34024	1.75396	1.21161	0	0	0	8.13912	0.302903	4.74869	0.0010453	0.0166676	CG33290	3L	21542359	21543012	+	654	protein_coding	- && - && -	-	-	4	18	3	2	1	0	0	0	0.280365	1.45449	0.142248	0.106521	0.0739188	0	0	0
FBgn0029766	3564	9521.25	3801.33	4491.9	3684.51	2750.21	1594.83	2006.35	5344.62	2508.98	1.09102	0.00105384	0.0167622	CG15784	X	5429571	5432526	+	2956	protein_coding	- && - && -	-	-	3095	7184	4873	5122	3041	2752	1654	2593	47.9951	128.433	51.1205	60.3554	49.733	37.0373	21.5171	27.0548
FBgn0032652	7060.05	5907.05	8019.23	7525.38	5218.41	5628.34	5304.2	4777.18	7127.93	5232.03	0.446442	0.00105773	0.0168029	CG6870	2L	17591315	17592299	-	985	protein_coding	- && sp|Q9HFV1|CYB5_RHIST Cytochrome b5 OS=Rhizopus stolonifer OX=4846 PE=2 SV=1 && PF00173:Cytochrome b5-like Heme/Steroid binding domain	-	-	6131	4457	10280	8581	4307	5632	5501	6174	285.323	239.123	323.639	303.447	211.384	227.469	214.762	193.32
FBgn0261292	16.1215	26.5068	19.502	23.6785	3.63483	5.9961	11.5707	6.96382	21.4522	7.04136	1.58267	0.00105902	0.0168029	CheB53a	2R	16466709	16467522	+	681	protein_coding	Chemosensory protein B 53a && - && -	-	-	14	20	25	27	3	6	12	9	0.942371	1.55202	1.1384	1.38101	0.212964	0.350509	0.677621	0.407607
FBgn0031432	3355.57	2135.13	3724.1	3234.31	1744.72	2014.69	2367.17	1230.27	3112.28	1839.21	0.759391	0.00111263	0.0175452	Cyp309a1	2L	2562483	2564830	-	1997	protein_coding	Cytochrome P450 309a1 && sp|Q9VQD2|CP391_DROME Probable cytochrome P450 309a1 OS=Drosophila melanogaster OX=7227 GN=Cyp309a1 PE=1 SV=4 && PF00067:Cytochrome P450	-	-	2914	1611	4774	3688	1440	2016	2455	1590	66.8887	42.6317	74.1323	64.3271	34.8592	40.1613	47.2744	24.5565
FBgn0040985	2961.74	3649.99	3512.7	3528.1	2418.38	2558.33	2871.46	2325.14	3413.13	2543.33	0.424471	0.00112845	0.0177075	CG6115	2L	16887109	16887966	-	743	protein_coding	- && sp|Q91V16|ETFR1_MOUSE Electron transfer flavoprotein regulatory factor 1 OS=Mus musculus OX=10090 GN=Etfrf1 PE=1 SV=1 && -	-	-	2572	2754	4503	4023	1996	2560	2978	3005	158.68	195.88	187.939	188.6	129.869	137.071	154.13	124.739
FBgn0033302	120.911	88.7979	120.132	118.392	65.427	68.9551	68.46	78.9233	112.058	70.4414	0.67112	0.0011643	0.0181371	Cyp6a14	2R	8564187	8567202	-	2959	protein_coding	Cytochrome P450 6a14 && sp|Q9V4U7|C6A14_DROME Probable cytochrome P450 6a14 OS=Drosophila melanogaster OX=7227 GN=Cyp6a14 PE=3 SV=3 && PF00067:Cytochrome P450	-	-	105	67	154	135	54	69	71	102	1.62662	1.19659	1.61391	1.58917	0.882229	0.927683	0.922711	1.06317
FBgn0259967	6.9092	58.315	0	16.6626	2.42322	1.9987	1.92845	0.773758	20.4717	1.78103	3.5385	0.00116796	0.0181501	Sfp53D	2R	16744295	16745114	-	820	protein_coding	Seminal fluid protein 53D && - && -	-	-	6	44	0	19	2	2	2	1	0.335412	2.83566	0	0.807088	0.117909	0.0970313	0.0937926	0.0376125
FBgn0261871	504.372	542.065	458.687	524.435	415.583	375.755	330.729	363.666	507.39	371.433	0.450204	0.00118235	0.0183072	dpr2	2L	10917015	10964153	-	3039	protein_coding	defective proboscis extension response 2 && - && PF07686:Immunoglobulin V-set domain|PF07679:Immunoglobulin I-set domain	-	-	438	409	588	598	343	376	343	470	6.6067	7.11227	5.99998	6.85412	5.45627	4.92213	4.34026	4.76995
FBgn0005670	405.34	273.02	449.326	277.126	175.684	176.885	287.339	142.371	351.203	195.57	0.846639	0.0012137	0.0187249	Cyp4d1	X	2159145	2162180	-	2285	protein_coding	Cytochrome P450 4d1 && sp|P33269|CP4D1_DROME Cytochrome P450 4d1 OS=Drosophila melanogaster OX=7227 GN=Cyp4d1 PE=2 SV=2 && PF00067:Cytochrome P450	-	-	352	206	576	316	145	177	298	184	7.06151	4.76427	7.81699	4.81706	3.06771	3.08164	5.01513	2.48358
FBgn0267568	35.6975	50.363	25.7427	28.0634	13.3277	19.987	10.6065	13.9276	34.9666	14.4622	1.25542	0.00122193	0.0187967	asRNA:CR45908	3R	7074776	7075487	-	712	ncRNA	antisense RNA:CR45908 && - && -	-	-	31	38	33	32	11	20	11	18	1.99583	2.82046	1.43727	1.56549	0.74687	1.11749	0.594108	0.779721
FBgn0030859	12.6669	163.017	22.6223	36.8332	18.1742	12.9915	13.4992	10.0589	58.7849	13.6809	2.1008	0.00122275	0.0187967	CG12990	X	17669208	17671888	-	2330	protein_coding	- && - && PF01757:Acyltransferase family	-	-	11	123	29	42	15	13	14	13	0.21641	2.78975	0.385963	0.627877	0.31122	0.221964	0.23106	0.172081
FBgn0000504	698.981	838.941	672.429	503.387	442.238	497.676	319.159	458.838	678.435	429.478	0.658079	0.00126759	0.01937	dsx	3R	7924323	7967408	-	9053	protein_coding	doublesex && sp|P23023|DSX_DROME Protein doublesex OS=Drosophila melanogaster OX=7227 GN=dsx PE=1 SV=1 && PF08828:Doublesex dimerisation domain|PF00751:DM DNA binding domain	-	-	607	633	862	574	365	498	331	593	3.07353	3.69511	2.95269	2.20852	1.94909	2.18843	1.40601	2.02027
FBgn0036447	25.3337	50.363	21.8423	46.48	15.7509	4.99675	12.5349	17.7964	36.0047	12.7698	1.48195	0.00129033	0.0196706	CG17173	3L	14767703	14769283	-	1581	protein_coding	alpha-1,3-mannosyl-glycoprotein 4-beta-N-acetylglucosaminyltransferase b && sp|A4IID1|MGT4A_XENTR Alpha-1,3-mannosyl-glycoprotein 4-beta-N-acetylglucosaminyltransferase A OS=Xenopus tropicalis OX=8364 GN=mgat4a PE=2 SV=1 && PF04666:N-Acetylglucosaminyltransferase-IV (GnT-IV) conserved region	-	-	22	38	28	53	13	5	13	23	0.637869	1.27019	0.549199	1.16768	0.397506	0.125815	0.316202	0.448686
FBgn0033062	1839	2048.98	1863.61	1822.37	1503.61	1447.06	1166.71	1517.34	1893.49	1408.68	0.426401	0.00133103	0.0201475	Ars2	2R	6080828	6085625	-	3847	protein_coding	Arsenic resistance protein 2 && sp|Q9V9K7|SRRT_DROME Serrate RNA effector molecule homolog OS=Drosophila melanogaster OX=7227 GN=Ars2 PE=1 SV=2 && PF12066:Domain of unknown function (DUF3546)|PF04959:Arsenite-resistance protein 2	-	-	1597	1546	2389	2078	1241	1448	1210	1961	19.0293	21.2375	19.2574	18.815	15.5949	14.9741	12.0953	15.7218
FBti0019348	5.75767	11.9281	5.46056	1.75396	1.21161	0	0	0	6.22507	0.302903	4.36908	0.00133075	0.0201475	FBti0019348	3R	9845570	9850598	-	5029	transposable_element	- && sp|P0CT41|TF212_SCHPO Transposon Tf2-12 polyprotein OS=Schizosaccharomyces pombe (strain 972 / ATCC 24843) OX=284812 GN=Tf2-12 PE=3 SV=1 && PF00665:Integrase core domain|PF17919:RNase H-like domain found in reverse transcriptase|PF00078:Reverse transcriptase (RNA-dependent DNA polymerase)|PF17921:Integrase zinc binding domain	-	-	5	9	7	2	1	0	0	0	0.0455753	0.094575	0.0431638	0.0138525	0.00961282	0	0	0
FBgn0266406	4.60613	2.65068	5.46056	4.38491	0	0	0	0	4.27557	0	4.58867	0.00136037	0.0204709	asRNA:CR45046	3R	21878672	21884101	-	5273	ncRNA	antisense RNA:CR45046 && sp|Q7SY23|AL4A1_DANRE Delta-1-pyrroline-5-carboxylate dehydrogenase, mitochondrial OS=Danio rerio OX=7955 GN=aldh4a1 PE=2 SV=1 && PF00171:Aldehyde dehydrogenase family	-	-	4	2	7	5	0	0	0	0	0.0347731	0.0200442	0.0411665	0.0330289	0	0	0	0
FBgn0261985	4337.83	5551.86	4641.48	5118.06	4018.91	3824.51	3281.26	3458.7	4912.31	3645.85	0.430222	0.00142116	0.0212363	Ptpmeg	3L	328097	356050	+	4649	protein_coding	Protein tyrosine phosphatase Meg && sp|Q9WU22|PTN4_MOUSE Tyrosine-protein phosphatase non-receptor type 4 OS=Mus musculus OX=10090 GN=Ptpn4 PE=1 SV=2 && PF00595:PDZ domain|PF00102:Protein-tyrosine phosphatase|PF09380:FERM C-terminal PH-like domain|PF08736:FERM adjacent (FA)|PF09379:FERM N-terminal domain|PF00373:FERM central domain	-	-	3767	4189	5950	5836	3317	3827	3403	4470	37.143	47.6175	39.6881	43.7257	34.492	32.7487	28.1485	29.6548
FBgn0029970	16.1215	107.353	9.36097	52.6189	13.3277	4.99675	11.5707	13.1539	46.3635	10.7623	2.09652	0.00144353	0.0215455	Nek2	X	7889066	7891646	-	2581	protein_coding	Nek2 && sp|P51955|NEK2_HUMAN Serine/threonine-protein kinase Nek2 OS=Homo sapiens OX=9606 GN=NEK2 PE=1 SV=1 && PF00069:Protein kinase domain	-	-	14	81	12	60	11	5	12	17	0.248646	1.65849	0.144177	0.809738	0.206033	0.0770686	0.178791	0.203146
FBti0020086	4.60613	5.30137	12.4813	7.89283	0	0	0	1.54752	7.57041	0.386879	4.02933	0.00145883	0.0217234	FBti0020086	3L	10060167	10067688	-	7522	transposable_element	NA && sp|P04323|POL3_DROME Retrovirus-related Pol polyprotein from transposon 17.6 OS=Drosophila melanogaster OX=7227 GN=pol PE=4 SV=1 && PF12259:Baculovirus F protein	-	-	4	4	16	9	0	0	0	2	0.0243763	0.0281023	0.0659614	0.0416764	0	0	0	0.00820055
FBgn0026314	6173.37	5965.36	6889.67	7012.34	4451.46	4412.13	5424.73	5233.7	6510.19	4880.5	0.415688	0.00145787	0.0217234	Ugt35B1	3R	11168503	11170246	-	1672	protein_coding	UDP-glycosyltransferase family 35 member B1 && sp|A0A291PQH4|UGT2_DACCO UDP-glucosyltransferase 2 OS=Dactylopius coccus OX=765876 GN=UTG2 PE=1 SV=1 && PF00201:UDP-glucoronosyl and UDP-glucosyl transferase	-	-	5361	4501	8832	7996	3674	4415	5626	6764	146.977	142.262	163.805	166.578	106.227	105.049	129.395	124.771
FBgn0027657	13547.8	10268.7	14673.3	15220	8965.92	9060.1	10841.7	8915.24	13427.5	9445.75	0.507567	0.00148224	0.0219765	glob1	3R	15896926	15904643	-	1805	protein_coding	globin 1 && - && PF00042:Globin	-	-	11765	7748	18810	17355	7400	9066	11244	11522	298.783	226.844	323.158	334.91	198.192	199.818	239.55	196.878
FBgn0038603	3243.87	2797.8	3066.5	2689.7	2311.75	2421.42	1852.28	2150.27	2949.47	2183.93	0.433717	0.00148268	0.0219765	PKD	3R	18303279	18314407	-	4316	protein_coding	Protein Kinase D && sp|Q8K1Y2|KPCD3_MOUSE Serine/threonine-protein kinase D3 OS=Mus musculus OX=10090 GN=Prkd3 PE=1 SV=1 && PF00130:Phorbol esters/diacylglycerol binding domain (C1 domain)|PF00069:Protein kinase domain	-	-	2817	2111	3931	3067	1908	2423	1921	2779	29.919	25.8477	28.2439	24.7522	21.3712	22.3341	17.1158	19.8588
FBti0060886	8.06074	2.65068	8.58089	3.50793	1.21161	0	0	0	5.70006	0.302903	4.2818	0.00149503	0.022134	FBti0060886	2R	4785738	4786187	-	450	transposable_element	NA && - && -	-	-	7	2	11	4	1	0	0	0	0.713061	0.234873	0.758025	0.30962	0.107429	0	0	0
FBgn0038897	618.374	870.749	677.11	599.855	539.167	414.73	500.433	437.173	691.522	472.876	0.54786	0.00152105	0.0224416	CG5849	3R	21740105	21744431	+	3063	protein_coding	- && sp|A6QPT7|ERAP2_BOVIN Endoplasmic reticulum aminopeptidase 2 OS=Bos taurus OX=9913 GN=ERAP2 PE=2 SV=1 && PF17900:Peptidase M1 N-terminal domain|PF01433:Peptidase family M1 domain	-	-	537	657	868	684	445	415	519	565	8.03653	11.3353	8.78772	7.7784	7.02337	5.3901	6.51588	5.68916
FBgn0038470	26.4853	30.4829	24.9626	37.7102	15.7509	5.9961	7.7138	17.0227	29.9102	11.6209	1.35917	0.00153533	0.0226003	CG18213	3R	17036394	17040203	-	2997	protein_coding	- && - && -	-	-	23	23	32	43	13	6	8	22	0.351789	0.405562	0.331106	0.499762	0.209695	0.0796453	0.102649	0.226403
FBgn0038082	12.6669	6.62671	23.4024	19.2936	1.21161	6.99545	1.92845	3.86879	15.4974	3.50107	2.14557	0.00154269	0.0226826	Ugt37A2	3R	12739642	12741417	+	1710	protein_coding	UDP-glycosyltransferase family 37 member A2 && sp|A0A291PQF1|UGT5_DACCO UDP-glycosyltransferase UGT5 OS=Dactylopius coccus OX=765876 GN=UGT5 PE=1 SV=1 && PF00201:UDP-glucoronosyl and UDP-glucosyl transferase	-	-	11	5	30	22	1	7	2	5	0.294875	0.154522	0.544037	0.448134	0.0282707	0.162854	0.0449766	0.0901821
FBgn0003499	1167.66	1802.46	985.242	793.668	522.204	648.578	466.685	921.546	1187.26	639.753	0.890112	0.00154978	0.0227349	sr	3R	18090803	18135583	+	8113	protein_coding	stripe && sp|P26632|EGR1_DANRE Early growth response protein 1 OS=Danio rerio OX=7955 GN=egr1 PE=2 SV=2 && -	C2H2	C2H2	1014	1360	1263	905	431	649	484	1191	5.72925	8.85876	4.82753	3.88551	2.5682	3.18243	2.29412	4.52769
FBgn0040323	693.223	599.054	692.712	654.228	388.927	540.648	522.61	417.829	659.804	467.504	0.497331	0.00160514	0.0234187	GNBP1	3L	18675800	18677876	+	1785	protein_coding	Gram-negative bacteria binding protein 1 && sp|Q9NHB0|GNBP1_DROME Gram-negative bacteria-binding protein 1 OS=Drosophila melanogaster OX=7227 GN=GNBP1 PE=1 SV=2 && PF15886:Carbohydrate binding domain (family 32)	-	-	602	452	888	746	321	541	542	540	15.4596	13.3818	15.4269	14.5573	8.69359	12.0574	11.6765	9.33044
FBgn0035041	1020.26	925.088	1033.61	891.013	711.216	680.557	753.06	800.839	967.492	736.418	0.393099	0.00161873	0.0235495	CG13594	2R	24615423	24638588	-	2896	protein_coding	- && - && PF16060:Domain of unknown function (DUF4802)	-	-	886	698	1325	1016	587	681	781	1035	14.0241	12.7372	14.188	12.2201	9.79878	9.35501	10.3706	11.0227
FBgn0035231	1554.57	2100.67	1731	1694.33	1137.7	1334.13	1282.42	1411.33	1770.14	1291.4	0.453755	0.00161999	0.0235495	Pcyt2	3L	1553493	1555315	+	1697	protein_coding	Phosphocholine cytidylyltransferase 2 && sp|P49583|PCY1_CAEEL Putative choline-phosphate cytidylyltransferase OS=Caenorhabditis elegans OX=6239 GN=F08C6.2 PE=3 SV=2 && PF01467:Cytidylyltransferase-like	-	-	1350	1585	2219	1932	939	1335	1330	1824	36.4664	49.3586	40.5489	39.6558	26.7495	31.2964	30.1385	33.1505
FBgn0266369	2360.64	2540.68	2303.58	2424.85	1478.17	1690.9	1849.38	2078.31	2407.44	1774.19	0.439329	0.00162358	0.023575	Mtp	2L	20919094	20922876	-	2930	protein_coding	Microsomal triacylglycerol transfer protein && - && PF01347:Lipoprotein amino terminal region	-	-	2050	1917	2953	2765	1220	1692	1918	2686	32.0721	34.5756	31.2535	32.8707	20.1291	22.9736	25.1729	28.2738
FBgn0052726	570.009	385.674	636.546	672.645	362.272	399.74	394.368	319.562	566.219	368.985	0.621051	0.00163254	0.0236515	CG32726	X	7425220	7425743	-	458	protein_coding	- && - && -	-	-	495	291	816	767	299	400	409	413	49.5428	33.5771	55.2495	58.3326	31.5601	34.7448	34.3408	27.8119
FBgn0031952	2168.34	2637.43	2027.43	2266.12	1606.6	1620.94	1095.36	1810.59	2274.83	1533.37	0.568543	0.00164943	0.0238424	cdc14	2L	7801668	7810703	-	5381	protein_coding	cell division cycle 14 && sp|Q6GQT0|CC14A_MOUSE Dual specificity protein phosphatase CDC14A OS=Mus musculus OX=10090 GN=Cdc14a PE=1 SV=2 && PF00782:Dual specificity phosphatase, catalytic domain|PF14671:Dual specificity protein phosphatase, N-terminal half	-	-	1883	1990	2599	2584	1326	1622	1136	2340	16.0409	19.5437	14.9778	16.7267	11.9128	11.9918	8.11835	13.4122
FBgn0034103	166.972	159.041	145.095	175.396	96.9289	76.9499	138.848	81.2446	161.626	98.493	0.715651	0.00168459	0.0242687	prim	2R	16280015	16280470	+	456	protein_coding	primacord && - && -	-	-	145	120	186	200	80	77	144	105	14.5762	13.907	12.6489	15.2773	8.48121	6.71771	12.1437	7.10184
FBgn0031220	2829.32	1866.08	2575.83	2566.92	1800.45	1831.81	807.056	1179.98	2459.54	1404.82	0.808606	0.0016928	0.0243596	CG4822	2L	116970	121754	-	4224	protein_coding	- && sp|Q64343|ABCG1_MOUSE ATP-binding cassette sub-family G member 1 OS=Mus musculus OX=10090 GN=Abcg1 PE=1 SV=1 && PF00005:ABC transporter|PF01061:ABC-2 type transporter	-	-	2457	1408	3302	2927	1486	1833	837	1525	26.6638	17.6155	24.2413	24.1368	17.007	17.2637	7.61998	11.1351
FBgn0050052	2646.22	2453.21	3050.9	2831.77	2013.7	2145.6	1938.09	2274.85	2745.52	2093.06	0.391782	0.00169694	0.0243918	Obp49a	2R	12690059	12690955	-	780	protein_coding	Odorant-binding protein 49a && - && -	-	-	2298	1851	3911	3229	1662	2147	2010	2940	135.051	125.409	155.488	144.197	103.008	109.505	99.0955	116.252
FBti0018861	42.6067	37.1096	17.9419	46.48	10.9045	13.9909	9.64225	20.8915	36.0345	13.8573	1.35168	0.00170677	0.0245057	FBti0018861	2R	9726669	9734162	+	7494	transposable_element	- && sp|P04323|POL3_DROME Retrovirus-related Pol polyprotein from transposon 17.6 OS=Drosophila melanogaster OX=7227 GN=pol PE=4 SV=1 && PF12259:Baculovirus F protein	-	-	37	28	23	53	9	14	10	27	0.226323	0.197451	0.0951738	0.246345	0.0580579	0.0743207	0.0513143	0.111121
FBgn0030296	13.8184	29.1575	6.24064	36.8332	7.26967	0.999349	7.7138	0.773758	21.5124	4.18914	2.39808	0.00174233	0.0249326	CG15196	X	11409947	11411667	+	1587	protein_coding	- && - && -	-	-	12	22	8	42	6	1	8	1	0.346613	0.732591	0.156321	0.921836	0.182771	0.0250679	0.19385	0.0194343
FBgn0002719	42048.3	47821	41290.4	44095.5	37036.5	33894.9	22776.9	25559.5	43813.8	29817	0.555278	0.00175133	0.0250056	Men	3R	12713103	12722442	-	3074	protein_coding	Malic enzyme && sp|P28227|MAOX_ANAPL NADP-dependent malic enzyme OS=Anas platyrhynchos OX=8839 GN=ME1 PE=1 SV=1 && PF03949:Malic enzyme, NAD binding domain|PF00390:Malic enzyme, N-terminal domain	-	-	36515	36082	52931	50281	30568	33917	23622	33033	544.513	620.301	533.961	569.746	480.724	438.944	295.505	331.429
FBti0062333	114.002	113.979	112.332	77.1744	60.5806	45.9701	48.2113	80.4708	104.372	58.8082	0.817822	0.00176209	0.0251035	FBti0062333	2R	4552596	4557314	+	4719	transposable_element	NA && sp|Q9NBX4|RTXE_DROME Probable RNA-directed DNA polymerase from transposon X-element OS=Drosophila melanogaster OX=7227 GN=X-element\ORF2 PE=3 SV=1 && PF00078:Reverse transcriptase (RNA-dependent DNA polymerase)	-	-	99	86	144	88	50	46	50	104	0.96167	0.963084	0.946272	0.649552	0.512215	0.387796	0.407448	0.67972
FBgn0267376	3968.19	3705.66	4208.53	4391.92	3214.4	3032.03	3379.61	3198.71	4068.57	3206.19	0.344037	0.00179044	0.0254509	SelR	3R	10863355	10868642	-	3121	protein_coding	Selenoprotein R && sp|Q8INK9|MSRB_DROME Methionine-R-sulfoxide reductase B1 OS=Drosophila melanogaster OX=7227 GN=SelR PE=1 SV=3 && PF01641:SelR domain	-	-	3446	2796	5395	5008	2653	3034	3505	4134	50.6131	47.3434	53.6045	55.8923	41.0938	38.6738	43.1864	40.8529
FBgn0032218	1579.9	2314.05	1629.59	1970.58	1401.83	1330.13	751.131	1186.94	1873.53	1167.51	0.68235	0.0017938	0.0254703	CG5381	2L	10317497	10323102	-	2788	protein_coding	- && - && -	-	-	1372	1746	2089	2247	1157	1331	779	1534	22.5581	33.0954	23.2353	28.0732	20.0619	18.9924	10.7448	16.9699
FBgn0033855	8.06074	35.7842	10.141	17.5396	2.42322	1.9987	0	7.73758	17.8814	3.03988	2.48405	0.00179816	0.025476	link	2R	13555949	13557342	+	1394	protein_coding	link && - && -	-	-	7	27	13	20	2	2	0	10	0.230185	1.02357	0.28919	0.499745	0.0693585	0.0570772	0	0.22125
FBgn0265699	41.4552	29.1575	36.6638	40.3411	23.0206	15.9896	20.2487	10.0589	36.9044	17.3294	1.12013	0.00180401	0.0255306	lncRNA:CR44506	2R	19692214	19697195	+	4982	ncRNA	long non-coding RNA:CR44506 && - && -	-	-	36	22	47	46	19	16	21	13	0.331238	0.233364	0.292548	0.321614	0.184367	0.127765	0.162094	0.0804797
FBgn0037960	353.521	394.952	346.356	377.102	307.749	268.825	225.629	258.435	367.983	265.16	0.47418	0.00181322	0.0256092	mthl5	3R	11883938	11887168	-	1952	protein_coding	methuselah-like 5 && sp|Q9VGG8|MTH5_DROME Probable G-protein coupled receptor Mth-like 5 OS=Drosophila melanogaster OX=7227 GN=mthl5 PE=2 SV=2 && -	-	-	307	298	444	430	254	269	234	334	7.20941	8.06774	7.05353	7.67308	6.29052	5.48237	4.60987	5.27732
FBgn0032836	8179.34	8682.31	7616.71	9609.96	5534.64	6146	7414.89	4825.15	8522.08	5980.17	0.511052	0.00181906	0.0256159	CG10680	2L	19964136	19965702	+	1272	protein_coding	- && - && -	-	-	7103	6551	9764	10958	4568	6150	7690	6236	255.974	272.167	238.037	300.072	173.609	192.346	232.483	151.205
FBgn0259215	19.5761	46.387	24.9626	33.3253	12.1161	13.9909	6.74958	15.4752	31.0627	12.0829	1.34444	0.00182001	0.0256159	Ir93a	3R	20851709	20859945	-	2742	protein_coding	Ionotropic receptor 93a && sp|Q9VDH6|IR93A_DROME Ionotropic receptor 93a OS=Drosophila melanogaster OX=7227 GN=Ir93a PE=1 SV=3 && PF00060:Ligand-gated ion channel	-	-	17	35	32	38	10	14	7	20	0.284199	0.674553	0.361898	0.482722	0.176305	0.203122	0.098171	0.224962
FBgn0002283	390.37	428.085	461.808	490.233	351.367	323.789	318.194	323.431	442.624	329.195	0.43057	0.00184383	0.0258943	l(3)73Ah	3L	16588475	16590132	+	1404	protein_coding	lethal (3) 73Ah && sp|Q8BTQ0|PCGF3_MOUSE Polycomb group RING finger protein 3 OS=Mus musculus OX=10090 GN=PcgF3 PE=1 SV=1 && PF16207:RAWUL domain RING finger- and WD40-associated ubiquitin-like|PF13923:Zinc finger, C3HC4 type (RING finger)	-	-	339	323	592	559	290	324	330	418	11.0681	12.1577	13.0755	13.8684	9.98535	9.18065	9.03856	9.18239
FBti0019539	4.60613	2.65068	7.80081	6.13887	0	0.999349	0	0	5.29912	0.249837	4.18785	0.00185627	0.0260121	FBti0019539	X	1737166	1746272	-	9107	transposable_element	NA && - && PF03564:Protein of unknown function (DUF1759)|PF17921:Integrase zinc binding domain|PF05585:Putative peptidase (DUF1758)|PF18701:Family of unknown function (DUF5641)|PF12259:Baculovirus F protein|PF05380:Pao retrotransposon peptidase	-	-	4	2	10	7	0	1	0	0	0.0201338	0.0116057	0.0340509	0.0267734	0	0.00436838	0	0
FBgn0050401	8.06074	15.9041	3.9004	3.50793	1.21161	0	0.964225	0	7.84329	0.543959	3.96025	0.00186138	0.0260268	dany	2R	21985626	21986938	-	1258	protein_coding	distal antenna-young && sp|Q29CW0|DANR_DROPS Protein distal antenna-related OS=Drosophila pseudoobscura pseudoobscura OX=46245 GN=danr PE=3 SV=2 && PF04218:CENP-B N-terminal DNA-binding domain	-	-	7	12	5	4	1	0	1	0	0.255069	0.504099	0.123252	0.110754	0.0384284	0	0.0305683	0
FBgn0033374	24.1822	37.1096	18.7219	21.0476	10.9045	4.99675	12.5349	9.28509	25.2653	9.43032	1.40617	0.00187235	0.0261233	Boot	2R	9092506	9094658	-	1933	protein_coding	Bootlegger && - && -	-	-	21	28	24	24	9	5	13	12	0.497999	0.765494	0.385019	0.432475	0.225083	0.102904	0.258621	0.191468
FBgn0032668	40.3037	66.2671	30.4231	33.3253	15.7509	8.99415	26.9983	3.09503	42.5798	13.7096	1.64228	0.00188182	0.0261985	CG17681	2L	18153123	18154516	+	1282	protein_coding	- && - && PF08445:FR47-like protein	GNAT	GNAT	35	50	39	38	13	9	28	4	1.25147	2.06109	0.943365	1.03247	0.490216	0.279287	0.83989	0.0962318
FBgn0036656	758.861	736.89	834.686	862.95	537.955	353.77	654.709	554.784	798.347	525.305	0.60421	0.00188673	0.0262384	CG13026	3L	16724678	16726169	-	1431	protein_coding	- && - && -	-	-	659	556	1070	984	444	354	679	717	21.1099	20.5329	23.1872	23.9517	14.9995	9.84145	18.2466	15.4535
FBgn0017558	8502.92	9130.28	9741.65	11626.1	8414.64	6865.53	4977.33	5343.57	9750.25	6400.27	0.607542	0.00188896	0.0262411	Pdk	2R	9426439	9434638	+	3164	protein_coding	Pyruvate dehydrogenase kinase && sp|P91622|PDK_DROME [Pyruvate dehydrogenase (acetyl-transferring)] kinase, mitochondrial OS=Drosophila melanogaster OX=7227 GN=Pdk PE=2 SV=2 && PF10436:Mitochondrial branched-chain alpha-ketoacid dehydrogenase kinase|PF02518:Histidine kinase-, DNA gyrase B-, and HSP90-like ATPase	-	-	7384	6889	12488	13257	6945	6870	5162	6906	106.978	115.063	122.394	145.945	106.113	86.3805	62.7385	67.3188
FBgn0033067	2927.2	2430.68	3382.43	3337.79	2226.94	2495.38	1727.89	1879.46	3019.52	2082.42	0.536767	0.00189584	0.026308	CG11211	2R	6180926	6181626	-	593	protein_coding	- && - && PF00059:Lectin C-type domain	-	-	2542	1834	4336	3806	1838	2497	1792	2429	196.5	163.441	226.745	223.561	149.838	167.517	116.208	126.334
FBgn0003378	2.30307	18.5548	0.780081	7.01585	0	0.999349	0	0	7.16345	0.249837	4.57166	0.00192287	0.0266257	Sgs8	3L	11508967	11509394	-	359	protein_coding	Salivary gland secretion 8 && sp|P02842|SGS8_DROME Salivary glue protein Sgs-8 OS=Drosophila melanogaster OX=7227 GN=Sgs8 PE=2 SV=1 && -	-	-	2	14	1	8	0	1	0	0	0.255374	2.06086	0.0863791	0.776206	0	0.110816	0	0
FBgn0266777	24.1822	19.8801	28.863	33.3253	13.3277	14.9902	7.7138	8.51134	26.5627	11.1358	1.28612	0.00195541	0.0269889	lncRNA:CR45242	3L	10269482	10270353	+	872	ncRNA	long non-coding RNA:CR45242 && - && -	-	-	21	15	37	38	11	15	8	11	1.10394	0.909056	1.3158	1.51792	0.60983	0.684337	0.352798	0.389066
FBgn0044812	4234.19	2414.77	2305.92	3039.62	1615.08	1244.19	797.414	2481.44	2998.62	1534.53	0.966162	0.00198391	0.0273528	TotC	3R	20872988	20873580	+	530	protein_coding	Turandot C && sp|Q8IN43|TOTC_DROME Protein Turandot C OS=Drosophila melanogaster OX=7227 GN=TotC PE=2 SV=1 && PF07240:Stress-inducible humoral factor Turandot	-	-	3677	1822	2956	3466	1333	1245	827	3207	318.023	181.672	172.955	227.79	121.587	93.4521	60.0043	186.625
FBti0102104	14.9699	18.5548	19.502	24.5555	2.42322	1.9987	2.89268	12.3801	19.3956	4.92368	1.91211	0.00198998	0.0274071	FBti0102104	4	1320141	1332489	-	12349	transposable_element	NA && sp|Q95SX7|RTBS_DROME Probable RNA-directed DNA polymerase from transposon BS OS=Drosophila melanogaster OX=7227 GN=RTase PE=2 SV=1 && -	-	-	13	14	25	28	2	2	3	16	0.0482561	0.0599117	0.0627786	0.0789783	0.00782944	0.00644308	0.00934205	0.0399608
FBgn0266450	293.641	458.568	222.323	213.983	151.451	207.865	88.7087	167.905	297.129	153.983	0.944449	0.00201427	0.0276821	Kr-h1	2L	6082603	6096498	+	5306	protein_coding	Kruppel homolog 1 && sp|P08155|KRH1_DROME Krueppel homolog 1 OS=Drosophila melanogaster OX=7227 GN=Kr-h1 PE=2 SV=2 && -	C2H2	C2H2	255	346	285	244	125	208	92	217	2.203	3.44607	1.66564	1.60178	1.13887	1.55952	0.666765	1.26136
FBgn0027348	3339.45	5798.37	3926.93	4384.03	3192.6	2509.37	2936.07	3066.4	4362.19	2926.11	0.575872	0.00206373	0.0281509	bgm	2L	14013004	14019328	+	2636	protein_coding	bubblegum && sp|Q9V3S9|BGM_DROME Very long-chain-fatty-acid--CoA ligase bubblegum OS=Drosophila melanogaster OX=7227 GN=bgm PE=1 SV=1 && PF00501:AMP-binding enzyme	-	-	2900	4375	5034	4999	2635	2511	3045	3963	50.4305	87.7098	59.2204	66.057	48.3245	37.8963	44.4216	46.3687
FBgn0036837	14553.1	12509.9	13850.3	14953.4	10262.3	10384.2	5678.32	10044.9	13966.7	9092.46	0.619287	0.00206216	0.0281509	CG18135	3L	18990026	18998283	-	4072	protein_coding	- && sp|Q9NPB8|GPCP1_HUMAN Glycerophosphocholine phosphodiesterase GPCPD1 OS=Homo sapiens OX=9606 GN=GPCPD1 PE=1 SV=2 && PF00686:Starch binding domain|PF03009:Glycerophosphoryl diester phosphodiesterase family	-	-	12638	9439	17755	17051	8470	10391	5889	12982	142.269	122.499	135.212	145.856	100.556	101.518	55.6143	98.3287
FBgn0036935	8211.59	17042.6	8023.13	7891.08	6196.18	6490.77	5917.45	5530.05	10292.1	6033.61	0.770315	0.00206606	0.0281529	CG14186	3L	20098084	20103827	-	3522	protein_coding	- && - && PF15383:Transmembrane protein 237	-	-	7131	12859	10285	8998	5114	6495	6137	7147	92.8116	192.945	90.5562	88.9893	70.1946	73.3644	67.0069	62.5865
FBgn0033582	9.21227	25.1815	7.02073	6.13887	2.42322	3.9974	0	0.773758	11.8883	1.79859	2.74788	0.00208047	0.0283191	CG9084	2R	11217416	11219771	-	1433	protein_coding	- && - && PF03803:Scramblase	-	-	8	19	9	7	2	4	0	1	0.255909	0.700685	0.19476	0.17015	0.0674709	0.111048	0	0.0215229
FBgn0052698	808.377	630.863	723.915	730.525	499.184	532.653	418.474	604.305	723.42	513.654	0.493421	0.00208647	0.0283707	CARPB	X	9783223	9855449	+	8793	protein_coding	Carbonic anhydrase-related protein B && sp|Q18932|CAH2_CAEEL Putative carbonic anhydrase-like protein 2 OS=Caenorhabditis elegans OX=6239 GN=cah-2 PE=1 SV=3 && PF00194:Eukaryotic-type carbonic anhydrase	-	-	702	476	928	833	412	533	434	781	3.65966	2.86079	3.27276	3.29981	2.26513	2.41149	1.89804	2.73943
FBgn0243512	1553.42	3317.33	1325.36	1558.4	1337.62	1125.27	748.239	942.437	1938.63	1038.39	0.900402	0.00210402	0.0285488	puc	3R	8105332	8122294	+	3171	protein_coding	puckered && sp|Q9ESS0|DUS10_MOUSE Dual specificity protein phosphatase 10 OS=Mus musculus OX=10090 GN=Dusp10 PE=2 SV=2 && PF00782:Dual specificity phosphatase, catalytic domain	-	-	1349	2503	1699	1777	1104	1126	776	1218	19.501	41.7138	16.615	19.5197	16.8308	14.1266	9.41061	11.8467
FBgn0013277	14.9699	108.678	3.12032	12.2777	1.21161	3.9974	11.5707	3.09503	34.7615	4.96869	2.78437	0.00211514	0.0286695	Hsp70Ba	3R	12465453	12467776	-	2324	protein_coding	Heat shock protein 70 Ba && sp|Q8INI8|HSP72_DROME Major heat shock 70 kDa protein Ba OS=Drosophila melanogaster OX=7227 GN=Hsp70Ba PE=2 SV=2 && PF00012:Hsp70 protein	-	-	13	82	4	14	1	4	12	4	0.256418	1.86463	0.0533737	0.209833	0.0208016	0.068473	0.198563	0.0530848
FBgn0027579	8149.4	6955.39	8601.17	8262.04	6757.16	5629.34	3014.17	4059.13	7992	4864.95	0.716373	0.00211954	0.0286988	mino	3R	27925191	27933077	+	3928	protein_coding	minotaur && sp|F1S5L4|GPAT1_PIG Glycerol-3-phosphate acyltransferase 1, mitochondrial OS=Sus scrofa OX=9823 GN=GPAM PE=2 SV=3 && PF01553:Acyltransferase	-	-	7077	5248	11026	9421	5577	5633	3126	5246	82.5883	70.6054	87.0462	83.5424	68.6375	57.0511	30.6034	41.1911
FBgn0051219	2.30307	9.27739	0.780081	7.01585	0	0	0	0	4.8441	0	4.73692	0.00215781	0.0290636	CG31219	3R	19651018	19652430	+	1139	protein_coding	- && sp|Q9VCJ8|SPE_DROME Spaetzle-processing enzyme OS=Drosophila melanogaster OX=7227 GN=SPE PE=1 SV=2 && PF00089:Trypsin	-	-	2	7	1	8	0	0	0	0	0.080491	0.324781	0.0272257	0.244651	0	0	0	0
RR48394_transposable_element	9.21227	2.65068	10.141	8.76981	0	0	1.92845	0.773758	7.69345	0.675552	3.45512	0.00216688	0.0291552	RR48394_transposable_element	3R	3432937	3440259	+	7323	transposable_element	NA && sp|P10394|POL4_DROME Retrovirus-related Pol polyprotein from transposon 412 OS=Drosophila melanogaster OX=7227 GN=POL PE=4 SV=1 && -	-	-	8	2	13	10	0	0	2	1	0.0500774	0.014433	0.05505	0.0475655	0	0	0.0105025	0.0042117
FBgn0031304	1674.33	1895.24	1806.67	1928.48	1508.46	1475.04	1394.27	1431.45	1826.18	1452.3	0.330855	0.00217304	0.0292015	TBC1D23	2L	1129316	1132411	+	2701	protein_coding	TBC1 domain family member 23 && sp|Q9NUY8|TBC23_HUMAN TBC1 domain family member 23 OS=Homo sapiens OX=9606 GN=TBC1D23 PE=1 SV=3 && PF00566:Rab-GTPase-TBC domain	-	-	1454	1430	2316	2199	1245	1476	1446	1850	24.6763	27.9787	26.5899	28.3584	22.2832	21.7399	20.5871	21.1249
FBgn0262656	383.461	470.496	225.443	343.777	282.305	189.876	106.065	174.096	355.794	188.086	0.920264	0.00218112	0.0292243	Myc	X	3373159	3391697	+	9170	protein_coding	Myc && sp|Q9W4S7|MYC_DROME Myc protein OS=Drosophila melanogaster OX=7227 GN=Myc PE=1 SV=2 && PF00010:Helix-loop-helix DNA-binding domain	bHLH	bHLH	333	355	289	392	233	190	110	225	1.66462	2.04585	0.977309	1.48901	1.22834	0.82429	0.461292	0.756763
FBgn0005672	2262.76	2099.34	2432.29	2612.53	1966.45	1742.87	1342.2	1723.16	2351.73	1693.67	0.474329	0.00218038	0.0292243	spi	2L	19567900	19577315	-	1817	protein_coding	spitz && sp|Q01083|SPITZ_DROME Protein spitz OS=Drosophila melanogaster OX=7227 GN=spi PE=1 SV=2 && -	-	-	1965	1584	3118	2979	1623	1744	1392	2227	49.5734	46.0698	53.2138	57.108	43.1813	38.1845	29.4603	37.8017
FBgn0027783	132.426	108.678	108.431	84.1902	72.6967	63.9584	52.0682	75.0545	108.431	65.9444	0.712742	0.00219056	0.0293202	SMC2	2R	14848621	14852653	-	3690	protein_coding	Structural maintenance of chromosomes 2 && sp|O95347|SMC2_HUMAN Structural maintenance of chromosomes protein 2 OS=Homo sapiens OX=9606 GN=SMC2 PE=1 SV=2 && PF02463:RecF/RecN/SMC N terminal domain|PF06470:SMC proteins Flexible Hinge Domain	-	-	115	82	139	96	60	64	54	97	1.42861	1.17437	1.16813	0.906204	0.786063	0.69	0.562756	0.810759
FBgn0041342	5275.18	7952.05	4794.38	5548.66	4309.7	3920.45	4139.42	3859.5	5892.57	4057.27	0.538156	0.00221167	0.0295719	Pcyt1	3L	1546092	1553504	+	3257	protein_coding	Phosphocholine cytidylyltransferase 1 && sp|P49583|PCY1_CAEEL Putative choline-phosphate cytidylyltransferase OS=Caenorhabditis elegans OX=6239 GN=F08C6.2 PE=3 SV=2 && PF01467:Cytidylyltransferase-like	-	-	4581	6000	6146	6327	3557	3923	4293	4988	64.4738	97.353	58.5165	67.6646	52.7957	47.9177	50.6869	47.2341
FBgn0035293	1285.11	1410.16	1332.38	1240.93	1080.76	993.353	1065.47	1046.12	1317.15	1046.43	0.331561	0.00223126	0.0296965	CG5687	3L	1933633	1939103	-	3115	protein_coding	- && sp|Q8N695|SC5A8_HUMAN Sodium-coupled monocarboxylate transporter 1 OS=Homo sapiens OX=9606 GN=SLC5A8 PE=1 SV=2 && PF00474:Sodium:solute symporter family	-	-	1116	1064	1708	1415	892	994	1105	1352	16.4228	18.0509	17.0033	15.8227	13.8433	12.6947	13.6413	13.3864
FBgn0000564	108.244	99.4006	92.0495	121.023	32.7135	46.9694	89.6729	21.6652	105.179	47.7553	1.14094	0.00223122	0.0296965	Eh	3R	17446642	17448858	-	704	protein_coding	Eclosion hormone && sp|Q07892|ECLH_DROME Eclosion hormone OS=Drosophila melanogaster OX=7227 GN=Eh PE=2 SV=1 && PF04736:Eclosion hormone	-	-	94	75	118	138	27	47	93	28	6.12063	5.62995	5.19772	6.82791	1.85406	2.65595	5.07999	1.22668
FBgn0036091	8.06074	27.8322	21.8423	27.1864	4.84645	2.99805	0.964225	11.6064	21.2304	5.10377	2.01802	0.00229136	0.0303216	CG18628	3L	10639740	10640136	+	334	protein_coding	- && - && -	-	-	7	21	28	31	4	3	1	15	0.960711	3.32268	2.59965	3.23293	0.578957	0.357331	0.115135	1.38513
FBgn0028490	19951.5	19628.3	20105.8	19216.4	16387	14851.3	10258.4	14709.1	19725.5	14051.5	0.489376	0.00230003	0.0303277	CG31705	2L	11523021	11528205	-	2760	protein_coding	- && - && PF16072:Domain of unknown function (DUF4813)	-	-	17326	14810	25774	21912	13525	14861	10639	19010	287.76	283.571	289.585	276.538	236.898	214.207	148.233	212.432
FBgn0260429	119.76	102.051	94.3898	87.6981	42.4064	52.9655	84.8518	50.2943	100.975	57.6295	0.80205	0.00229925	0.0303277	CG42524	2R	15613854	15657214	+	2407	protein_coding	- && - && -	-	-	104	77	121	100	35	53	88	65	1.98061	1.69056	1.55888	1.44712	0.70295	0.875982	1.40591	0.832883
FBgn0287592	903.954	850.869	879.151	925.215	683.349	763.503	680.743	601.21	889.797	682.201	0.3846	0.00230164	0.0303277	CG46462	3L	19931691	19932331	+	572	protein_coding	- && sp|P52565|GDIR1_HUMAN Rho GDP-dissociation inhibitor 1 OS=Homo sapiens OX=9606 GN=ARHGDIA PE=1 SV=3 && -	-	-	785	642	1127	1055	564	764	706	777	62.9093	59.3136	61.0986	64.2448	47.6667	53.1365	47.4637	41.8959
FBgn0008636	204.973	255.791	261.327	240.293	182.953	173.887	153.312	175.643	240.596	171.449	0.491135	0.00233098	0.0305311	hbn	2R	20954668	20960909	-	1798	protein_coding	homeobrain && sp|Q96QS3|ARX_HUMAN Homeobox protein ARX OS=Homo sapiens OX=9606 GN=ARX PE=1 SV=1 && PF00046:Homeodomain	HB-other	HB->HB-other	178	193	335	274	151	174	159	227	4.53807	5.67261	5.77775	5.30814	4.05994	3.84995	3.40063	3.89388
FBgn0050156	74.8497	95.4246	78.0081	52.6189	39.9832	45.9701	19.2845	46.4255	75.2253	37.9158	0.980364	0.00233904	0.0305743	CG30156	2R	6981446	6985712	-	1726	protein_coding	- && sp|Q9QYI4|DJB12_MOUSE DnaJ homolog subfamily B member 12 OS=Mus musculus OX=10090 GN=Dnajb12 PE=1 SV=2 && PF00226:DnaJ domain|PF09320:Domain of unknown function (DUF1977)	-	-	65	72	100	60	33	46	20	60	1.72629	2.20449	1.79665	1.21085	0.924284	1.06026	0.445596	1.07215
FBti0020117	5.75767	2.65068	5.46056	6.13887	1.21161	0	0	0	5.00195	0.302903	4.09499	0.00233884	0.0305743	FBti0020117	3L	15295823	15298608	-	2786	transposable_element	NA && - && -	-	-	5	2	7	7	1	0	0	0	0.0822678	0.0379371	0.0779149	0.0875182	0.0173521	0	0	0
FBgn0053965	11.5153	3.97602	14.0415	11.4008	0	1.9987	2.89268	2.32127	10.2334	1.80316	2.46531	0.0023445	0.0306144	CG33965	3L	1232882	1234015	+	1026	protein_coding	- && - && PF00650:CRAL/TRIO domain	-	-	10	3	18	13	0	2	3	3	0.44678	0.154522	0.544037	0.441344	0	0.0775493	0.112441	0.0901821
FBgn0004644	70.2436	71.5684	63.1865	60.5117	36.3483	36.9759	42.4259	43.3304	66.3776	39.7702	0.726902	0.00237361	0.0309317	hh	3R	23128169	23141906	-	2370	protein_coding	hedgehog && sp|Q02936|HH_DROME Protein hedgehog OS=Drosophila melanogaster OX=7227 GN=hh PE=1 SV=4 && PF01085:Hedgehog amino-terminal signalling domain|PF01079:Hint module	-	-	61	54	81	69	30	37	44	56	1.17984	1.2041	1.05984	1.0141	0.611935	0.621082	0.713932	0.728763
FBgn0259219	2633.56	2144.4	3057.14	2916.84	1937.37	2031.68	2117.44	1719.29	2687.98	1951.44	0.462826	0.00241295	0.0313488	CG42319	2R	13260101	13266336	+	3541	protein_coding	- && - && PF00595:PDZ domain	-	-	2287	1618	3919	3326	1599	2033	2196	2222	29.6061	24.1473	34.3204	32.7173	21.8301	22.8406	23.8484	19.3537
FBti0020428	107.093	123.257	97.5101	145.579	86.0244	84.9447	56.8893	58.0318	118.36	71.4726	0.735114	0.00241706	0.0313705	FBti0020428	4	647526	648281	+	756	transposable_element	NA && - && -	-	-	93	93	125	166	71	85	59	75	5.639	6.50095	5.12733	7.64835	4.54014	4.47294	3.00112	3.05975
FBgn0052301	1.15153	21.2055	1.56016	0.876981	0	0	0	0	6.19854	0	5.08013	0.0024249	0.0314133	CG32301	3L	2244478	2248614	+	3574	protein_coding	- && sp|Q9VK50|ACXE_DROME Adenylyl cyclase X E OS=Drosophila melanogaster OX=7227 GN=ACXE PE=2 SV=3 && PF00211:Adenylate and Guanylate cyclase catalytic domain	-	-	1	16	2	1	0	0	0	0	0.0128259	0.236582	0.0173532	0.00974601	0	0	0	0
FBgn0031920	43.7583	66.2671	28.0829	56.1268	27.8671	18.9876	25.0699	20.8915	48.5588	23.204	1.06038	0.00243984	0.0315386	CG6441	2L	7474704	7476952	+	2042	protein_coding	- && - && -	-	-	38	50	36	64	23	19	26	27	0.853039	1.29399	0.546701	1.09171	0.544508	0.370163	0.489632	0.407807
FBgn0034692	16.1215	26.5068	21.0622	16.6626	9.69289	3.9974	1.92845	10.0589	20.0883	6.4194	1.63648	0.00251371	0.0322983	CG13502	2R	22085782	22088727	-	1755	protein_coding	- && sp|Q32NU8|ODAD4_XENLA Outer dynein arm-docking complex subunit 4 OS=Xenopus laevis OX=8355 GN=odad4 PE=2 SV=1 && PF12895:Anaphase-promoting complex, cyclosome, subunit 3	-	-	14	20	27	19	8	4	2	13	0.365672	0.602238	0.477079	0.377101	0.220366	0.0906731	0.0438233	0.228461
FBgn0039023	946.561	746.167	985.242	1088.33	648.212	694.548	739.561	659.242	941.576	685.391	0.45968	0.00251279	0.0322983	Nepl14	3R	22761440	22763711	-	2272	protein_coding	Neprilysin-like 14 && sp|Q8T062|NEP4_DROME Neprilysin-4 OS=Drosophila melanogaster OX=7227 GN=Nep4 PE=1 SV=1 && PF05649:Peptidase family M13|PF01431:Peptidase family M13	-	-	822	563	1263	1241	535	695	767	852	16.5846	13.0953	17.2385	19.0259	11.3836	12.1695	12.9819	11.5659
FBgn0023170	2038.21	1614.27	2310.6	2231.92	1443.03	1546.99	1624.72	1306.1	2048.75	1480.21	0.469952	0.00253263	0.032444	RpL39	2R	24061853	24062431	-	288	protein_coding	Ribosomal protein L39 && sp|O16130|RL39_DROME 60S ribosomal protein L39 OS=Drosophila melanogaster OX=7227 GN=RpL39 PE=1 SV=2 && -	-	-	1770	1218	2962	2545	1191	1548	1685	1688	281.723	223.496	318.93	307.806	199.918	213.833	224.988	180.77
FBgn0032322	1169.96	1039.07	1120.98	997.128	553.706	674.561	944.941	789.233	1081.78	740.61	0.545419	0.00259144	0.0330325	CG16743	2L	10972280	10973408	+	1013	protein_coding	- && - && -	-	-	1016	784	1437	1137	457	675	980	1020	45.9754	40.8999	43.9897	39.096	21.8092	26.5088	37.2022	31.0554
FBgn0040319	3744.79	4882.56	3615.67	3285.17	3301.64	2728.22	2238.93	2309.67	3882.05	2644.62	0.553801	0.00259463	0.0330403	Gclc	X	8102181	8116147	-	4402	protein_coding	Glutamate-cysteine ligase catalytic subunit && sp|Q9W3K5|GSH1_DROME Glutamate--cysteine ligase OS=Drosophila melanogaster OX=7227 GN=Gclc PE=2 SV=1 && PF03074:Glutamate-cysteine ligase	-	-	3252	3684	4635	3746	2725	2730	2322	2985	33.8643	44.2268	32.6515	29.6414	29.926	24.6722	20.2845	20.9142
FBgn0085480	4.60613	15.9041	3.9004	10.5238	0	0.999349	0	2.32127	8.7336	0.830156	3.23297	0.00259802	0.0330508	CG34451	3L	15688517	15692068	-	1502	protein_coding	- && sp|Q0VC84|C1GLT_BOVIN Glycoprotein-N-acetylgalactosamine 3-beta-galactosyltransferase 1 OS=Bos taurus OX=9913 GN=C1GALT1 PE=2 SV=1 && -	-	-	4	12	5	12	0	1	0	3	0.122076	0.422208	0.103229	0.278287	0	0.0264866	0	0.0616024
FBgn0034723	2105	2469.11	2057.85	2113.53	1795.61	1582.97	1308.45	1754.11	2186.37	1610.29	0.440911	0.00265647	0.0336608	CG13506	2R	22383134	22394015	+	2977	protein_coding	- && - && PF13927:Immunoglobulin domain|PF07679:Immunoglobulin I-set domain	-	-	1828	1863	2638	2410	1482	1584	1357	2267	28.1474	33.0712	27.4789	28.1981	24.0659	21.1676	17.5289	23.4865
FBti0020386	16.1215	9.27739	9.36097	13.1547	2.42322	5.9961	1.92845	0.773758	11.9786	2.78038	2.14169	0.00266094	0.0336842	FBti0020386	3R	26558383	26565637	+	7255	transposable_element	NA && sp|P10394|POL4_DROME Retrovirus-related Pol polyprotein from transposon 412 OS=Drosophila melanogaster OX=7227 GN=POL PE=4 SV=1 && -	-	-	14	7	12	15	2	6	2	1	0.0884569	0.050989	0.0512917	0.072017	0.0133268	0.032901	0.010601	0.00425118
FBgn0003719	158.912	253.14	211.402	245.555	163.568	124.919	139.813	144.693	217.252	143.248	0.602523	0.00267634	0.0337952	tld	3R	24749731	24753510	+	3359	protein_coding	tolloid && sp|P25723|TLD_DROME Dorsal-ventral patterning protein tolloid OS=Drosophila melanogaster OX=7227 GN=tld PE=2 SV=2 && PF00431:CUB domain|PF07645:Calcium-binding EGF domain|PF01400:Astacin (Peptidase family M12A)|PF14670:Coagulation Factor Xa inhibitory site	-	-	138	191	271	280	135	125	145	187	1.88326	3.00496	2.50186	2.90355	1.94293	1.48046	1.66001	1.71703
FBgn0069354	8.06074	91.4486	3.12032	25.4325	9.69289	3.9974	3.8569	5.4163	32.0155	5.74087	2.47987	0.00269343	0.0339615	Porin2	2L	10845788	10847044	-	1128	protein_coding	Porin2 && sp|Q94920|VDAC_DROME Voltage-dependent anion-selective channel OS=Drosophila melanogaster OX=7227 GN=porin PE=1 SV=3 && PF01459:Eukaryotic porin	-	-	7	69	4	29	8	4	4	7	0.284466	3.23263	0.109965	0.89551	0.342857	0.141074	0.136365	0.191397
FBgn0027506	2794.77	2726.23	3307.54	3633.33	2574.67	2404.43	1836.85	2043.49	3115.47	2214.86	0.492997	0.00270741	0.0340375	EDTP	2R	17432173	17444938	-	3151	protein_coding	Egg-derived tyrosine phosphatase && sp|Q8VEL2|MTMRE_MOUSE Myotubularin-related protein 14 OS=Mus musculus OX=10090 GN=Mtmr14 PE=1 SV=2 && PF06602:Myotubularin-like phosphatase domain	-	-	2427	2057	4240	4143	2125	2406	1905	2641	35.3071	34.4986	41.7273	45.7981	32.6019	30.3768	23.2487	25.8504
FBgn0035344	1545.36	1497.64	1631.15	1561.9	1010.48	1376.1	1226.49	1009.75	1559.01	1155.71	0.43214	0.00276818	0.0346995	Cyp4d20	3L	2476259	2478448	-	1817	protein_coding	Cytochrome P450 4d20 && sp|Q9W011|C4D20_DROME Probable cytochrome P450 4d20 OS=Drosophila melanogaster OX=7227 GN=Cyp4d20 PE=3 SV=1 && PF00067:Cytochrome P450	-	-	1342	1130	2091	1781	834	1377	1272	1305	33.8562	32.8654	35.6864	34.1421	22.1893	30.1491	26.9206	22.1514
FBgn0024293	12756.7	14790.8	13887	14386.9	10744.6	11208.7	11735.6	8921.43	13955.3	10652.6	0.389683	0.00278573	0.0348176	Spn43Ab	2R	7151662	7153642	-	1329	protein_coding	Serpin 43Ab && sp|Q1JPB0|ILEU_BOVIN Leukocyte elastase inhibitor OS=Bos taurus OX=9913 GN=SERPINB1 PE=2 SV=2 && PF00079:Serpin (serine protease inhibitor)	-	-	11078	11160	17802	16405	8868	11216	12171	11530	382.1	443.767	415.382	429.964	322.577	335.744	352.171	267.578
FBgn0052564	23.0307	10.6027	27.3028	26.3094	6.05806	11.9922	2.89268	8.51134	21.8114	7.36357	1.57564	0.00282415	0.0352291	CG32564	X	17206407	17207854	+	1448	protein_coding	- && - && -	-	-	20	8	35	30	5	12	3	11	0.633144	0.291969	0.749554	0.721662	0.16693	0.329692	0.0796719	0.234299
FBgn0036181	31.0914	47.7123	21.0622	30.6943	18.1742	8.99415	5.78535	17.7964	32.6401	12.6875	1.34939	0.00282881	0.035253	Muc68Ca	3L	11610578	11620101	-	9524	protein_coding	Mucin 68Ca && - && -	-	-	27	36	27	35	15	9	6	23	0.129953	0.199756	0.0879119	0.128006	0.0761385	0.037594	0.0242261	0.0744826
FBgn0028476	2162.58	5353.05	1646.75	2190.7	1720.49	1469.04	924.692	1565.31	2838.27	1419.88	0.998878	0.00284263	0.0353909	Usp1	3R	29229161	29235302	+	5004	protein_coding	Ubiquitin specific protease 1 && sp|O94782|UBP1_HUMAN Ubiquitin carboxyl-terminal hydrolase 1 OS=Homo sapiens OX=9606 GN=USP1 PE=1 SV=1 && PF00443:Ubiquitin carboxyl-terminal hydrolase	-	-	1878	4039	2111	2498	1420	1470	959	2023	17.2036	42.6552	13.082	17.3883	13.7184	11.6868	7.36977	12.4688
FBti0019545	8.06074	9.27739	14.8215	6.13887	2.42322	1.9987	0.964225	2.32127	9.57463	1.92686	2.32687	0.00290857	0.0361417	FBti0019545	X	2610440	2617499	-	7060	transposable_element	NA && sp|Q967S7|GAGHB_DROME Retrovirus-related Gag polyprotein from transposon HMS-Beagle OS=Drosophila melanogaster OX=7227 GN=gag PE=4 SV=1 && PF17917:RNase H-like domain found in reverse transcriptase|PF17921:Integrase zinc binding domain|PF00078:Reverse transcriptase (RNA-dependent DNA polymerase)|PF00665:Integrase core domain	-	-	7	7	19	7	2	2	1	3	0.04545	0.0523973	0.083455	0.0345362	0.0136949	0.0112699	0.00544688	0.0131058
FBgn0034200	8200.07	7240.34	8359.34	8678.61	6249.49	6920.5	6259.75	5167.93	8119.59	6149.42	0.401212	0.00291938	0.036206	Gbp2	2R	17137240	17139595	+	2279	protein_coding	Growth-blocking peptide 2 && - && -	-	-	7121	5463	10716	9896	5158	6925	6492	6679	143.231	126.678	145.811	151.25	109.413	120.885	109.544	90.3886
FBgn0034229	10967.2	6842.74	10546.7	10009	5148.14	6253.93	8195.91	5720.39	9591.41	6329.59	0.599683	0.00295194	0.0365744	CG4847	2R	17511513	17513855	+	1533	protein_coding	- && sp|Q95029|CATL_DROME Cathepsin L OS=Drosophila melanogaster OX=7227 GN=Cp1 PE=2 SV=2 && PF08246:Cathepsin propeptide inhibitor domain (I29)|PF00112:Papain family cysteine protease	-	-	9524	5163	13520	11413	4249	6258	8500	7393	284.786	177.982	273.488	259.322	133.991	162.401	213.221	148.739
FBgn0033041	23.0307	14.5788	17.1618	35.9562	13.3277	0.999349	8.67803	3.09503	22.6819	6.52503	1.84697	0.0029746	0.0367836	Or42a	2R	5791441	5792967	-	1280	protein_coding	Odorant receptor 42a && sp|Q9V9I2|OR42A_DROME Odorant receptor 42a OS=Drosophila melanogaster OX=7227 GN=Or42a PE=2 SV=3 && PF02949:7tm Odorant receptor	-	-	20	11	22	41	11	1	9	4	0.716244	0.454149	0.532986	1.11572	0.415447	0.0310803	0.270387	0.0963821
FBgn0031800	1545.36	1929.7	1684.97	1569.8	1002	1028.33	1503.23	1207.84	1682.46	1185.35	0.504416	0.0029825	0.0367972	CG9497	2L	6346430	6348427	-	1774	protein_coding	- && - && PF02958:Ecdysteroid kinase	-	-	1342	1456	2160	1790	827	1029	1559	1561	34.6769	43.3734	37.7575	35.1464	22.5364	23.0758	33.7944	27.1391
FBgn0039031	2609.38	2251.76	2875.38	2986.12	2098.51	2235.54	1805.03	1664.35	2680.66	1950.86	0.459397	0.00298425	0.0367972	Gbp3	3R	22977270	22978164	+	895	protein_coding	Growth-blocking peptide 3 && - && -	-	-	2266	1699	3686	3405	1732	2237	1872	2151	116.059	100.32	127.713	132.518	93.5529	99.4348	80.4332	74.1249
FBgn0037930	591.888	534.113	640.446	586.701	233.841	346.774	548.644	296.349	588.287	356.402	0.722608	0.00299536	0.0368987	CG14715	3R	11674221	11674923	+	640	protein_coding	- && sp|P45878|FKBP2_MOUSE Peptidyl-prolyl cis-trans isomerase FKBP2 OS=Mus musculus OX=10090 GN=Fkbp2 PE=1 SV=1 && PF00254:FKBP-type peptidyl-prolyl cis-trans isomerase	-	-	514	403	821	669	193	347	569	383	36.8149	33.2767	39.7802	36.4106	14.5784	21.5697	34.1889	18.4572
FBgn0035823	2.30307	3.97602	5.46056	7.89283	0	0	0.964225	0	4.90812	0.241056	4.07208	0.00304358	0.0374567	eIF4E5	3L	7894880	7896009	+	1020	protein_coding	eukaryotic translation initiation factor 4E5 && sp|P48598|IF4E_DROME Eukaryotic translation initiation factor 4E1 OS=Drosophila melanogaster OX=7227 GN=eIF4E1 PE=1 SV=1 && PF01652:Eukaryotic initiation factor 4E	-	-	2	3	7	9	0	0	1	0	0.0898816	0.155431	0.212814	0.307343	0	0	0.037701	0
FBgn0028480	15990.2	13843.2	14562.5	14925.3	11398.8	12225	12666.1	10455	14830.3	11686.2	0.343789	0.0030535	0.0375069	CG17841	X	10368052	10384183	+	3091	protein_coding	- && - && PF03798:TLC domain	-	-	13886	10445	18668	17019	9408	12233	13136	13512	205.93	178.577	187.285	191.786	147.14	157.445	163.424	134.824
FBgn0031816	500.917	628.212	471.169	518.296	396.197	399.74	403.046	380.689	529.648	394.918	0.421068	0.00306648	0.0376303	Rchy1	2L	6459015	6465669	-	2252	protein_coding	Ring finger and CHY zinc finger domain containing 1 && sp|Q9CR50|ZN363_MOUSE RING finger and CHY zinc finger domain-containing protein 1 OS=Mus musculus OX=10090 GN=Rchy1 PE=1 SV=1 && PF05495:CHY zinc finger|PF14599:Zinc-ribbon	-	-	435	474	604	591	327	400	418	492	8.85446	11.1231	8.3171	9.14114	7.01959	7.06622	7.13773	6.73819
FBgn0266737	64.4859	26.5068	52.2654	37.7102	13.3277	25.9831	26.0341	18.5702	45.2421	20.9788	1.10778	0.00315498	0.0386057	asRNA:CR45210	3L	19260040	19260895	+	856	ncRNA	antisense RNA:CR45210 && sp|Q9VVX5|MBOA5_DROME Lysophospholipid acyltransferase 5 OS=Drosophila melanogaster OX=7227 GN=nes PE=1 SV=1 && -	-	-	56	20	67	43	11	26	27	24	2.99885	1.23473	2.42719	1.74975	0.621229	1.20836	1.21295	0.864737
FBgn0024740	347.763	177.596	312.812	339.392	144.182	207.865	197.666	177.191	294.391	181.726	0.697584	0.00318119	0.0388893	Lip2	2L	10701940	10709453	-	2292	protein_coding	Lipase 2 && sp|O46107|LIP1_DROME Lipase 1 OS=Drosophila melanogaster OX=7227 GN=Lip1 PE=2 SV=2 && PF04083:Partial alpha/beta-hydrolase lipase region	-	-	302	134	401	387	119	208	205	229	6.03995	3.08963	5.42542	5.88136	2.50995	3.61031	3.43947	3.08154
FBgn0051053	85.2135	139.161	79.5682	85.0672	75.1199	54.9642	40.4975	47.1992	97.2524	54.4452	0.837707	0.0031955	0.0390271	nenya	3R	27927357	27928174	-	818	protein_coding	nenya && sp|Q8IMM9|NENYA_DROME RING finger protein nenya OS=Drosophila melanogaster OX=7227 GN=nenya PE=2 SV=1 && PF14634:zinc-RING finger domain	-	-	74	105	102	97	62	55	42	61	4.14686	6.78347	3.86679	4.13047	3.66413	2.67488	1.97446	2.29997
FBgn0035526	2551.8	2598.99	2692.06	2597.62	2317.81	2012.69	1974.73	2083.73	2610.12	2097.24	0.316159	0.00320005	0.0390455	CG1316	3L	4283851	4286865	+	2222	protein_coding	- && sp|Q8BHN5|RBM45_MOUSE RNA-binding protein 45 OS=Mus musculus OX=10090 GN=Rbm45 PE=1 SV=1 && PF00076:RNA recognition motif. (a.k.a. RRM, RBD, or RNP domain)	-	-	2216	1961	3451	2962	1913	2014	2048	2693	45.7158	46.639	48.162	46.4325	41.6201	36.0588	35.4436	37.38
FBgn0034629	388.067	454.592	387.7	428.844	202.339	239.844	373.155	279.327	414.801	273.666	0.596963	0.00331685	0.0401652	Acox57D-d	2R	21389405	21392439	+	2252	protein_coding	acyl-Coenzyme A oxidase at 57D distal && sp|Q7KML2|ACOX1_DROME Probable peroxisomal acyl-coenzyme A oxidase 1 OS=Drosophila melanogaster OX=7227 GN=CG5009 PE=1 SV=1 && PF02770:Acyl-CoA dehydrogenase, middle domain|PF14749:Acyl-coenzyme A oxidase N-terminal|PF01756:Acyl-CoA oxidase	-	-	337	343	497	489	167	240	387	361	6.85966	8.04899	6.84371	7.56348	3.58493	4.23973	6.60838	4.94408
FBgn0053530	3.4546	19.8801	3.9004	9.64679	0	0.999349	1.92845	1.54752	9.22048	1.11883	2.94845	0.00332594	0.0402372	Acp53C14c	2R	16750776	16751495	-	564	protein_coding	Accessory gland protein 53C14c && - && PF06313:Drosophila ACP53EA protein	-	-	3	15	5	11	0	1	2	2	0.243828	1.40549	0.274912	0.679352	0	0.0705369	0.136365	0.10937
FBgn0010772	3204.72	3402.15	3689	3295.7	2832.75	2369.46	1927.49	2783.21	3397.89	2478.22	0.455504	0.00335233	0.0405184	Xe7	3R	5665139	5669334	-	3325	protein_coding	Xe7 && sp|Q02040|AK17A_HUMAN A-kinase anchor protein 17A OS=Homo sapiens OX=9606 GN=AKAP17A PE=1 SV=2 && -	-	-	2783	2567	4729	3758	2338	2371	1999	3597	38.3674	40.799	44.1043	39.3683	33.9927	28.3684	23.1192	33.3653
FBgn0039611	2815.5	2017.17	2807.51	2768.63	1976.14	2174.58	1591.94	1558.35	2602.2	1825.25	0.512413	0.00339024	0.0408612	Nepl18	3R	28875621	28877805	+	2185	protein_coding	Neprilysin-like 18 && sp|P97739|ECE1_CAVPO Endothelin-converting enzyme 1 OS=Cavia porcellus OX=10141 GN=ECE1 PE=2 SV=1 && PF05649:Peptidase family M13|PF01431:Peptidase family M13	-	-	2445	1522	3599	3157	1631	2176	1651	2014	51.2942	36.8111	51.078	50.3274	36.0857	39.6189	29.0568	28.4285
FBgn0041160	1212.56	1143.77	1171.68	1341.78	971.712	1009.34	826.341	961.007	1217.45	942.101	0.370534	0.0034213	0.0411197	comm2	3L	15697594	15699850	-	1516	protein_coding	comm2 && sp|Q9VUT8|COMM2_DROME Protein commissureless 2 OS=Drosophila melanogaster OX=7227 GN=comm2 PE=2 SV=2 && PF15957:Commissureless	-	-	1053	863	1502	1530	802	1010	857	1242	31.8398	30.0834	30.7237	35.1539	25.5745	26.5044	21.7387	25.2679
FBgn0035468	16.1215	30.4829	14.0415	12.2777	7.26967	6.99545	5.78535	4.64255	18.2309	6.17325	1.55396	0.0034185	0.0411197	Gr63a	3L	3894999	3896603	-	1470	protein_coding	Gustatory receptor 63a && sp|Q9VZL7|GR63A_DROME Gustatory and odorant receptor 63a OS=Drosophila melanogaster OX=7227 GN=Gr63a PE=1 SV=1 && PF08395:7tm Chemosensory receptor	-	-	14	23	18	14	6	7	6	6	0.436568	0.826849	0.379716	0.331736	0.197318	0.189442	0.156959	0.125887
FBgn0041585	1524.63	1993.31	1641.29	2098.62	1536.32	1300.15	1010.51	1234.14	1814.46	1270.28	0.514878	0.00348488	0.0417665	olf186-F	2R	17843442	17860582	+	5330	protein_coding	Orai && sp|Q9U6B8|CRCM1_DROME Calcium release-activated calcium channel protein 1 OS=Drosophila melanogaster OX=7227 GN=Orai PE=1 SV=1 && PF07856:Mediator of CRAC channel activity	-	-	1324	1504	2104	2393	1268	1301	1048	1595	11.3868	14.912	12.2411	15.6386	11.5007	9.71059	7.56113	9.22954
FBgn0040281	2586.34	2357.78	2552.42	2544.12	2106.99	2003.7	2059.58	2077.54	2510.17	2061.95	0.28415	0.00353825	0.0423271	Aplip1	3L	1196317	1199339	+	2411	protein_coding	APPL-interacting protein 1 && sp|Q9W0K0|JIP1_DROME JNK-interacting protein 1 OS=Drosophila melanogaster OX=7227 GN=Aplip1 PE=1 SV=2 && PF14604:Variant SH3 domain|PF00640:Phosphotyrosine interaction domain (PTB/PID)	-	-	2246	1779	3272	2901	1739	2005	2136	2685	42.7025	38.9937	42.0842	41.9114	34.8686	33.0836	34.0688	34.3474
FBgn0036723	64.4859	107.353	60.0662	68.4045	50.8877	33.9779	25.0699	48.7467	75.0773	39.6705	0.912371	0.00356005	0.0424692	CG12229	3L	17434472	17436431	-	1960	protein_coding	- && - && PF02887:Pyruvate kinase, alpha/beta domain	-	-	56	81	77	78	42	34	26	63	1.3097	2.18396	1.21825	1.38618	1.03592	0.69011	0.510117	0.991359
FBgn0052512	1192.99	3180.82	843.267	1437.37	1132.86	900.414	454.15	620.554	1663.61	776.994	1.09827	0.00357464	0.0425728	CG32512	X	21062277	21067540	-	2507	protein_coding	- && - && PF13664:Domain of unknown function (DUF4149)	-	-	1036	2400	1081	1639	935	901	471	802	18.9429	50.5909	13.3713	22.7722	18.0298	14.2977	7.22469	9.86658
FBgn0003321	2365.25	2253.08	2637.45	2668.65	1942.21	1672.91	1091.5	1967.67	2481.11	1668.57	0.572642	0.00357537	0.0425728	sbr	X	10832752	10847092	-	3545	protein_coding	small bristles && sp|Q9U1H9|NXF1_DROME Nuclear RNA export factor 1 OS=Drosophila melanogaster OX=7227 GN=sbr PE=1 SV=2 && PF02136:Nuclear transport factor 2 (NTF2) domain|PF09162:Tap, RNA-binding|PF03943:TAP C-terminal domain	-	-	2054	1700	3381	3043	1603	1674	1132	2543	26.5598	25.3424	29.5755	29.8997	21.86	18.786	12.2796	22.1247
FBgn0034117	2479.25	1826.32	2325.42	2122.29	1369.12	1882.77	1659.43	1296.82	2188.32	1552.04	0.496004	0.00357964	0.0425841	CG7997	2R	16341251	16344182	-	1878	protein_coding	- && sp|Q90744|NAGAB_CHICK Alpha-N-acetylgalactosaminidase OS=Gallus gallus OX=9031 GN=NAGA PE=1 SV=1 && PF17450:Alpha galactosidase A C-terminal beta sandwich domain|PF16499:Alpha galactosidase A	-	-	2153	1378	2981	2420	1130	1884	1721	1676	52.552	38.7766	49.2232	44.885	29.0881	39.9099	35.2402	27.5248
FBgn0037553	923.53	854.845	1063.25	920.83	648.212	791.485	746.31	563.296	940.614	687.326	0.45416	0.00360187	0.0427693	CG18249	3R	8220146	8222188	+	2043	protein_coding	- && - && PF13855:Leucine rich repeat	-	-	802	645	1363	1050	535	792	774	728	17.9948	16.6843	20.6886	17.902	12.6595	15.4224	14.5688	10.9903
FBgn0039856	2991.68	3232.51	3122.66	3787.68	2483.8	2703.24	2645.83	2223.01	3283.63	2513.97	0.385683	0.00367191	0.0434402	CG1774	3R	31592803	31594719	+	1860	protein_coding	- && sp|Q3SWX2|ACOT9_BOVIN Acyl-coenzyme A thioesterase 9, mitochondrial OS=Bos taurus OX=9913 GN=ACOT9 PE=2 SV=1 && -	-	-	2598	2439	4003	4319	2050	2705	2744	2873	64.0276	69.297	66.7384	80.8819	53.2811	57.8562	56.7314	47.6397
FBgn0262828	92.1227	86.1472	137.294	142.071	41.1948	31.9792	67.4958	90.5297	114.409	57.7998	0.979821	0.00369895	0.0436796	lncRNA:CR43199	X	7450383	7452199	+	1736	ncRNA	long non-coding RNA:CR43199 && - && -	-	-	80	65	176	162	34	32	70	117	2.11242	1.9787	3.14388	3.25047	0.946807	0.733324	1.5506	2.07866
FBgn0032264	954.621	1521.49	936.097	1387.38	588.843	689.551	1047.15	664.658	1199.9	747.55	0.681879	0.00370258	0.0436823	Lip4	2L	10527572	10531778	+	2370	protein_coding	Lipase 4 && sp|O46107|LIP1_DROME Lipase 1 OS=Drosophila melanogaster OX=7227 GN=Lip1 PE=2 SV=2 && PF00561:alpha/beta hydrolase fold	-	-	829	1148	1200	1582	486	690	1086	859	16.0342	25.5982	15.7013	23.2509	9.91335	11.5823	17.6211	11.1787
FBgn0265362	21.8791	23.8561	38.2239	33.3253	20.5974	11.9922	10.6065	10.0589	29.3211	13.3137	1.18157	0.00370785	0.0437043	CG44303	X	6686963	6687420	-	398	protein_coding	- && - && -	-	-	19	18	49	38	17	12	11	13	2.18832	2.39004	3.81783	3.32569	2.0649	1.19948	1.06283	1.00741
FBgn0039801	5014.93	3887.23	5080.66	4897.06	2813.36	4287.21	3286.08	2810.29	4719.97	3299.23	0.516829	0.00372186	0.0438292	Npc2h	3R	30745479	30746290	-	812	protein_coding	Niemann-Pick type C-2h && - && PF02221:ML domain	-	-	4355	2933	6513	5584	2322	4290	3408	3632	245.852	190.885	248.73	239.536	138.242	210.183	161.397	137.955
FBgn0262531	36.8491	88.7979	46.0248	75.4204	47.2528	20.9863	20.2487	26.3078	61.773	28.6989	1.1147	0.00380145	0.0447254	CG43085	3L	17645486	17646737	-	1193	protein_coding	- && - && -	-	-	32	67	59	86	39	21	21	34	1.22956	2.9679	1.53361	2.51096	1.58036	0.700284	0.676911	0.878992
FBgn0052037	179.639	149.764	181.759	233.277	144.182	137.91	96.4225	106.005	186.11	121.13	0.628484	0.00384695	0.0450954	CG32037	3L	9489502	9492215	-	1836	protein_coding	- && - && -	-	-	156	113	233	266	119	138	100	137	3.89487	3.25253	3.93538	5.0465	3.13333	2.99021	2.0945	2.30141
FBti0062300	4.60613	15.9041	6.24064	6.13887	2.42322	0.999349	0.964225	0.773758	8.22244	1.29014	2.71329	0.00384601	0.0450954	FBti0062300	2R	5456657	5458264	+	1608	transposable_element	NA && sp|P21328|RTJK_DROME RNA-directed DNA polymerase from mobile element jockey OS=Drosophila melanogaster OX=7227 GN=pol PE=1 SV=1 && -	-	-	4	12	8	7	2	1	1	1	0.114029	0.394376	0.154279	0.151633	0.060128	0.0247406	0.0239148	0.0191805
FBgn0032726	5218.75	4620.14	7303.89	7793.73	4149.77	4250.23	4843.3	3125.21	6234.13	4092.13	0.607681	0.00390283	0.045604	CG10621	2L	18952206	18954431	-	1519	protein_coding	- && sp|P56707|SMTA_ASTBI Selenocysteine methyltransferase OS=Astragalus bisulcatus OX=20406 GN=SMTA PE=1 SV=1 && PF02574:Homocysteine S-methyltransferase	-	-	4532	3486	9363	8887	3425	4253	5023	4039	136.764	121.279	191.144	203.788	109.002	111.387	127.162	82.0092
FBgn0050035	17712.9	19637.6	20763.4	24180.1	18299	14022.9	10433.9	13615	20573.5	14092.7	0.54593	0.00390455	0.045604	Tret1-1	2R	11665768	11674782	+	3375	protein_coding	Trehalose transporter 1-1 && sp|A1Z8N1|TRE11_DROME Facilitated trehalose transporter Tret1-1 OS=Drosophila melanogaster OX=7227 GN=Tret1-1 PE=1 SV=1 && PF00083:Sugar (and other) transporter	-	-	15382	14817	26617	27572	15103	14032	10821	17596	208.92	232.008	244.562	284.561	216.333	165.402	123.295	160.8
FBgn0037431	18.4245	17.2294	16.3817	24.5555	12.1161	2.99805	8.67803	3.09503	19.1478	6.7218	1.5603	0.00392706	0.0457836	CG17917	3R	6341968	6342873	+	706	protein_coding	- && sp|P54185|OBA5_DROME Putative odorant-binding protein A5 OS=Drosophila melanogaster OX=7227 GN=a5 PE=2 SV=2 && PF01161:Phosphatidylethanolamine-binding protein	-	-	16	13	21	28	10	3	9	4	1.03886	0.973093	0.922397	1.38145	0.684743	0.169049	0.490219	0.174744
FBgn0050178	41.4552	71.5684	39.004	52.6189	18.1742	26.9824	37.6048	13.9276	51.1616	24.1723	1.07665	0.00400239	0.046535	CG30178	2R	23986615	23987308	+	694	protein_coding	- && sp|P97447|FHL1_MOUSE Four and a half LIM domains protein 1 OS=Mus musculus OX=10090 GN=Fhl1 PE=1 SV=3 && PF00412:LIM domain	LIM	LIM	36	54	50	60	15	27	39	18	2.37785	4.11197	2.23416	3.01143	1.04487	1.54775	2.16101	0.799944
FBgn0260004	438.734	569.897	450.107	466.554	254.438	257.832	448.365	295.575	481.323	314.053	0.613823	0.00404488	0.0469547	Snmp1	3R	21165167	21168205	-	2280	protein_coding	Sensory neuron membrane protein 1 && sp|Q9VDD3|SNMP1_DROME Sensory neuron membrane protein 1 OS=Drosophila melanogaster OX=7227 GN=Snmp1 PE=1 SV=2 && PF01130:CD36 family	-	-	381	430	577	532	210	258	465	382	7.66004	9.96665	7.84773	8.12752	4.45263	4.50174	7.84279	5.16744
FBgn0052448	181.942	170.969	228.564	203.46	133.277	153.9	126.313	141.598	196.234	138.772	0.504982	0.00406632	0.0471502	CG32448	3L	21827774	21828480	-	516	protein_coding	- && sp|Q502E5|SMIM8_DANRE Small integral membrane protein 8 OS=Danio rerio OX=7955 GN=smim8 PE=3 SV=1 && PF14937:Domain of unknown function (DUF4500)	-	-	158	129	293	232	110	154	131	183	14.0362	13.2116	17.6085	15.661	10.3057	11.8732	9.76279	10.9383
FBti0019343	10.3638	0	3.9004	4.38491	0	0	0	0	4.66228	0	4.70433	0.00408737	0.0473515	FBti0019343	3R	8906389	8913800	+	7412	transposable_element	- && sp|P04323|POL3_DROME Retrovirus-related Pol polyprotein from transposon 17.6 OS=Drosophila melanogaster OX=7227 GN=pol PE=4 SV=1 && PF12259:Baculovirus F protein	-	-	9	0	5	5	0	0	0	0	0.0556606	0	0.0209189	0.0234972	0	0	0	0
FBti0061070	2.30307	22.5308	0.780081	10.5238	0	0.999349	0.964225	0.773758	9.03443	0.684333	3.64626	0.00411424	0.0475769	FBti0061070	2R	7046804	7047106	+	303	transposable_element	NA && - && -	-	-	2	17	1	12	0	1	1	1	0.302572	2.96498	0.102344	1.37949	0	0.131296	0.126914	0.10179
FBgn0034639	451.401	673.274	350.256	449.014	344.098	317.793	306.624	303.313	480.986	317.957	0.594491	0.00417017	0.0481369	CG15673	2R	21608393	21613071	-	1143	protein_coding	- && - && -	-	-	392	508	449	512	284	318	318	392	15.721	23.4873	12.1816	15.6029	12.0117	11.0682	10.6988	10.5776
FBgn0031069	7132.6	5233.77	6235.96	5581.99	4470.85	5313.54	3281.26	3697.01	6046.08	4190.66	0.528973	0.00418536	0.0482689	Pmp70	X	19750770	19759280	+	3659	protein_coding	ATP binding cassette subfamily D member 3 && sp|P28288|ABCD3_HUMAN ATP-binding cassette sub-family D member 3 OS=Homo sapiens OX=9606 GN=ABCD3 PE=1 SV=1 && PF00005:ABC transporter|PF06472:ABC transporter transmembrane region 2	-	-	6194	3949	7994	6365	3690	5317	3403	4778	77.5979	57.0349	67.7493	60.5923	48.7524	57.8096	35.7645	40.2745
FBgn0085353	1.15153	10.6027	2.34024	2.63094	0	0	0	0	4.18136	0	4.51287	0.00423085	0.0485753	CG34324	X	13456534	13457663	-	1035	protein_coding	- && - && PF01607:Chitin binding Peritrophin-A domain	-	-	1	8	3	3	0	0	0	0	0.0442895	0.408475	0.0898844	0.100963	0	0	0	0
FBgn0038115	2478.1	2151.03	3033.73	2803.71	1687.77	2040.67	2106.83	1911.18	2616.64	1936.61	0.434633	0.00428754	0.0490507	CG7966	3R	13049398	13051453	-	1557	protein_coding	- && sp|Q569D5|SBP1_XENTR Methanethiol oxidase OS=Xenopus tropicalis OX=8364 GN=selenbp1 PE=2 SV=1 && PF05694:56kDa selenium binding protein (SBP56)	-	-	2152	1623	3889	3197	1393	2042	2185	2470	63.357	55.0865	77.4556	71.5213	43.2509	52.175	53.9654	48.9277
FBgn0036342	321.278	283.623	326.854	369.209	241.111	263.828	239.128	222.069	325.241	241.534	0.433591	0.00430088	0.0491595	CG11279	3L	13046977	13048919	+	1880	protein_coding	- && - && PF09495:Protein of unknown function (DUF2462)	-	-	279	214	419	421	199	264	248	287	6.80279	6.0155	6.9113	7.8002	5.11714	5.58652	5.07278	4.70837
FBgn0033296	3.4546	6.62671	5.46056	2.63094	1.21161	0	0	0	4.5432	0.302903	3.93219	0.00430598	0.049174	Mal-A7	2R	8468646	8471663	-	2717	protein_coding	Maltase A7 && sp|P07190|MAL1_DROME Maltase A1 OS=Drosophila melanogaster OX=7227 GN=Mal-A1 PE=2 SV=2 && PF00128:Alpha amylase, catalytic domain	-	-	3	5	7	3	1	0	0	0	0.0506142	0.0972514	0.0798936	0.0384603	0.0177927	0	0	0

## Sheet: BP
Category Term Count % PValue Genes List Total Pop Hits Pop Total Fold Enrichment Bonferroni Benjamini FDR
GOTERM_BP_ALL GO:0010033~response to organic substance 41 9.11111111111111 2.1771757108722922E-7 FBGN0037265, FBGN0013277, FBGN0033062, FBGN0039685, FBGN0013278, FBGN0086676, FBGN0033065, FBGN0013275, FBGN0261984, FBGN0004914, FBGN0262656, FBGN0031182, FBGN0263049, FBGN0000473, FBGN0025595, FBGN0266450, FBGN0050489, FBGN0035468, FBGN0034356, FBGN0050424, FBGN0034756, FBGN0039678, FBGN0003719, FBG…
GOTERM_BP_ALL GO:0016042~lipid catabolic process 19 4.222222222222222 7.309826979096963E-7 FBGN0039114, FBGN0038398, FBGN0032264, FBGN0004914, FBGN0034629, FBGN0025595, FBGN0053503, FBGN0004047, FBGN0031069, FBGN0004045, FBGN0024740, FBGN0030828, FBGN0034356, FBGN0030608, FBGN0036449, FBGN0030607, FBGN0034117, FBGN0005391, FBGN0036837 293 175 11152 4.132384202827888 0.0016776590249928391 6.570809…
GOTERM_BP_ALL GO:0006641~triglyceride metabolic process 10 2.2222222222222223 8.581814500888839E-7 FBGN0039114, FBGN0004797, FBGN0264494, FBGN0027579, FBGN0035266, FBGN0261984, FBGN0034356, FBGN0036449, FBGN0030607, FBGN0053120 293 41 11152 9.283276450511947 0.001969302012056917 6.570809302847221E-4 6.462106319169295E-4
GOTERM_BP_ALL GO:0006629~lipid metabolic process 37 8.222222222222223 3.40427174537938E-6 FBGN0038398, FBGN0035266, FBGN0041342, FBGN0261984, FBGN0004914, FBGN0037064, FBGN0025595, FBGN0264494, FBGN0004797, FBGN0027579, FBGN0024740, FBGN0031069, FBGN0030594, FBGN0034356, FBGN0032652, FBGN0034117, FBGN0033226, FBGN0036837, FBGN0033205, FBGN0039114, FBGN0035231, FBGN0032264, FBGN0053120, FBGN003462…
GOTERM_BP_ALL GO:0044712~single-organism catabolic process 31 6.888888888888889 3.864160502449068E-6 FBGN0038398, FBGN0035266, FBGN0033065, FBGN0038952, FBGN0004914, FBGN0003748, FBGN0037064, FBGN0031182, FBGN0025595, FBGN0024740, FBGN0031069, FBGN0034356, FBGN0034117, FBGN0036837, FBGN0032436, FBGN0039114, FBGN0032264, FBGN0030482, FBGN0034629, FBGN0053503, FBGN0004047, FBGN0004045, FBGN0050156,…
GOTERM_BP_ALL GO:0042221~response to chemical 62 13.777777777777779 4.173322548579518E-6 FBGN0037265, FBGN0033062, FBGN0039685, FBGN0086676, FBGN0033065, FBGN0040319, FBGN0261984, FBGN0261985, FBGN0036250, FBGN0263049, FBGN0025595, FBGN0039809, FBGN0050489, FBGN0034356, FBGN0041160, FBGN0034756, FBGN0000504, FBGN0028978, FBGN0002565, FBGN0267376, FBGN0053349, FBGN0053503, FBGN0020251, FBGN0005672…
GOTERM_BP_ALL GO:0046680~response to DDT 6 1.3333333333333335 4.828296042825588E-6 FBGN0000473, FBGN0053503, FBGN0033065, FBGN0050489, FBGN0033697, FBGN0031182 293 11 11152 20.760781880235804 0.011029348560324226 0.0015843708586243393 0.0015581601086775718
GOTERM_BP_ALL GO:0006638~neutral lipid metabolic process 10 2.2222222222222223 6.999604200067401E-6 FBGN0039114, FBGN0004797, FBGN0264494, FBGN0027579, FBGN0035266, FBGN0261984, FBGN0034356, FBGN0036449, FBGN0030607, FBGN0053120 293 52 11152 7.319506432134419 0.015949583653453225 0.0017864545386172023 0.0017569006542169177
GOTERM_BP_ALL GO:0006639~acylglycerol metabolic process 10 2.2222222222222223 6.999604200067401E-6 FBGN0039114, FBGN0004797, FBGN0264494, FBGN0027579, FBGN0035266, FBGN0261984, FBGN0034356, FBGN0036449, FBGN0030607, FBGN0053120 293 52 11152 7.319506432134419 0.015949583653453225 0.0017864545386172023 0.0017569006542169177
GOTERM_BP_ALL GO:0044710~single-organism metabolic process 79 17.555555555555554 1.024473160942331E-5 FBGN0037265, FBGN0038398, FBGN0039486, FBGN0002719, FBGN0033065, FBGN0038952, FBGN0032253, FBGN0267408, FBGN0261984, FBGN0037064, FBGN0052301, FBGN0025595, FBGN0264494, FBGN0027611, FBGN0027579, FBGN0024740, FBGN0030594, FBGN0034356, FBGN0032652, FBGN0034117, FBGN0033226, FBGN0010222, FBGN0037431…
GOTERM_BP_ALL GO:0010876~lipid localization 15 3.3333333333333335 1.3722731601216334E-5 FBGN0039114, FBGN0087002, FBGN0039800, FBGN0086676, FBGN0036211, FBGN0028978, FBGN0001257, FBGN0266369, FBGN0004797, FBGN0031069, FBGN0030608, FBGN0036449, FBGN0039801, FBGN0033226, FBGN0029161 293 137 11152 4.167310231434194 0.031029712646855168 0.002685704293609068 0.002641273835116624
GOTERM_BP_ALL GO:0009636~response to toxic substance 12 2.666666666666667 1.4030671102877152E-5 FBGN0038465, FBGN0000473, FBGN0013277, FBGN0013278, FBGN0053503, FBGN0033065, FBGN0050489, FBGN0034330, FBGN0039319, FBGN0033697, FBGN0031182, FBGN0040733 293 86 11152 5.31089769029288 0.03171486837837567 0.002685704293609068 0.002641273835116624
GOTERM_BP_ALL GO:0046486~glycerolipid metabolic process 17 3.7777777777777777 1.8506793198132395E-5 FBGN0039114, FBGN0035231, FBGN0035266, FBGN0041342, FBGN0261984, FBGN0053120, FBGN0037064, FBGN0026576, FBGN0264494, FBGN0004797, FBGN0027579, FBGN0283680, FBGN0034356, FBGN0036449, FBGN0030607, FBGN0033226, FBGN0036837 293 179 11152 3.6147730089423606 0.0416195949805076 0.003270007998162316 0.0032…
GOTERM_BP_ALL GO:0070887~cellular response to chemical stimulus 32 7.111111111111111 2.064795946503077E-5 FBGN0037265, FBGN0013277, FBGN0033062, FBGN0013278, FBGN0044810, FBGN0086676, FBGN0033065, FBGN0013275, FBGN0261984, FBGN0004914, FBGN0262656, FBGN0031182, FBGN0001248, FBGN0263049, FBGN0025595, FBGN0039809, FBGN0034356, FBGN0027070, FBGN0003719, FBGN0001217, FBGN0028978, FBGN0001257, FBGN026…
GOTERM_BP_ALL GO:0005975~carbohydrate metabolic process 21 4.666666666666667 5.126574866202306E-5 FBGN0040323, FBGN0017558, FBGN0032381, FBGN0036862, FBGN0035266, FBGN0033296, FBGN0038952, FBGN0032253, FBGN0262656, FBGN0003748, FBGN0026415, FBGN0037064, FBGN0001248, FBGN0025595, FBGN0027611, FBGN0000078, FBGN0020251, FBGN0036723, FBGN0034356, FBGN0035679, FBGN0034117 293 282 11152 2.8343620652094…
GOTERM_BP_ALL GO:0035080~heat shock-mediated polytene chromosome puffing 5 1.1111111111111112 5.229860739234647E-5 FBGN0013277, FBGN0013278, FBGN0013275 293 9 11152 21.145240803943874 0.11319755363729089 0.007496704166386782 0.007372683810129621
GOTERM_BP_ALL GO:0061077~chaperone-mediated protein folding 9 2.0 5.548279095715076E-5 FBGN0035817, FBGN0013277, FBGN0013278, FBGN0037930, FBGN0013275, FBGN0050156, FBGN0001217 293 52 11152 6.587555788920977 0.11966037321140721 0.007496704166386782 0.007372683810129621
GOTERM_BP_ALL GO:0055088~lipid homeostasis 11 2.4444444444444446 7.926394984119679E-5 FBGN0025595, FBGN0034629, FBGN0259682, FBGN0261984, FBGN0036449, FBGN0030607, FBGN0262656, FBGN0033226, FBGN0260004, FBGN0028480, FBGN0011205 293 86 11152 4.868322882768474 0.16646243509287217 0.009804769110822108 0.009642565703677468
GOTERM_BP_ALL GO:0019915~lipid storage 8 1.7777777777777777 8.220984988137793E-5 FBGN0039114, FBGN0087002, FBGN0004797, FBGN0030608, FBGN0036449, FBGN0033226, FBGN0028978, FBGN0001257 293 41 11152 7.426621160409557 0.17208417276540444 0.009804769110822108 0.009642565703677468
GOTERM_BP_ALL GO:0035079~polytene chromosome puffing 5 1.1111111111111112 8.53702142866531E-5 FBGN0013277, FBGN0013278, FBGN0013275 293 10 11152 19.03071672354949 0.17807304717023664 0.009804769110822108 0.009642565703677468
GOTERM_BP_ALL GO:0014070~response to organic cyclic compound 13 2.888888888888889 1.2155573454889538E-4 FBGN0033062, FBGN0033065, FBGN0031182, FBGN0263049, FBGN0000473, FBGN0053503, FBGN0266450, FBGN0050489, FBGN0034356, FBGN0039319, FBGN0033697, FBGN0050424, FBGN0034756 293 127 11152 3.8960522426164306 0.243634454323447 0.012957557519374953 0.012743196532985642
GOTERM_BP_ALL GO:0051084~'de novo' posttranslational protein folding 7 1.5555555555555556 1.297448075514253E-4 FBGN0013277, FBGN0013278, FBGN0013275, FBGN0050156, FBGN0001217 293 31 11152 8.59451722999009 0.2577306959060046 0.012957557519374953 0.012743196532985642
GOTERM_BP_ALL GO:0051085~chaperone mediated protein folding requiring cofactor 7 1.5555555555555556 1.297448075514253E-4 FBGN0013277, FBGN0013278, FBGN0013275, FBGN0050156, FBGN0001217 293 31 11152 8.59451722999009 0.2577306959060046 0.012957557519374953 0.012743196532985642
GOTERM_BP_ALL GO:0042026~protein refolding 7 1.5555555555555556 1.5621040381294713E-4 FBGN0035817, FBGN0013277, FBGN0013278, FBGN0013275, FBGN0001217 293 32 11152 8.325938566552901 0.30151622284672197 0.014950637398264148 0.014703304258893648
GOTERM_BP_ALL GO:0006458~'de novo' protein folding 7 1.5555555555555556 1.8677030468376796E-4 FBGN0013277, FBGN0013278, FBGN0013275, FBGN0050156, FBGN0001217 293 33 11152 8.07363739786948 0.3488735774367301 0.0171604555943446 0.01687656473122527
GOTERM_BP_ALL GO:0017085~response to insecticide 6 1.3333333333333335 2.7154101141561496E-4 FBGN0000473, FBGN0053503, FBGN0033065, FBGN0050489, FBGN0033697, FBGN0031182 293 23 11152 9.929069594895385 0.46410359060947004 0.023989603970064135 0.023592736337995163
GOTERM_BP_ALL GO:0071310~cellular response to organic substance 24 5.333333333333334 3.542914029848423E-4 FBGN0037265, FBGN0013277, FBGN0033062, FBGN0013278, FBGN0086676, FBGN0003719, FBGN0013275, FBGN0001217, FBGN0261984, FBGN0004914, FBGN0262656, FBGN0028978, FBGN0001257, FBGN0260004, FBGN0263049, FBGN0025595, FBGN0243512, FBGN0020251, FBGN0050156, FBGN0034356, FBGN0039319, FBGN0014859 293 401 …
GOTERM_BP_ALL GO:0034605~cellular response to heat 7 1.5555555555555556 3.590499439454897E-4 FBGN0013277, FBGN0044812, FBGN0013278, FBGN0044810, FBGN0013275 293 37 11152 7.200811733234942 0.5617149660030007 0.029454918615813924 0.02896763654903076
GOTERM_BP_ALL GO:0044723~single-organism carbohydrate metabolic process 15 3.3333333333333335 4.0164639412474263E-4 FBGN0017558, FBGN0036862, FBGN0035266, FBGN0038952, FBGN0032253, FBGN0003748, FBGN0037064, FBGN0001248, FBGN0025595, FBGN0027611, FBGN0020251, FBGN0036723, FBGN0034356, FBGN0035679, FBGN0034117 293 187 11152 3.0530561588582064 0.6025821737802619 0.03133506532066951 0.030816679390244…
GOTERM_BP_ALL GO:0050896~response to stimulus 113 25.11111111111111 4.09252050335257E-4 FBGN0261984, FBGN0261985, FBGN0027657, FBGN0037064, FBGN0036250, FBGN0050281, FBGN0025595, FBGN0039809, FBGN0259145, FBGN0034356, FBGN0039801, FBGN0041160, FBGN0034756, FBGN0034638, FBGN0015714, FBGN0038721, FBGN0261113, FBGN0000504, FBGN0028978, FBGN0050156, FBGN0038603, FBGN0014859, FBGN0035975, FBGN0283437,…
GOTERM_BP_ALL GO:0034620~cellular response to unfolded protein 7 1.5555555555555556 4.82262300772613E-4 FBGN0013277, FBGN0013278, FBGN0013275, FBGN0261984, FBGN0001217 293 39 11152 6.831539336658791 0.6697890893148981 0.03573408080240942 0.03514292056275267
GOTERM_BP_ALL GO:0006986~response to unfolded protein 7 1.5555555555555556 6.361249802368531E-4 FBGN0013277, FBGN0013278, FBGN0013275, FBGN0261984, FBGN0001217 293 41 11152 6.4982935153583625 0.7681452133844544 0.04566184623762661 0.04490644782359535
GOTERM_BP_ALL GO:0035967~cellular response to topologically incorrect protein 8 1.7777777777777777 6.763621242360219E-4 FBGN0013277, FBGN0013278, FBGN0013275, FBGN0050156, FBGN0261984, FBGN0001217 293 57 11152 5.341955571522663 0.7886266833873625 0.047078903011216436 0.04630006177724768
GOTERM_BP_ALL GO:0035966~response to topologically incorrect protein 8 1.7777777777777777 8.347502954512902E-4 FBGN0013277, FBGN0013278, FBGN0013275, FBGN0050156, FBGN0261984, FBGN0001217 293 59 11152 5.1608723318100305 0.8531321620756567 0.05639474790151805 0.055461791688954834
GOTERM_BP_ALL GO:0019236~response to pheromone 6 1.3333333333333335 9.89857350745841E-4 FBGN0261292, FBGN0039685, FBGN0053349, FBGN0039678, FBGN0036080, FBGN0260004 293 30 11152 7.612286689419794 0.897185449927276 0.06496292384751992 0.06388822158099586
GOTERM_BP_ALL GO:0010883~regulation of lipid storage 7 1.5555555555555556 0.001187836853057597 FBGN0039114, FBGN0004797, FBGN0036211, FBGN0030608, FBGN0036449, FBGN0028978, FBGN0001257 293 46 11152 5.791957263688976 0.9347861245654315 0.0743436529595439 0.07311376231415309
GOTERM_BP_ALL GO:1901575~organic substance catabolic process 43 9.555555555555555 0.0011975251020910423 FBGN0038398, FBGN0035266, FBGN0038897, FBGN0038952, FBGN0036332, FBGN0261984, FBGN0004914, FBGN0003748, FBGN0037064, FBGN0025595, FBGN0024740, FBGN0031069, FBGN0034356, FBGN0032377, FBGN0034117, FBGN0036837, FBGN0032436, FBGN0040323, FBGN0039114, FBGN0036186, FBGN0037215, FBGN0032264, FBGN00304…
GOTERM_BP_ALL GO:0006869~lipid transport 9 2.0 0.0012319555825505055 FBGN0039114, FBGN0087002, FBGN0039800, FBGN0086676, FBGN0031069, FBGN0030608, FBGN0039801, FBGN0266369, FBGN0029161 293 81 11152 4.229048160788775 0.9410783392477289 0.07446847297680292 0.07323651739425242
GOTERM_BP_ALL GO:0071466~cellular response to xenobiotic stimulus 5 1.1111111111111112 0.001601323106929723 FBGN0033065, FBGN0039319, FBGN0033697, FBGN0027070, FBGN0031182 293 20 11152 9.515358361774744 0.9748069558673409 0.09195597941543934 0.09043472246385612
GOTERM_BP_ALL GO:0006805~xenobiotic metabolic process 5 1.1111111111111112 0.001601323106929723 FBGN0033065, FBGN0039319, FBGN0033697, FBGN0027070, FBGN0031182 293 20 11152 9.515358361774744 0.9748069558673409 0.09195597941543934 0.09043472246385612
GOTERM_BP_ALL GO:0044255~cellular lipid metabolic process 24 5.333333333333334 0.001891003350814438 FBGN0039114, FBGN0035231, FBGN0035266, FBGN0041342, FBGN0261984, FBGN0004914, FBGN0053120, FBGN0037064, FBGN0034629, FBGN0026576, FBGN0264494, FBGN0004797, FBGN0027348, FBGN0027579, FBGN0031069, FBGN0283680, FBGN0034356, FBGN0036449, FBGN0030607, FBGN0034117, FBGN0033226, FBGN0036837, FBGN0033205, …
GOTERM_BP_ALL GO:0044262~cellular carbohydrate metabolic process 10 2.2222222222222223 0.0019456658125629905 FBGN0025595, FBGN0017558, FBGN0020251, FBGN0036862, FBGN0035266, FBGN0034356, FBGN0262656, FBGN0003748, FBGN0037064, FBGN0001248 293 107 11152 3.557143312812989 0.988593224962787 0.10640938979659974 0.10464902548999513
GOTERM_BP_ALL GO:0009056~catabolic process 48 10.666666666666668 0.002182459879169271 FBGN0038398, FBGN0035266, FBGN0033065, FBGN0038897, FBGN0038952, FBGN0036332, FBGN0261984, FBGN0004914, FBGN0262656, FBGN0003748, FBGN0037064, FBGN0031182, FBGN0025595, FBGN0024740, FBGN0031069, FBGN0034356, FBGN0032377, FBGN0034117, FBGN0035227, FBGN0036837, FBGN0032436, FBGN0040323, FBGN0039114, FBGN0036186, F…
GOTERM_BP_ALL GO:0009410~response to xenobiotic stimulus 5 1.1111111111111112 0.0023201365833961135 FBGN0033065, FBGN0039319, FBGN0033697, FBGN0027070, FBGN0031182 293 22 11152 8.650325783431587 0.9951827195189975 0.1211216757286562 0.11911792140663229
GOTERM_BP_ALL GO:1905953~negative regulation of lipid localization 4 0.8888888888888888 0.002507898326174523 FBGN0004797, FBGN0036449, FBGN0028978, FBGN0001257 293 11 11152 13.840521253490538 0.9968736156693065 0.12523135772223648 0.12315961562670102
GOTERM_BP_ALL GO:0010888~negative regulation of lipid storage 4 0.8888888888888888 0.002507898326174523 FBGN0004797, FBGN0036449, FBGN0028978, FBGN0001257 293 11 11152 13.840521253490538 0.9968736156693065 0.12523135772223648 0.12315961562670102
GOTERM_BP_ALL GO:1905952~regulation of lipid localization 7 1.5555555555555556 0.002750832278353013 FBGN0039114, FBGN0004797, FBGN0036211, FBGN0030608, FBGN0036449, FBGN0028978, FBGN0001257 293 54 11152 4.933889520920238 0.9982132706399575 0.13443961156121 0.13221553439998843
GOTERM_BP_ALL GO:0009266~response to temperature stimulus 11 2.4444444444444446 0.003923690011016079 FBGN0035817, FBGN0013277, FBGN0044812, FBGN0013278, FBGN0044810, FBGN0038721, FBGN0013275, FBGN0261985, FBGN0015714 293 141 11152 2.969331687362332 0.9998802906569915 0.1877649157354986 0.18465866114344423
GOTERM_BP_ALL GO:0045017~glycerolipid biosynthetic process 8 1.7777777777777777 0.005590051834363761 FBGN0026576, FBGN0004797, FBGN0035231, FBGN0027579, FBGN0041342, FBGN0034356, FBGN0053120, FBGN0033226 293 82 11152 3.7133105802047783 0.9999974422241436 0.26204794007211346 0.2577127978332191
GOTERM_BP_ALL GO:0006642~triglyceride mobilization 3 0.6666666666666667 0.006484391780560321 FBGN0039114, FBGN0261984, FBGN0036449 293 5 11152 22.836860068259384 0.999999676203002 0.29789295839894114 0.29296482064571533
GOTERM_BP_ALL GO:0009408~response to heat 8 1.7777777777777777 0.007696519931295255 FBGN0035817, FBGN0013277, FBGN0044812, FBGN0013278, FBGN0044810, FBGN0013275 293 87 11152 3.499901926170021 0.9999999803912593 0.3342854714284966 0.32875528078231336
GOTERM_BP_ALL GO:0051235~maintenance of location 8 1.7777777777777777 0.007696519931295255 FBGN0039114, FBGN0087002, FBGN0004797, FBGN0030608, FBGN0036449, FBGN0033226, FBGN0028978, FBGN0001257 293 87 11152 3.499901926170021 0.9999999803912593 0.3342854714284966 0.32875528078231336
GOTERM_BP_ALL GO:0019432~triglyceride biosynthetic process 4 0.8888888888888888 0.007725611309844311 FBGN0004797, FBGN0027579, FBGN0034356, FBGN0053120 293 16 11152 9.515358361774744 0.9999999816682735 0.3342854714284966 0.32875528078231336
GOTERM_BP_ALL GO:0007606~sensory perception of chemical stimulus 16 3.5555555555555554 0.007858691970891953 FBGN0039685, FBGN0033041, FBGN0039679, FBGN0039678, FBGN0036080, FBGN0261871, FBGN0038142, FBGN0050052, FBGN0011280, FBGN0260874, FBGN0260004, FBGN0261292, FBGN0035468, FBGN0041241, FBGN0036757, FBGN0259215 293 284 11152 2.1443061096957168 0.9999999865289046 0.3342854714284966 0.32875528078…
GOTERM_BP_ALL GO:0009617~response to bacterium 17 3.7777777777777777 0.008537092926962642 FBGN0040323, FBGN0033062, FBGN0283437, FBGN0044812, FBGN0044810, FBGN0038721, FBGN0034330, FBGN0262656, FBGN0262574, FBGN0029765, FBGN0243512, FBGN0004047, FBGN0033367, FBGN0036765, FBGN0039801, FBGN0035975, FBGN0034538 293 314 11152 2.0606508554161866 0.9999999972006731 0.3541463384916812 0.3482875832184188
GOTERM_BP_ALL GO:0046463~acylglycerol biosynthetic process 4 0.8888888888888888 0.009201773130609962 FBGN0004797, FBGN0027579, FBGN0034356, FBGN0053120 293 17 11152 8.955631399317406 0.9999999994001372 0.3541463384916812 0.3482875832184188
GOTERM_BP_ALL GO:0046460~neutral lipid biosynthetic process 4 0.8888888888888888 0.009201773130609962 FBGN0004797, FBGN0027579, FBGN0034356, FBGN0053120 293 17 11152 8.955631399317406 0.9999999994001372 0.3541463384916812 0.3482875832184188
GOTERM_BP_ALL GO:0010889~regulation of sequestering of triglyceride 3 0.6666666666666667 0.009559021761638762 FBGN0039114, FBGN0030608, FBGN0036449 293 6 11152 19.03071672354949 0.9999999997380037 0.3541463384916812 0.3482875832184188
GOTERM_BP_ALL GO:0090487~secondary metabolite catabolic process 3 0.6666666666666667 0.009559021761638762 FBGN0033065, FBGN0033697, FBGN0031182 293 6 11152 19.03071672354949 0.9999999997380037 0.3541463384916812 0.3482875832184188
GOTERM_BP_ALL GO:0009407~toxin catabolic process 3 0.6666666666666667 0.009559021761638762 FBGN0033065, FBGN0033697, FBGN0031182 293 6 11152 19.03071672354949 0.9999999997380037 0.3541463384916812 0.3482875832184188
GOTERM_BP_ALL GO:0042178~xenobiotic catabolic process 3 0.6666666666666667 0.009559021761638762 FBGN0033065, FBGN0033697, FBGN0031182 293 6 11152 19.03071672354949 0.9999999997380037 0.3541463384916812 0.3482875832184188
GOTERM_BP_ALL GO:0046701~insecticide catabolic process 3 0.6666666666666667 0.009559021761638762 FBGN0033065, FBGN0033697, FBGN0031182 293 6 11152 19.03071672354949 0.9999999997380037 0.3541463384916812 0.3482875832184188
GOTERM_BP_ALL GO:0019318~hexose metabolic process 7 1.5555555555555556 0.012015199482497126 FBGN0025595, FBGN0017558, FBGN0027611, FBGN0036862, FBGN0032253, FBGN0034356, FBGN0035679 293 73 11152 3.6497264949272994 0.9999999999991264 0.43807798748088733 0.43083072430096836
GOTERM_BP_ALL GO:0009404~toxin metabolic process 3 0.6666666666666667 0.013152581755348225 FBGN0033065, FBGN0033697, FBGN0031182 293 7 11152 16.312042905899563 0.999999999999938 0.4647920044928442 0.45710280285125604
GOTERM_BP_ALL GO:0017143~insecticide metabolic process 3 0.6666666666666667 0.013152581755348225 FBGN0033065, FBGN0033697, FBGN0031182 293 7 11152 16.312042905899563 0.999999999999938 0.4647920044928442 0.45710280285125604
GOTERM_BP_ALL GO:1901617~organic hydroxy compound biosynthetic process 7 1.5555555555555556 0.0136133785645563 FBGN0283680, FBGN0033367, FBGN0034356, FBGN0032652, FBGN0033697, FBGN0037064, FBGN0010611 293 75 11152 3.552400455062571 0.9999999999999788 0.4737868267088761 0.465948820868677
GOTERM_BP_ALL GO:1901615~organic hydroxy compound metabolic process 11 2.4444444444444446 0.020748886689629716 FBGN0283437, FBGN0053503, FBGN0035266, FBGN0283680, FBGN0267408, FBGN0033367, FBGN0034356, FBGN0032652, FBGN0033697, FBGN0037064, FBGN0010611 293 181 11152 2.3131257896027004 1.0 0.7041912960706841 0.6925416359702549
GOTERM_BP_ALL GO:0044242~cellular lipid catabolic process 8 1.7777777777777777 0.021176254068706282 FBGN0034629, FBGN0039114, FBGN0031069, FBGN0034356, FBGN0036449, FBGN0030607, FBGN0034117, FBGN0036837 293 106 11152 2.872561014875395 1.0 0.7041912960706841 0.6925416359702549
GOTERM_BP_ALL GO:0046503~glycerolipid catabolic process 4 0.8888888888888888 0.021356517865521008 FBGN0039114, FBGN0036449, FBGN0030607, FBGN0036837 293 23 11152 6.619379729930257 1.0 0.7041912960706841 0.6925416359702549
GOTERM_BP_ALL GO:0009719~response to endogenous stimulus 15 3.3333333333333335 0.021689594572193722 FBGN0037265, FBGN0086676, FBGN0003719, FBGN0004914, FBGN0262656, FBGN0028978, FBGN0001257, FBGN0000473, FBGN0025595, FBGN0020251, FBGN0034356, FBGN0039319, FBGN0014859, FBGN0034756, FBGN0015623 293 292 11152 1.9552106222824817 1.0 0.7041912960706841 0.6925416359702549
GOTERM_BP_ALL GO:0030730~sequestering of triglyceride 3 0.6666666666666667 0.02178127255422523 FBGN0039114, FBGN0030608, FBGN0036449 293 9 11152 12.687144482366325 1.0 0.7041912960706841 0.6925416359702549
GOTERM_BP_ALL GO:0006950~response to stress 50 11.11111111111111 0.02237441517237844 FBGN0283437, FBGN0013277, FBGN0033062, FBGN0044812, FBGN0013278, FBGN0044810, FBGN0086676, FBGN0034330, FBGN0037960, FBGN0013275, FBGN0261984, FBGN0262656, FBGN0027657, FBGN0262574, FBGN0040733, FBGN0001248, FBGN0025595, FBGN0039809, FBGN0266450, FBGN0034356, FBGN0033367, FBGN0028360, FBGN0039801, FBGN0035227, FB…
GOTERM_BP_ALL GO:0048878~chemical homeostasis 16 3.5555555555555554 0.02237961019292988 FBGN0034156, FBGN0261984, FBGN0004914, FBGN0262656, FBGN0028978, FBGN0260004, FBGN0034629, FBGN0025595, FBGN0259682, FBGN0283680, FBGN0034356, FBGN0036449, FBGN0030607, FBGN0033226, FBGN0028480, FBGN0011205 293 322 11152 1.8912513514086449 1.0 0.7041912960706841 0.6925416359702549
GOTERM_BP_ALL GO:0042594~response to starvation 10 2.2222222222222223 0.025724618657781955 FBGN0025595, FBGN0039298, FBGN0086676, FBGN0266450, FBGN0037960, FBGN0261984, FBGN0034356, FBGN0262656, FBGN0035227, FBGN0001257 293 161 11152 2.364064189260806 1.0 0.7985060683368264 0.7852961290260735
GOTERM_BP_ALL GO:0050907~detection of chemical stimulus involved in sensory perception 8 1.7777777777777777 0.02646948753858141 FBGN0033041, FBGN0039679, FBGN0035468, FBGN0036080, FBGN0036757, FBGN0259215, FBGN0260874, FBGN0260004 293 111 11152 2.7431663745656922 1.0 0.8106721716816199 0.7972609646620721
GOTERM_BP_ALL GO:0050906~detection of stimulus involved in sensory perception 9 2.0 0.027517483113714845 FBGN0033041, FBGN0039679, FBGN0038721, FBGN0035468, FBGN0036080, FBGN0036757, FBGN0259215, FBGN0260874, FBGN0260004 293 137 11152 2.5003861388605166 1.0 0.827174607614493 0.8134903955599215
GOTERM_BP_ALL GO:0005996~monosaccharide metabolic process 7 1.5555555555555556 0.027728534952684354 FBGN0025595, FBGN0017558, FBGN0027611, FBGN0036862, FBGN0032253, FBGN0034356, FBGN0035679 293 88 11152 3.027614024201055 1.0 0.827174607614493 0.8134903955599215
GOTERM_BP_ALL GO:0007600~sensory perception 19 4.222222222222222 0.028245073916627398 FBGN0039685, FBGN0033041, FBGN0039679, FBGN0039678, FBGN0038721, FBGN0036080, FBGN0261871, FBGN0038142, FBGN0050052, FBGN0011280, FBGN0260874, FBGN0039152, FBGN0260004, FBGN0261292, FBGN0013812, FBGN0035468, FBGN0041241, FBGN0036757, FBGN0259215 293 421 11152 1.7177369014130177 1.0 0.8317812152114504 0.818020794…
GOTERM_BP_ALL GO:0001666~response to hypoxia 6 1.3333333333333335 0.029029866513484277 FBGN0013277, FBGN0013278, FBGN0013275, FBGN0027657 293 66 11152 3.460130313372634 1.0 0.8327568956336376 0.818980334016712
GOTERM_BP_ALL GO:0010675~regulation of cellular carbohydrate metabolic process 4 0.8888888888888888 0.02960862358582888 FBGN0025595, FBGN0017558, FBGN0036862, FBGN0262656 293 26 11152 5.8556051457075355 1.0 0.8327568956336376 0.818980334016712
GOTERM_BP_ALL GO:0009605~response to external stimulus 39 8.666666666666668 0.029722255227401122 FBGN0033062, FBGN0044812, FBGN0283437, FBGN0044810, FBGN0086676, FBGN0034330, FBGN0037960, FBGN0261984, FBGN0262656, FBGN0261985, FBGN0262574, FBGN0025595, FBGN0266450, FBGN0033367, FBGN0034356, FBGN0039801, FBGN0050424, FBGN0035227, FBGN0041160, FBGN0034538, FBGN0041180, FBGN0040323, FBGN0039298, FBG…
GOTERM_BP_ALL GO:1901698~response to nitrogen compound 11 2.4444444444444446 0.029728369804944837 FBGN0000473, FBGN0033062, FBGN0039319, FBGN0034356, FBGN0004914, FBGN0262656, FBGN0014859, FBGN0050424, FBGN0028978, FBGN0001257, FBGN0034756 293 192 11152 2.1806029579067125 1.0 0.8327568956336376 0.818980334016712
GOTERM_BP_ALL GO:0044711~single-organism biosynthetic process 26 5.777777777777778 0.03316597342531414 FBGN0041342, FBGN0037064, FBGN0052301, FBGN0004797, FBGN0027579, FBGN0270926, FBGN0033367, FBGN0034356, FBGN0028360, FBGN0032652, FBGN0033226, FBGN0035231, FBGN0036862, FBGN0030482, FBGN0053120, FBGN0003996, FBGN0032726, FBGN0026576, FBGN0029801, FBGN0027348, FBGN0020251, FBGN0283680, FBGN003672…
GOTERM_BP_ALL GO:0043207~response to external biotic stimulus 19 4.222222222222222 0.03509925048001267 FBGN0040323, FBGN0033062, FBGN0283437, FBGN0044812, FBGN0044810, FBGN0038721, FBGN0034330, FBGN0262656, FBGN0262574, FBGN0029765, FBGN0243512, FBGN0004047, FBGN0033367, FBGN0036765, FBGN0039801, FBGN0050424, FBGN0035975, FBGN0041180, FBGN0034538 293 432 11152 1.6739982303122234 1.0 0.94850562767…
GOTERM_BP_ALL GO:0051707~response to other organism 19 4.222222222222222 0.03509925048001267 FBGN0040323, FBGN0033062, FBGN0283437, FBGN0044812, FBGN0044810, FBGN0038721, FBGN0034330, FBGN0262656, FBGN0262574, FBGN0029765, FBGN0243512, FBGN0004047, FBGN0033367, FBGN0036765, FBGN0039801, FBGN0050424, FBGN0035975, FBGN0041180, FBGN0034538 293 432 11152 1.6739982303122234 1.0 0.9485056276775188 0.93…
GOTERM_BP_ALL GO:0006457~protein folding 9 2.0 0.03551232708148373 FBGN0035817, FBGN0013277, FBGN0013278, FBGN0037930, FBGN0013275, FBGN0050156, FBGN0001217 293 144 11152 2.378839590443686 1.0 0.9485094803042806 0.9328179869426948
GOTERM_BP_ALL GO:0006952~defense response 21 4.666666666666667 0.03612629653596238 FBGN0040323, FBGN0033062, FBGN0283437, FBGN0044812, FBGN0044810, FBGN0038721, FBGN0034330, FBGN0262656, FBGN0040206, FBGN0262574, FBGN0040733, FBGN0029765, FBGN0243512, FBGN0033367, FBGN0036765, FBGN0039801, FBGN0050424, FBGN0035975, FBGN0034638, FBGN0041180, FBGN0034538 293 495 11152 1.614727479573896 1.0 0.953817…
GOTERM_BP_ALL GO:0042742~defense response to bacterium 14 3.111111111111111 0.03724175480046776 FBGN0040323, FBGN0033062, FBGN0283437, FBGN0038721, FBGN0034330, FBGN0262656, FBGN0262574, FBGN0029765, FBGN0243512, FBGN0033367, FBGN0036765, FBGN0039801, FBGN0035975, FBGN0034538 293 285 11152 1.8696844500329324 1.0 0.971573842764758 0.9555007883350407
GOTERM_BP_ALL GO:0036293~response to decreased oxygen levels 6 1.3333333333333335 0.03811661359920507 FBGN0013277, FBGN0013278, FBGN0013275, FBGN0027657 293 71 11152 3.216459164543575 1.0 0.971573842764758 0.9555007883350407
GOTERM_BP_ALL GO:0009593~detection of chemical stimulus 10 2.2222222222222223 0.038238487345459336 FBGN0261292, FBGN0033041, FBGN0039679, FBGN0035468, FBGN0036080, FBGN0036757, FBGN0259215, FBGN0036250, FBGN0260874, FBGN0260004 293 173 11152 2.200082858213814 1.0 0.971573842764758 0.9555007883350407
GOTERM_BP_ALL GO:0009607~response to biotic stimulus 19 4.222222222222222 0.03849073560800739 FBGN0040323, FBGN0033062, FBGN0283437, FBGN0044812, FBGN0044810, FBGN0038721, FBGN0034330, FBGN0262656, FBGN0262574, FBGN0029765, FBGN0243512, FBGN0004047, FBGN0033367, FBGN0036765, FBGN0039801, FBGN0050424, FBGN0035975, FBGN0041180, FBGN0034538 293 437 11152 1.654844932482564 1.0 0.971573842764758 0.955…
GOTERM_BP_ALL GO:2000241~regulation of reproductive process 8 1.7777777777777777 0.04112946137571023 FBGN0004797, FBGN0243512, FBGN0086676, FBGN0005672, FBGN0000615, FBGN0261985, FBGN0035227, FBGN0051053 293 122 11152 2.495831701449113 1.0 1.0 0.9838850174216028
GOTERM_BP_ALL GO:0016485~protein processing 7 1.5555555555555556 0.041745351561164254 FBGN0004644, FBGN0026576, FBGN0259716, FBGN0039024, FBGN0039023, FBGN0039611, FBGN0003719 293 97 11152 2.746701382780339 1.0 1.0 0.9838850174216028
GOTERM_BP_ALL GO:0019433~triglyceride catabolic process 3 0.6666666666666667 0.04406107261764837 FBGN0039114, FBGN0036449, FBGN0030607 293 13 11152 8.783407718561303 1.0 1.0 0.9838850174216028
GOTERM_BP_ALL GO:0044724~single-organism carbohydrate catabolic process 6 1.3333333333333335 0.04650959256031191 FBGN0025595, FBGN0035266, FBGN0038952, FBGN0036723, FBGN0035679, FBGN0003748 293 75 11152 3.044914675767918 1.0 1.0 0.9838850174216028
GOTERM_BP_ALL GO:0006730~one-carbon metabolic process 4 0.8888888888888888 0.04655529902270209 FBGN0052698, FBGN0039486, FBGN0010222, FBGN0037646 293 31 11152 4.9111527028514805 1.0 1.0 0.9838850174216028
GOTERM_BP_ALL GO:1905879~regulation of oogenesis 6 1.3333333333333335 0.051086462006178175 FBGN0004797, FBGN0243512, FBGN0086676, FBGN0005672, FBGN0000615, FBGN0261985 293 77 11152 2.9658259828908293 1.0 1.0 0.9838850174216028
GOTERM_BP_ALL GO:1990044~protein localization to lipid particle 2 0.4444444444444444 0.05168399177213433 FBGN0039114, FBGN0033205 293 2 11152 38.06143344709898 1.0 1.0 0.9838850174216028
GOTERM_BP_ALL GO:0031667~response to nutrient levels 10 2.2222222222222223 0.05300109809863744 FBGN0025595, FBGN0039298, FBGN0086676, FBGN0266450, FBGN0037960, FBGN0261984, FBGN0034356, FBGN0262656, FBGN0035227, FBGN0001257 293 184 11152 2.0685561656032054 1.0 1.0 0.9838850174216028
GOTERM_BP_ALL GO:0034637~cellular carbohydrate biosynthetic process 4 0.8888888888888888 0.05441475736261192 FBGN0020251, FBGN0036862, FBGN0034356, FBGN0037064 293 33 11152 4.613507084496845 1.0 1.0 0.9838850174216028
GOTERM_BP_ALL GO:0006006~glucose metabolic process 5 1.1111111111111112 0.05545059402019441 FBGN0025595, FBGN0017558, FBGN0036862, FBGN0034356, FBGN0035679 293 55 11152 3.4601303133726344 1.0 1.0 0.9838850174216028
GOTERM_BP_ALL GO:0009991~response to extracellular stimulus 10 2.2222222222222223 0.056017734107429724 FBGN0025595, FBGN0039298, FBGN0086676, FBGN0266450, FBGN0037960, FBGN0261984, FBGN0034356, FBGN0262656, FBGN0035227, FBGN0001257 293 186 11152 2.046313626188117 1.0 1.0 0.9838850174216028
GOTERM_BP_ALL GO:0010884~positive regulation of lipid storage 3 0.6666666666666667 0.05732464848414456 FBGN0039114, FBGN0030608, FBGN0036449 293 15 11152 7.612286689419794 1.0 1.0 0.9838850174216028
GOTERM_BP_ALL GO:0006109~regulation of carbohydrate metabolic process 4 0.8888888888888888 0.05856711357876145 FBGN0025595, FBGN0017558, FBGN0036862, FBGN0262656 293 34 11152 4.477815699658703 1.0 1.0 0.9838850174216028
GOTERM_BP_ALL GO:0016052~carbohydrate catabolic process 6 1.3333333333333335 0.061004663645554014 FBGN0025595, FBGN0035266, FBGN0038952, FBGN0036723, FBGN0035679, FBGN0003748 293 81 11152 2.81936544052585 1.0 1.0 0.9838850174216028
GOTERM_BP_ALL GO:0070482~response to oxygen levels 6 1.3333333333333335 0.061004663645554014 FBGN0013277, FBGN0013278, FBGN0013275, FBGN0027657 293 81 11152 2.81936544052585 1.0 1.0 0.9838850174216028
GOTERM_BP_ALL GO:0010243~response to organonitrogen compound 9 2.0 0.06286400963987591 FBGN0000473, FBGN0039319, FBGN0034356, FBGN0004914, FBGN0262656, FBGN0014859, FBGN0028978, FBGN0001257, FBGN0034756 293 162 11152 2.1145240803943874 1.0 1.0 0.9838850174216028
GOTERM_BP_ALL GO:0006650~glycerophospholipid metabolic process 8 1.7777777777777777 0.06424550297405901 FBGN0026576, FBGN0035231, FBGN0027579, FBGN0041342, FBGN0283680, FBGN0033226, FBGN0036837, FBGN0037064 293 135 11152 2.25549235242068 1.0 1.0 0.9838850174216028
GOTERM_BP_ALL GO:0009725~response to hormone 8 1.7777777777777777 0.06629438011489788 FBGN0025595, FBGN0034356, FBGN0004914, FBGN0262656, FBGN0014859, FBGN0028978, FBGN0001257, FBGN0015623 293 136 11152 2.2389078498293515 1.0 1.0 0.9838850174216028
GOTERM_BP_ALL GO:0008610~lipid biosynthetic process 12 2.666666666666667 0.06639771556629304 FBGN0026576, FBGN0004797, FBGN0035231, FBGN0027348, FBGN0027579, FBGN0041342, FBGN0034356, FBGN0032652, FBGN0033697, FBGN0053120, FBGN0033226, FBGN0010611 293 251 11152 1.8196701249609073 1.0 1.0 0.9838850174216028
GOTERM_BP_ALL GO:0071495~cellular response to endogenous stimulus 12 2.666666666666667 0.06775348635443723 FBGN0025595, FBGN0037265, FBGN0020251, FBGN0086676, FBGN0003719, FBGN0039319, FBGN0034356, FBGN0004914, FBGN0262656, FBGN0014859, FBGN0028978, FBGN0001257 293 252 11152 1.8124492117666178 1.0 1.0 0.9838850174216028
GOTERM_BP_ALL GO:0055085~transmembrane transport 27 6.0 0.06823503601195086 FBGN0086676, FBGN0041585, FBGN0034156, FBGN0031220, FBGN0058263, FBGN0052103, FBGN0264494, FBGN0031069, FBGN0259145, FBGN0069354, FBGN0040350, FBGN0034479, FBGN0031645, FBGN0259834, FBGN0039679, FBGN0038721, FBGN0003996, FBGN0035293, FBGN0053349, FBGN0031935, FBGN0031936, FBGN0029762, FBGN0050035, FBGN0032167, FBGN0039736…
GOTERM_BP_ALL GO:0008654~phospholipid biosynthetic process 6 1.3333333333333335 0.06911056385383377 FBGN0026576, FBGN0035231, FBGN0027579, FBGN0041342, FBGN0033226, FBGN0010611 293 84 11152 2.7186738176499268 1.0 1.0 0.9838850174216028
GOTERM_BP_ALL GO:0007608~sensory perception of smell 8 1.7777777777777777 0.07050948806149707 FBGN0039685, FBGN0033041, FBGN0039678, FBGN0036080, FBGN0036757, FBGN0011280, FBGN0260874, FBGN0260004 293 138 11152 2.2064599099767523 1.0 1.0 0.9838850174216028
GOTERM_BP_ALL GO:0046461~neutral lipid catabolic process 3 0.6666666666666667 0.07177135216840898 FBGN0039114, FBGN0036449, FBGN0030607 293 17 11152 6.716723549488054 1.0 1.0 0.9838850174216028
GOTERM_BP_ALL GO:0046464~acylglycerol catabolic process 3 0.6666666666666667 0.07177135216840898 FBGN0039114, FBGN0036449, FBGN0030607 293 17 11152 6.716723549488054 1.0 1.0 0.9838850174216028
GOTERM_BP_ALL GO:0006820~anion transport 11 2.4444444444444446 0.07538712765413222 FBGN0052103, FBGN0259834, FBGN0029762, FBGN0031069, FBGN0038721, FBGN0069354, FBGN0036727, FBGN0003996, FBGN0058263, FBGN0031645, FBGN0029161 293 227 11152 1.8443866428109637 1.0 1.0 0.9838850174216028
GOTERM_BP_ALL GO:0006657~CDP-choline pathway 2 0.4444444444444444 0.07651881458870986 FBGN0035231, FBGN0041342 293 3 11152 25.374288964732653 1.0 1.0 0.9838850174216028
GOTERM_BP_ALL GO:0010890~positive regulation of sequestering of triglyceride 2 0.4444444444444444 0.07651881458870986 FBGN0039114, FBGN0030608 293 3 11152 25.374288964732653 1.0 1.0 0.9838850174216028
GOTERM_BP_ALL GO:0044281~small molecule metabolic process 34 7.555555555555555 0.07658187794678036 FBGN0017558, FBGN0039486, FBGN0002719, FBGN0035266, FBGN0038952, FBGN0032253, FBGN0267408, FBGN0037064, FBGN0001248, FBGN0052301, FBGN0025595, FBGN0027611, FBGN0027579, FBGN0031069, FBGN0270926, FBGN0030594, FBGN0034356, FBGN0010222, FBGN0037646, FBGN0032436, FBGN0036862, FBGN0030482, FBGN0034629, F…
GOTERM_BP_ALL GO:0072524~pyridine-containing compound metabolic process 5 1.1111111111111112 0.0789414403979252 FBGN0002719, FBGN0038952, FBGN0267408, FBGN0036723, FBGN0001248 293 62 11152 3.0694704392821754 1.0 1.0 0.9838850174216028
GOTERM_BP_ALL GO:1901136~carbohydrate derivative catabolic process 6 1.3333333333333335 0.08079830058137599 FBGN0040323, FBGN0037215, FBGN0034117, FBGN0035975, FBGN0026415, FBGN0032436 293 88 11152 2.5950977350294755 1.0 1.0 0.9838850174216028
GOTERM_BP_ALL GO:0051604~protein maturation 7 1.5555555555555556 0.0839646893760421 FBGN0004644, FBGN0026576, FBGN0259716, FBGN0039024, FBGN0039023, FBGN0039611, FBGN0003719 293 116 11152 2.2968106390490766 1.0 1.0 0.9838850174216028
GOTERM_BP_ALL GO:0019751~polyol metabolic process 4 0.8888888888888888 0.08641718798546906 FBGN0035266, FBGN0283680, FBGN0034356, FBGN0037064 293 40 11152 3.8061433447098976 1.0 1.0 0.9838850174216028
GOTERM_BP_ALL GO:0050877~neurological system process 23 5.111111111111112 0.09226016320945413 FBGN0039685, FBGN0033041, FBGN0039679, FBGN0039678, FBGN0038721, FBGN0036080, FBGN0261871, FBGN0038142, FBGN0050052, FBGN0011280, FBGN0260874, FBGN0003996, FBGN0039152, FBGN0260004, FBGN0261292, FBGN0050285, FBGN0005672, FBGN0013812, FBGN0035468, FBGN0041241, FBGN0036757, FBGN0259215, FBGN0036727 293 621…
GOTERM_BP_ALL GO:1905954~positive regulation of lipid localization 3 0.6666666666666667 0.09532030027400766 FBGN0039114, FBGN0030608, FBGN0036449 293 20 11152 5.709215017064846 1.0 1.0 0.9838850174216028
GOTERM_BP_ALL GO:0098542~defense response to other organism 15 3.3333333333333335 0.09729866261440699 FBGN0040323, FBGN0033062, FBGN0283437, FBGN0038721, FBGN0034330, FBGN0262656, FBGN0262574, FBGN0029765, FBGN0243512, FBGN0033367, FBGN0036765, FBGN0039801, FBGN0050424, FBGN0035975, FBGN0034538 293 364 11152 1.568465664028804 1.0 1.0 0.9838850174216028

## Sheet: CC
Category Term Count % PValue Genes List Total Pop Hits Pop Total Fold Enrichment Bonferroni Benjamini FDR
GOTERM_CC_ALL GO:0005576~extracellular region 66 14.666666666666666 1.2950529581330976E-6 FBGN0087002, FBGN0038398, FBGN0039685, FBGN0039800, FBGN0032252, FBGN0036091, FBGN0050281, FBGN0004777, FBGN0027611, FBGN0027579, FBGN0010225, FBGN0039801, FBGN0033867, FBGN0034638, FBGN0040323, FBGN0085353, FBGN0039299, FBGN0036186, FBGN0039298, FBGN0036225, FBGN0035575, FBGN0034200, FBGN0260026, FBGN003618…
GOTERM_CC_ALL GO:0005811~lipid particle 9 2.0 4.904484284872376E-6 FBGN0037265, FBGN0039114, FBGN0032264, FBGN0259682, FBGN0039040, FBGN0030608, FBGN0036449, FBGN0030607, FBGN0033226 323 35 11264 8.96735957540911 0.0017885398068709923 8.950683819892086E-4 8.950683819892086E-4
GOTERM_CC_ALL GO:0016020~membrane 163 36.22222222222222 2.0104234752900207E-5 FBGN0039486, FBGN0038952, FBGN0261984, FBGN0027657, FBGN0036250, FBGN0050281, FBGN0004777, FBGN0040636, FBGN0025595, FBGN0052103, FBGN0034639, FBGN0050285, FBGN0003321, FBGN0259145, FBGN0040350, FBGN0033302, FBGN0034479, FBGN0014469, FBGN0041160, FBGN0034756, FBGN0031645, FBGN0015714, FBGN0036935, FBGN0031800, FBGN00326…
GOTERM_CC_ALL GO:0044421~extracellular region part 48 10.666666666666668 2.3418242999181105E-5 FBGN0259967, FBGN0044812, FBGN0038398, FBGN0087002, FBGN0044810, FBGN0040099, FBGN0032252, FBGN0036091, FBGN0050281, FBGN0004777, FBGN0000078, FBGN0027579, FBGN0053530, FBGN0033367, FBGN0039801, FBGN0036436, FBGN0036876, FBGN0036837, FBGN0034638, FBGN0033867, FBGN0034538, FBGN0041180, FBGN0040323, FBGN0…
GOTERM_CC_ALL GO:0005615~extracellular space 41 9.11111111111111 3.727851344026938E-5 FBGN0259967, FBGN0044812, FBGN0038398, FBGN0087002, FBGN0044810, FBGN0040099, FBGN0036091, FBGN0050281, FBGN0000078, FBGN0053530, FBGN0033367, FBGN0039801, FBGN0036436, FBGN0036837, FBGN0034638, FBGN0034538, FBGN0041180, FBGN0040323, FBGN0039299, FBGN0036186, FBGN0039298, FBGN0035076, FBGN0035791, FBGN0003719, F…
GOTERM_CC_ALL GO:0044425~membrane part 129 28.666666666666668 0.011412151031006242 FBGN0261984, FBGN0036250, FBGN0004777, FBGN0040636, FBGN0025595, FBGN0052103, FBGN0034639, FBGN0050285, FBGN0259145, FBGN0040350, FBGN0033302, FBGN0034479, FBGN0014469, FBGN0041160, FBGN0034756, FBGN0031645, FBGN0015714, FBGN0036935, FBGN0031800, FBGN0032614, FBGN0259834, FBGN0041337, FBGN0038721, FBGN0261871, FBGN…
GOTERM_CC_ALL GO:0005886~plasma membrane 65 14.444444444444443 0.013539667281992978 FBGN0037265, FBGN0039486, FBGN0033582, FBGN0038952, FBGN0027657, FBGN0052301, FBGN0025595, FBGN0264494, FBGN0027579, FBGN0259145, FBGN0041241, FBGN0041160, FBGN0031645, FBGN0031800, FBGN0040323, FBGN0259716, FBGN0038721, FBGN0037553, FBGN0039611, FBGN0261871, FBGN0035090, FBGN0266369, FBGN0053349, FBGN0031935, FBG…
GOTERM_CC_ALL GO:0005789~endoplasmic reticulum membrane 21 4.666666666666667 0.015859385563049024 FBGN0041337, FBGN0033065, FBGN0035344, FBGN0261984, FBGN0031182, FBGN0000473, FBGN0033979, FBGN0004797, FBGN0031432, FBGN0005672, FBGN0050156, FBGN0005670, FBGN0031694, FBGN0032652, FBGN0033697, FBGN0033302, FBGN0014469, FBGN0033205, FBGN0034756, FBGN0015623, FBGN0015714 323 415 11264 1.7646611212652…
GOTERM_CC_ALL GO:0005783~endoplasmic reticulum 31 6.888888888888889 0.015878623738157634 FBGN0033065, FBGN0051809, FBGN0035344, FBGN0261984, FBGN0031182, FBGN0000473, FBGN0004797, FBGN0027579, FBGN0032652, FBGN0033302, FBGN0014469, FBGN0033205, FBGN0027070, FBGN0034756, FBGN0028480, FBGN0015714, FBGN0032614, FBGN0041337, FBGN0037930, FBGN0266369, FBGN0033979, FBGN0243512, FBGN0020251, FBGN0031432…
GOTERM_CC_ALL GO:0042175~nuclear outer membrane-endoplasmic reticulum membrane network 21 4.666666666666667 0.0178666666712198 FBGN0041337, FBGN0033065, FBGN0035344, FBGN0261984, FBGN0031182, FBGN0000473, FBGN0033979, FBGN0004797, FBGN0031432, FBGN0005672, FBGN0050156, FBGN0005670, FBGN0031694, FBGN0032652, FBGN0033697, FBGN0033302, FBGN0014469, FBGN0033205, FBGN0034756, FBGN0015623, FBGN0015714 …
GOTERM_CC_ALL GO:0071944~cell periphery 69 15.333333333333332 0.02006146277447107 FBGN0037265, FBGN0039486, FBGN0033582, FBGN0038952, FBGN0261985, FBGN0027657, FBGN0052301, FBGN0025595, FBGN0034717, FBGN0264494, FBGN0027579, FBGN0053993, FBGN0259145, FBGN0041241, FBGN0041160, FBGN0031645, FBGN0031800, FBGN0040323, FBGN0259716, FBGN0038721, FBGN0037553, FBGN0039611, FBGN0261871, FBGN0035090, FBGN0…
GOTERM_CC_ALL GO:0031224~intrinsic component of membrane 109 24.22222222222222 0.03737064748904787 FBGN0261984, FBGN0036250, FBGN0004777, FBGN0040636, FBGN0025595, FBGN0052103, FBGN0034639, FBGN0050285, FBGN0259145, FBGN0040350, FBGN0034479, FBGN0041160, FBGN0031645, FBGN0036935, FBGN0031800, FBGN0032614, FBGN0259834, FBGN0038721, FBGN0261871, FBGN0029828, FBGN0035293, FBGN0031935, FBGN0031936, F…
GOTERM_CC_ALL GO:0016021~integral component of membrane 107 23.77777777777778 0.04682091754587772 FBGN0261984, FBGN0036250, FBGN0004777, FBGN0040636, FBGN0025595, FBGN0052103, FBGN0034639, FBGN0050285, FBGN0259145, FBGN0040350, FBGN0034479, FBGN0041160, FBGN0031645, FBGN0036935, FBGN0031800, FBGN0032614, FBGN0259834, FBGN0038721, FBGN0261871, FBGN0029828, FBGN0035293, FBGN0031935, FBGN0031936, FB…
GOTERM_CC_ALL GO:0044432~endoplasmic reticulum part 21 4.666666666666667 0.059003670185365654 FBGN0041337, FBGN0033065, FBGN0035344, FBGN0261984, FBGN0031182, FBGN0000473, FBGN0033979, FBGN0004797, FBGN0031432, FBGN0005672, FBGN0050156, FBGN0005670, FBGN0031694, FBGN0032652, FBGN0033697, FBGN0033302, FBGN0014469, FBGN0033205, FBGN0034756, FBGN0015623, FBGN0015714 323 479 11264 1.5288817647705164 …
GOTERM_CC_ALL GO:0071683~sensory dendrite 3 0.6666666666666667 0.06695583684903224 FBGN0036080, FBGN0036757, FBGN0260874 323 15 11264 6.974613003095976 0.9999999999896652 1.0 1.0
GOTERM_CC_ALL GO:0005929~cilium 11 2.4444444444444446 0.08567986331097126 FBGN0034692, FBGN0039809, FBGN0053497, FBGN0038598, FBGN0013812, FBGN0036080, FBGN0031952, FBGN0260004, FBGN0039152, FBGN0036935, FBGN0031800 323 213 11264 1.8009564092501344 0.9999999999999937 1.0 1.0

## Sheet: MF
Category Term Count % PValue Genes List Total Pop Hits Pop Total Fold Enrichment Bonferroni Benjamini FDR
GOTERM_MF_ALL GO:0004497~monooxygenase activity 20 4.444444444444445 1.264274949507429E-9 FBGN0283437, FBGN0041337, FBGN0033065, FBGN0035344, FBGN0034387, FBGN0031182, FBGN0038680, FBGN0000473, FBGN0033979, FBGN0053503, FBGN0050489, FBGN0031432, FBGN0005670, FBGN0031694, FBGN0033367, FBGN0033697, FBGN0033302, FBGN0014469, FBGN0034756, FBGN0015714 303 113 9841 5.748415549519554 8.938419603365944E-…
GOTERM_MF_ALL GO:0020037~heme binding 22 4.888888888888889 1.4689067192467097E-9 FBGN0038465, FBGN0087002, FBGN0041337, FBGN0033065, FBGN0035344, FBGN0034387, FBGN0027657, FBGN0031182, FBGN0038680, FBGN0000473, FBGN0033979, FBGN0053503, FBGN0050489, FBGN0031432, FBGN0005670, FBGN0031694, FBGN0032652, FBGN0033697, FBGN0033302, FBGN0014469, FBGN0034756, FBGN0015714 303 140 9841 5.103771805752004 1.…
GOTERM_MF_ALL GO:0046906~tetrapyrrole binding 22 4.888888888888889 1.6786576297972618E-9 FBGN0038465, FBGN0087002, FBGN0041337, FBGN0033065, FBGN0035344, FBGN0034387, FBGN0027657, FBGN0031182, FBGN0038680, FBGN0000473, FBGN0033979, FBGN0053503, FBGN0050489, FBGN0031432, FBGN0005670, FBGN0031694, FBGN0032652, FBGN0033697, FBGN0033302, FBGN0014469, FBGN0034756, FBGN0015714 303 141 9841 5.0675748425…
GOTERM_MF_ALL GO:0005506~iron ion binding 20 4.444444444444445 3.3993585935871784E-7 FBGN0041337, FBGN0033065, FBGN0035344, FBGN0034387, FBGN0267408, FBGN0027657, FBGN0031182, FBGN0038680, FBGN0000473, FBGN0033979, FBGN0053503, FBGN0050489, FBGN0031432, FBGN0005670, FBGN0031694, FBGN0033697, FBGN0033302, FBGN0014469, FBGN0034756, FBGN0015714 303 158 9841 4.111208589213351 2.4030581534095763E-4 6.…
GOTERM_MF_ALL GO:0003824~catalytic activity 171 38.0 5.093494959610385E-7 FBGN0038398, FBGN0039486, FBGN0038952, FBGN0051809, FBGN0261984, FBGN0261985, FBGN0262954, FBGN0027657, FBGN0037064, FBGN0013812, FBGN0034356, FBGN0034117, FBGN0033302, FBGN0033820, FBGN0014469, FBGN0034756, FBGN0015714, FBGN0032614, FBGN0041337, FBGN0259716, FBGN0029828, FBGN0030041, FBGN0038680, FBGN0052698, FBGN0026314, …
GOTERM_MF_ALL GO:0016705~oxidoreductase activity, acting on paired donors, with incorporation or reduction of molecular oxygen 20 4.444444444444445 1.2716321652264362E-6 FBGN0283437, FBGN0041337, FBGN0033065, FBGN0035344, FBGN0034387, FBGN0031182, FBGN0038680, FBGN0000473, FBGN0033979, FBGN0053503, FBGN0050489, FBGN0031432, FBGN0005670, FBGN0031694, FBGN0033367, FBGN0033697, FBGN0033302, FBGN0014…
GOTERM_MF_ALL GO:0016491~oxidoreductase activity 41 9.11111111111111 3.0492790867451073E-5 FBGN0283437, FBGN0002719, FBGN0033065, FBGN0038115, FBGN0036750, FBGN0036211, FBGN0051809, FBGN0035344, FBGN0039040, FBGN0267408, FBGN0027657, FBGN0031182, FBGN0001248, FBGN0000473, FBGN0050489, FBGN0030594, FBGN0033367, FBGN0033302, FBGN0010222, FBGN0033820, FBGN0014469, FBGN0033205, FBGN0034756, FBGN00157…
GOTERM_MF_ALL GO:0004553~hydrolase activity, hydrolyzing O-glycosyl compounds 12 2.666666666666667 1.113100974034713E-4 FBGN0040323, FBGN0029765, FBGN0027611, FBGN0032381, FBGN0000078, FBGN0033296, FBGN0037215, FBGN0032253, FBGN0034117, FBGN0003748, FBGN0026415, FBGN0034538 303 92 9841 4.236332328885062 0.07568339417365999 0.009837029858031776 0.009670064711926569
GOTERM_MF_ALL GO:0016798~hydrolase activity, acting on glycosyl bonds 13 2.888888888888889 2.4107073383258042E-4 FBGN0040323, FBGN0032381, FBGN0033296, FBGN0037215, FBGN0032253, FBGN0003748, FBGN0026415, FBGN0029765, FBGN0027611, FBGN0000078, FBGN0034117, FBGN0032436, FBGN0034538 303 117 9841 3.6087275394206086 0.15672111884132234 0.01893744542440382 0.01861601777929371
GOTERM_MF_ALL GO:0051787~misfolded protein binding 6 1.3333333333333335 2.7928049215913086E-4 FBGN0013277, FBGN0013278, FBGN0013275, FBGN0001217 303 20 9841 9.743564356435643 0.17920252861391806 0.019745130795650552 0.019409994205059594
GOTERM_MF_ALL GO:0031072~heat shock protein binding 8 1.7777777777777777 3.4525474168042413E-4 FBGN0013277, FBGN0013278, FBGN0034454, FBGN0013275, FBGN0050156, FBGN0001217 303 44 9841 5.905190519051906 0.21661989169511175 0.02162369420105339 0.02125667251730142
GOTERM_MF_ALL GO:0080030~methyl indole-3-acetate esterase activity 7 1.5555555555555556 3.6702168375196703E-4 FBGN0038398, FBGN0004047, FBGN0004045, FBGN0030828, FBGN0015570, FBGN0033226, FBGN0005391 303 32 9841 7.104682343234323 0.2285874469419783 0.02162369420105339 0.02125667251730142
GOTERM_MF_ALL GO:0004806~triglyceride lipase activity 9 2.0 5.128436334874194E-4 FBGN0038398, FBGN0004047, FBGN0004045, FBGN0024740, FBGN0032264, FBGN0030828, FBGN0036449, FBGN0030607, FBGN0005391 303 61 9841 4.7919168966076935 0.30418638859126024 0.027890803759661967 0.02741740963644281
GOTERM_MF_ALL GO:0044183~protein binding involved in protein folding 6 1.3333333333333335 6.922466723731068E-4 FBGN0013277, FBGN0013278, FBGN0013275, FBGN0001217 303 24 9841 8.11963696369637 0.38712107495419523 0.03495845695484189 0.034365102664236376
GOTERM_MF_ALL GO:0046914~transition metal ion binding 38 8.444444444444445 0.0022128943836221522 FBGN0039486, FBGN0033065, FBGN0038897, FBGN0035344, FBGN0267408, FBGN0004914, FBGN0262954, FBGN0051053, FBGN0027657, FBGN0031182, FBGN0000473, FBGN0050489, FBGN0034356, FBGN0033302, FBGN0037646, FBGN0014469, FBGN0034756, FBGN0015714, FBGN0041337, FBGN0036186, FBGN0035791, FBGN0003719, FBGN0034387, FBG…
GOTERM_MF_ALL GO:0016298~lipase activity 10 2.2222222222222223 0.00287386719352862 FBGN0038398, FBGN0004047, FBGN0004045, FBGN0024740, FBGN0032264, FBGN0030828, FBGN0036449, FBGN0030607, FBGN0033226, FBGN0005391 303 97 9841 3.3483039025552035 0.8692867528269399 0.1269890066140459 0.12483360621889944
GOTERM_MF_ALL GO:0051082~unfolded protein binding 9 2.0 0.003842601567425535 FBGN0035817, FBGN0013277, FBGN0013278, FBGN0013275, FBGN0261984, FBGN0001217, FBGN0034248 303 83 9841 3.5217702493140877 0.9342537308880263 0.15980701812763842 0.15709459349180865
GOTERM_MF_ALL GO:0052689~carboxylic ester hydrolase activity 12 2.666666666666667 0.0061148414969731625 FBGN0038398, FBGN0004047, FBGN0004045, FBGN0024740, FBGN0032264, FBGN0030828, FBGN0036449, FBGN0030607, FBGN0015570, FBGN0033226, FBGN0039856, FBGN0005391 303 149 9841 2.615721974882052 0.9869173046769595 0.2401773854644459 0.2361008244664638
GOTERM_MF_ALL GO:0016787~hydrolase activity 78 17.333333333333336 0.007865335357905671 FBGN0038398, FBGN0032252, FBGN0032253, FBGN0261984, FBGN0261985, FBGN0037064, FBGN0264494, FBGN0027611, FBGN0024740, FBGN0013812, FBGN0034117, FBGN0034436, FBGN0033226, FBGN0010222, FBGN0038877, FBGN0034438, FBGN0051219, FBGN0040323, FBGN0032381, FBGN0259716, FBGN0036186, FBGN0039611, FBGN0032264, FBGN0029828, …
GOTERM_MF_ALL GO:0005319~lipid transporter activity 6 1.3333333333333335 0.010736359547242696 FBGN0087002, FBGN0033582, FBGN0031069, FBGN0038721, FBGN0266369, FBGN0029161 303 44 9841 4.428892889288929 0.9995151388333452 0.36786263118384177 0.36161885243673275
GOTERM_MF_ALL GO:0030246~carbohydrate binding 11 2.4444444444444446 0.010926612807440846 FBGN0040323, FBGN0027611, FBGN0036862, FBGN0040099, FBGN0032253, FBGN0032770, FBGN0033067, FBGN0035679, FBGN0036837, FBGN0040502, FBGN0038419 303 140 9841 2.551885902876002 0.9995767848605126 0.36786263118384177 0.36161885243673275
GOTERM_MF_ALL GO:0005548~phospholipid transporter activity 4 0.8888888888888888 0.02215472794549368 FBGN0033582, FBGN0038721, FBGN0266369, FBGN0029161 303 20 9841 6.495709570957096 0.9999998678737336 0.6877300170801535 0.6760570889260349
GOTERM_MF_ALL GO:0050660~flavin adenine dinucleotide binding 7 1.5555555555555556 0.02283018498628946 FBGN0034629, FBGN0036211, FBGN0030594, FBGN0267408, FBGN0016054, FBGN0015623, FBGN0036824 303 72 9841 3.1576365969930325 0.9999999189374162 0.6877300170801535 0.6760570889260349
GOTERM_MF_ALL GO:0005215~transporter activity 37 8.222222222222223 0.023345856308237177 FBGN0087002, FBGN0086676, FBGN0033582, FBGN0041585, FBGN0034156, FBGN0031220, FBGN0027657, FBGN0036250, FBGN0260874, FBGN0058263, FBGN0052103, FBGN0264494, FBGN0031069, FBGN0259145, FBGN0069354, FBGN0036757, FBGN0040350, FBGN0034479, FBGN0031645, FBGN0259834, FBGN0039679, FBGN0038721, FBGN0037553, FBGN0003996,…
GOTERM_MF_ALL GO:0008237~metallopeptidase activity 11 2.4444444444444446 0.03653894709148105 FBGN0259716, FBGN0039024, FBGN0035791, FBGN0035076, FBGN0036186, FBGN0039023, FBGN0038897, FBGN0039611, FBGN0003719, FBGN0034436, FBGN0034438 303 170 9841 2.1015530964861195 0.9999999999962782 1.0 0.9844192634560907
GOTERM_MF_ALL GO:0001871~pattern binding 3 0.6666666666666667 0.04299879741641602 FBGN0040323, FBGN0036862, FBGN0036837 303 11 9841 8.857785778577858 0.999999999999968 1.0 0.9844192634560907
GOTERM_MF_ALL GO:0030247~polysaccharide binding 3 0.6666666666666667 0.04299879741641602 FBGN0040323, FBGN0036862, FBGN0036837 303 11 9841 8.857785778577858 0.999999999999968 1.0 0.9844192634560907
GOTERM_MF_ALL GO:0005283~sodium:amino acid symporter activity 3 0.6666666666666667 0.04299879741641602 FBGN0031935, FBGN0031936, FBGN0029762 303 11 9841 8.857785778577858 0.999999999999968 1.0 0.9844192634560907
GOTERM_MF_ALL GO:0071949~FAD binding 4 0.8888888888888888 0.04418682692546627 FBGN0034629, FBGN0036211, FBGN0267408, FBGN0016054 303 26 9841 4.996699669966997 0.9999999999999867 1.0 0.9844192634560907
GOTERM_MF_ALL GO:0016788~hydrolase activity, acting on ester bonds 25 5.555555555555555 0.045282580693915525 FBGN0038398, FBGN0261984, FBGN0015570, FBGN0261985, FBGN0037064, FBGN0024740, FBGN0036556, FBGN0033226, FBGN0038877, FBGN0036876, FBGN0036837, FBGN0032264, FBGN0038381, FBGN0027506, FBGN0029801, FBGN0243512, FBGN0004047, FBGN0004045, FBGN0030828, FBGN0036449, FBGN0030607, FBGN0036765, FBGN…
GOTERM_MF_ALL GO:0022857~transmembrane transporter activity 33 7.333333333333333 0.04744324762958419 FBGN0087002, FBGN0086676, FBGN0041585, FBGN0034156, FBGN0031220, FBGN0036250, FBGN0260874, FBGN0058263, FBGN0052103, FBGN0264494, FBGN0031069, FBGN0259145, FBGN0069354, FBGN0036757, FBGN0040350, FBGN0034479, FBGN0031645, FBGN0259834, FBGN0039679, FBGN0038721, FBGN0037553, FBGN0003996, FBGN0035293,…
GOTERM_MF_ALL GO:0005343~organic acid:sodium symporter activity 3 0.6666666666666667 0.05057389384749933 FBGN0031935, FBGN0031936, FBGN0029762 303 12 9841 8.11963696369637 0.9999999999999999 1.0 0.9844192634560907
GOTERM_MF_ALL GO:0043169~cation binding 68 15.11111111111111 0.051101372999097824 FBGN0087002, FBGN0039486, FBGN0002719, FBGN0033065, FBGN0038952, FBGN0032253, FBGN0267408, FBGN0262954, FBGN0051053, FBGN0027657, FBGN0037064, FBGN0038470, FBGN0052103, FBGN0027611, FBGN0050489, FBGN0010225, FBGN0034356, FBGN0032652, FBGN0033302, FBGN0010222, FBGN0014469, FBGN0034756, FBGN0015714, FBGN0041337, FBGN0…
GOTERM_MF_ALL GO:0050662~coenzyme binding 9 2.0 0.055890817660175354 FBGN0034629, FBGN0002719, FBGN0036211, FBGN0030594, FBGN0267408, FBGN0016054, FBGN0015623, FBGN0036824, FBGN0001248 303 135 9841 2.165236523652365 1.0 1.0 0.9844192634560907
GOTERM_MF_ALL GO:0004105~choline-phosphate cytidylyltransferase activity 2 0.4444444444444444 0.06043714987092355 FBGN0035231, FBGN0041342 303 2 9841 32.47854785478548 1.0 1.0 0.9844192634560907
GOTERM_MF_ALL GO:0004487~methylenetetrahydrofolate dehydrogenase (NAD+) activity 2 0.4444444444444444 0.06043714987092355 FBGN0033820, FBGN0010222 303 2 9841 32.47854785478548 1.0 1.0 0.9844192634560907
GOTERM_MF_ALL GO:0015923~mannosidase activity 3 0.6666666666666667 0.07578445075402604 FBGN0027611, FBGN0037215, FBGN0032253 303 15 9841 6.4957095709570964 1.0 1.0 0.9844192634560907
GOTERM_MF_ALL GO:0046872~metal ion binding 66 14.666666666666666 0.07841226462208949 FBGN0087002, FBGN0039486, FBGN0002719, FBGN0033065, FBGN0038952, FBGN0032253, FBGN0267408, FBGN0262954, FBGN0051053, FBGN0027657, FBGN0037064, FBGN0038470, FBGN0052103, FBGN0027611, FBGN0050489, FBGN0010225, FBGN0034356, FBGN0032652, FBGN0033302, FBGN0010222, FBGN0014469, FBGN0034756, FBGN0015714, FBGN0041337, FB…
GOTERM_MF_ALL GO:0008289~lipid binding 12 2.666666666666667 0.07916240952182567 FBGN0040323, FBGN0034629, FBGN0261292, FBGN0087002, FBGN0035231, FBGN0053965, FBGN0039800, FBGN0041342, FBGN0010225, FBGN0039801, FBGN0082585, FBGN0266369 303 222 9841 1.7555971813397555 1.0 1.0 0.9844192634560907
GOTERM_MF_ALL GO:0004089~carbonate dehydratase activity 3 0.6666666666666667 0.08490939792314396 FBGN0052698, FBGN0039486, FBGN0037646 303 16 9841 6.0897277227722775 1.0 1.0 0.9844192634560907
GOTERM_MF_ALL GO:0004488~methylenetetrahydrofolate dehydrogenase (NADP+) activity 2 0.4444444444444444 0.08927625757787042 FBGN0033820, FBGN0010222 303 3 9841 21.652365236523654 1.0 1.0 0.9844192634560907
GOTERM_MF_ALL GO:0043167~ion binding 100 22.22222222222222 0.09166697760582995 FBGN0039486, FBGN0038952, FBGN0261984, FBGN0262954, FBGN0027657, FBGN0037064, FBGN0052103, FBGN0259145, FBGN0013812, FBGN0034356, FBGN0033302, FBGN0014469, FBGN0034756, FBGN0015714, FBGN0041337, FBGN0259716, FBGN0000504, FBGN0028978, FBGN0038680, FBGN0052698, FBGN0031816, FBGN0038603, FBGN0014859, FBGN0035975, FBGN0036…

## Sheet: KEGG
Category Term Count % PValue Genes List Total Pop Hits Pop Total Fold Enrichment Bonferroni Benjamini FDR
KEGG_PATHWAY dme01100:Metabolic pathways 53 11.777777777777777 2.432083740214964E-5 FBGN0039486, FBGN0002719, FBGN0038952, FBGN0038115, FBGN0267408, FBGN0040319, FBGN0037064, FBGN0052301, FBGN0039809, FBGN0027579, FBGN0034356, FBGN0010222, FBGN0032381, FBGN0038083, FBGN0030482, FBGN0038082, FBGN0030041, FBGN0026755, FBGN0026314, FBGN0020251, FBGN0283680, FBGN0036824, FBGN0010611, FBGN0283437, FBG…
KEGG_PATHWAY dme00830:Retinol metabolism 7 1.5555555555555556 3.0378842986450574E-4 FBGN0004797, FBGN0026314, FBGN0040255, FBGN0038083, FBGN0038082, FBGN0026755, FBGN0027070 96 34 3371 7.229473039215687 0.02549530242451148 0.012911008269241494 0.011999642979647977
KEGG_PATHWAY dme00983:Drug metabolism - other enzymes 10 2.2222222222222223 0.0013105043367194948 FBGN0063497, FBGN0026314, FBGN0063495, FBGN0039809, FBGN0040255, FBGN0038083, FBGN0267408, FBGN0038082, FBGN0026755, FBGN0027070 96 96 3371 3.6577690972222223 0.10547812637982434 0.03335387623927486 0.03099948497532605
KEGG_PATHWAY dme01240:Biosynthesis of cofactors 12 2.666666666666667 0.0015695941759658759 FBGN0026314, FBGN0039809, FBGN0040255, FBGN0038083, FBGN0038082, FBGN0030482, FBGN0040319, FBGN0030041, FBGN0010222, FBGN0026755, FBGN0027070, FBGN0011205 96 139 3371 3.0314748201438846 0.12499031030437968 0.03335387623927486 0.03099948497532605
KEGG_PATHWAY dme00982:Drug metabolism - cytochrome P450 8 1.7777777777777777 0.00247071678059185 FBGN0063497, FBGN0026314, FBGN0063495, FBGN0040255, FBGN0038083, FBGN0038082, FBGN0026755, FBGN0027070 96 67 3371 4.192786069651741 0.18963522504449803 0.0366385878062702 0.03405233454935701
KEGG_PATHWAY dme00980:Metabolism of xenobiotics by cytochrome P450 8 1.7777777777777777 0.0029279086233231985 FBGN0063497, FBGN0026314, FBGN0063495, FBGN0040255, FBGN0038083, FBGN0038082, FBGN0026755, FBGN0027070 96 69 3371 4.071256038647343 0.22060498597230183 0.0366385878062702 0.03405233454935701
KEGG_PATHWAY dme00053:Ascorbate and aldarate metabolism 6 1.3333333333333335 0.0030172954663987223 FBGN0026314, FBGN0040255, FBGN0038083, FBGN0038082, FBGN0026755, FBGN0027070 96 36 3371 5.852430555555555 0.22652181920289893 0.0366385878062702 0.03405233454935701
KEGG_PATHWAY dme04213:Longevity regulating pathway - multiple species 7 1.5555555555555556 0.004066440745907439 FBGN0052301, FBGN0013277, FBGN0013278, FBGN0013275, FBGN0001217 96 55 3371 4.469128787878788 0.2927366208942157 0.04320593292526654 0.040156102365835965
KEGG_PATHWAY dme00860:Porphyrin metabolism 6 1.3333333333333335 0.008790599147131258 FBGN0026314, FBGN0040255, FBGN0038083, FBGN0038082, FBGN0026755, FBGN0027070 96 46 3371 4.580163043478261 0.5278716836994726 0.08302232527846189 0.07716192584704105
KEGG_PATHWAY dme00040:Pentose and glucuronate interconversions 6 1.3333333333333335 0.013491023875454295 FBGN0026314, FBGN0040255, FBGN0038083, FBGN0038082, FBGN0026755, FBGN0027070 96 51 3371 4.131127450980393 0.6847983357494757 0.10809429171251525 0.10046410641516122
KEGG_PATHWAY dme04141:Protein processing in endoplasmic reticulum 10 2.2222222222222223 0.013988673045149032 FBGN0013277, FBGN0013278, FBGN0026176, FBGN0036332, FBGN0013275, FBGN0050156, FBGN0261984, FBGN0001217 96 137 3371 2.5631082725060828 0.698031362470852 0.10809429171251525 0.10046410641516122
KEGG_PATHWAY dme00500:Starch and sucrose metabolism 4 0.8888888888888888 0.05967067929309851 FBGN0032381, FBGN0000078, FBGN0033296, FBGN0003748 96 32 3371 4.389322916666666 0.9946445231484167 0.3966023398683677 0.3686068805835417
KEGG_PATHWAY dme04144:Endocytosis 8 1.7777777777777777 0.06065682845045623 FBGN0037265, FBGN0013277, FBGN0013278, FBGN0013275, FBGN0001217, FBGN0040206 96 125 3371 2.247333333333333 0.9951014896908422 0.3966023398683677 0.3686068805835417
KEGG_PATHWAY dme02010:ABC transporters 4 0.8888888888888888 0.09009007216703264 FBGN0264494, FBGN0031069, FBGN0031220, FBGN0032167 96 38 3371 3.6962719298245608 0.9996727615689239 0.5469754381569839 0.5083654072282556
