# Supplementary material for: A Drosophila model of mitochondrial disease phenotypic heterogeneity
Source: Biol Open. 2024 Feb 28;13(2):bio060278. doi: 10.1242/bio.060278 (PMC10924217; doi:10.1242/bio.060278)
Supplement: Table S2. Genes with significantly decreased expression in head tissue from flies with pan-neuronal ND-75KDweak knockdown using Tub-Gal80ts; nSyb-Gal4. Ranked by adjusted p value. [file biolopen-13-060278-TableS2.xlsx]

## Sheet: Down
gene_id	B1	B2	B3	B4	A1	A2	A3	A4	w100733	WT	log2FoldChange	pvalue	padj	gene_name	gene_chr	gene_start	gene_end	gene_strand	gene_length	gene_biotype	gene_description	Subfamily	Family	B1_count	B2_count	B3_count	B4_count	A1_count	A2_count	A3_count	A4_count	B1_fpkm	B2_fpkm	B3_fpkm	B4_fpkm	A1_fpkm	A2_fpkm	A3_fpkm	A4_fpkm
FBgn0038180	318.975	308.805	294.87	325.36	1572.67	1710.89	2760.58	1813.69	312.002	1964.46	-2.65491	2.36e-41	6.06e-38	Cht5	3R	13767549	13770732	+	2122	protein_coding	Chitinase 5 && sp|P36362|CHIT_MANSE Endochitinase OS=Manduca sexta OX=7130 PE=2 SV=1 && PF01607:Chitin binding Peritrophin-A domain|PF00704:Glycosyl hydrolases family 18	-	-	277	233	378	371	1298	1712	2863	2344	5.98378	5.80265	5.52395	6.0899	29.5707	32.0962	51.8834	34.069
FBgn0030357	389.218	324.709	373.659	412.181	4463.58	5124.66	5213.57	1706.14	374.942	4126.99	-3.45964	4.72e-32	6.74e-29	Sclp	X	11920004	11924662	-	2076	protein_coding	Sclp && - && PF13855:Leucine rich repeat	-	-	338	245	479	470	3684	5128	5407	2205	7.46329	6.23669	7.15503	7.88591	85.7876	98.2689	100.157	32.7588
FBgn0004782	77.1528	141.812	69.4272	49.111	834.8	1124.27	785.843	644.54	84.3756	847.363	-3.34214	7.62e-30	8.89e-27	Ccp84Ab	3R	6701968	6702877	-	834	protein_coding	Ccp84Ab && sp|P80682|CUA2B_TENMO Larval cuticle protein A2B OS=Tenebrio molitor OX=7067 PE=1 SV=1 && PF00379:Insect cuticle protein	-	-	67	107	89	56	689	1125	815	833	3.68256	6.78006	3.30923	2.33885	39.9379	53.6639	37.5789	30.8053
FBgn0038879	4.60613	22.5308	5.46056	1.75396	282.305	250.837	347.121	193.439	8.58787	268.426	-5.074	1.36e-29	1.46e-26	CG17298	3R	21283197	21284050	+	495	protein_coding	- && - && -	-	-	4	17	7	2	233	251	360	250	0.370421	1.81493	0.438527	0.140736	22.7553	20.1727	27.9673	15.5769
FBgn0000639	14.9699	13.2534	6.24064	20.1706	147.817	227.852	201.523	147.788	13.6586	181.245	-3.745	1.83e-29	1.81e-26	Fbp1	3L	14094589	14098053	-	3465	protein_coding	Fat body protein 1 && sp|Q04691|FBP1_DROME Fat-body protein 1 OS=Drosophila melanogaster OX=7227 GN=Fbp1 PE=2 SV=2 && PF03722:Hemocyanin, all-alpha domain|PF03723:Hemocyanin, ig-like domain	-	-	13	10	8	23	122	228	209	191	0.171981	0.152515	0.0715962	0.23121	1.70212	2.61774	2.31951	1.70011
FBgn0033729	28.7883	34.4589	33.5435	34.2023	168.414	194.873	226.593	157.847	32.7482	186.932	-2.51013	1.16e-27	9.31e-25	Cpr49Af	2R	12405932	12407045	+	1056	protein_coding	Cuticular protein 49Af && sp|Q7M4E9|CUD3_SCHGR Endocuticle structural glycoprotein SgAbd-3 OS=Schistocerca gregaria OX=7010 PE=1 SV=1 && PF00379:Insect cuticle protein	-	-	25	26	43	39	139	195	235	204	1.08522	1.30114	1.26272	1.28642	6.36331	7.34626	8.55769	5.95817
FBgn0038301	254.489	245.188	244.945	226.261	660.328	662.569	843.697	845.717	242.721	753.078	-1.63583	3.05e-26	2.17e-23	CG6654	3R	15211277	15213658	-	2262	protein_coding	- && sp|P28166|ZFH1_DROME Zinc finger protein 1 OS=Drosophila melanogaster OX=7227 GN=zfh1 PE=1 SV=2 && PF07776:Zinc-finger associated domain (zf-AD)|PF00096:Zinc finger, C2H2 type	C2H2	C2H2	221	185	314	258	545	663	875	1093	4.47858	4.3221	4.30468	3.97291	11.6476	11.6605	14.8754	14.903
FBgn0267635	3.4546	5.30137	1.56016	1.75396	147.817	108.929	79.0665	125.349	3.01752	115.29	-5.37937	1.9e-25	1.22e-22	lncRNA:CR45973	3L	20404270	20407558	+	3289	ncRNA	long non-coding RNA:CR45973 && - && -	-	-	3	4	2	2	122	109	82	162	0.0418118	0.0642705	0.0188569	0.021181	1.7932	1.31843	0.958744	1.51914
FBgn0037410	271.762	257.116	312.812	246.432	1033.5	1208.21	2127.08	1347.89	272.031	1429.17	-2.39266	2.08e-25	1.27e-22	Osi2	3R	6209373	6213493	+	1740	protein_coding	Osiris 2 && - && PF07898:Protein of unknown function (DUF1676)	-	-	236	194	401	281	853	1209	2206	1742	6.21733	5.89207	7.14658	5.62521	23.6991	27.6422	48.7538	30.8777
FBgn0031939	203.821	249.164	195.02	206.968	735.448	712.536	746.31	554.011	213.743	687.076	-1.68761	8.55e-25	4.99e-22	CG13796	2L	7727157	7732670	-	2765	protein_coding	- && sp|P48067|SC6A9_HUMAN Sodium- and chloride-dependent glycine transporter 1 OS=Homo sapiens OX=9606 GN=SLC6A9 PE=1 SV=3 && PF00209:Sodium:neurotransmitter symporter family	-	-	177	188	250	236	607	713	774	716	2.9344	3.59317	2.80381	2.97302	10.6127	10.2586	10.7646	7.98665
FBgn0036600	69.092	318.082	128.713	93.837	1913.13	2703.24	2278.46	1559.9	152.431	2113.68	-3.79938	1.05e-23	5.86e-21	CG13043	3L	16305225	16305870	-	646	protein_coding	- && sp|Q9VV36|RETIN_DROME Retinin OS=Drosophila melanogaster OX=7227 GN=retinin PE=1 SV=2 && PF04527:Drosophila Retinin like protein	-	-	60	240	165	107	1579	2705	2363	2016	4.25755	19.6333	7.92054	5.76943	118.163	166.583	140.664	96.2508
FBgn0036601	1.15153	3.97602	3.9004	5.26189	89.6592	162.894	175.489	71.1857	3.57246	124.807	-5.08802	3.25e-23	1.74e-20	CG13063	3L	16306600	16307205	+	544	protein_coding	- && - && PF04527:Drosophila Retinin like protein	-	-	1	3	5	6	74	163	182	92	0.084264	0.291433	0.285019	0.384179	6.57605	11.9202	12.8654	5.21597
FBgn0039684	9.21227	13.2534	6.24064	11.4008	86.0244	100.934	198.63	127.67	10.0268	128.315	-3.71047	7.88e-22	3.89e-19	Obp99d	3R	29714505	29715004	+	500	protein_coding	Odorant-binding protein 99d && - && PF01395:PBP/GOBP family	-	-	8	10	8	13	71	101	206	165	0.733434	1.05693	0.496162	0.905638	6.86469	8.03613	15.8434	10.178
FBgn0025835	46.0613	98.0753	50.7052	50.8649	282.305	340.778	285.411	304.861	61.4267	303.339	-2.32368	1.86e-21	8.51e-19	CG17707	X	142731	148426	-	3791	protein_coding	- && sp|Q09225|NRF6_CAEEL Nose resistant to fluoxetine protein 6 OS=Caenorhabditis elegans OX=6239 GN=nrf-6 PE=1 SV=3 && PF01757:Acyltransferase family	-	-	40	74	65	58	233	341	296	394	0.483668	1.03156	0.531695	0.532912	2.97122	3.57846	3.00255	3.20545
FBgn0002440	2.30307	2.65068	5.46056	0	73.9083	97.9363	108.957	64.2219	2.60358	86.256	-5.00126	1.8e-20	7.46e-18	l(3)mbn	3L	6123934	6128807	-	2321	protein_coding	lethal (3) malignant blood neoplasm && sp|P52302|MBN_DROME Protein lethal(3)malignant blood neoplasm 1 OS=Drosophila melanogaster OX=7227 GN=l(3)mbn PE=2 SV=2 && PF00379:Insect cuticle protein	-	-	2	2	7	0	61	98	113	83	0.0394999	0.0455376	0.0935247	0	1.27054	1.67976	1.87222	1.10293
FBgn0030114	1150.38	1655.35	1027.37	1137.44	6196.18	8624.39	12688.2	4322.99	1242.64	7957.95	-2.67948	7.8e-20	3.13e-17	CG17754	X	9250420	9255953	+	3415	protein_coding	- && sp|Q9C0H6|KLHL4_HUMAN Kelch-like protein 4 OS=Homo sapiens OX=9606 GN=KLHL4 PE=1 SV=2 && -	-	-	999	1249	1317	1297	5114	8630	13159	5587	13.4096	19.328	11.9591	13.2291	72.394	100.535	148.178	50.4585
FBgn0038126	49.5159	63.6164	44.4646	49.111	172.049	180.882	253.591	235.222	51.677	210.436	-2.04153	1.68e-19	6.52e-17	CG8483	3R	13208754	13214465	-	1869	protein_coding	- && sp|C0ITL3|VA5_BRACH Venom allergen 5 (Fragment) OS=Brachyponera chinensis OX=2340912 PE=2 SV=1 && PF00188:Cysteine-rich secretory protein family	-	-	43	48	57	56	142	181	263	304	1.05463	1.35721	0.945734	1.04366	3.67292	3.8527	5.41127	5.01662
FBgn0013813	58.7282	39.7602	44.4646	38.5872	242.322	193.874	153.312	257.661	45.3851	211.792	-2.22625	3.4e-19	1.28e-16	Dhc98D	3R	28486953	28519398	+	15919	protein_coding	Dynein heavy chain at 89D && sp|Q8IVF4|DYH10_HUMAN Dynein axonemal heavy chain 10 OS=Homo sapiens OX=9606 GN=DNAH10 PE=1 SV=4 && PF03028:Dynein heavy chain region D6 P-loop domain|PF12780:P-loop containing dynein motor region D4|PF12777:Microtubule-binding stalk of dynein motor|PF18198:Dynein heavy chain AAA lid domain|PF12775:P-loop containing dynein motor region|PF17852:Dynein heavy chain AAA l…	-	-	51	30	57	44	200	194	159	333	0.146857	0.0995912	0.111036	0.096276	0.607361	0.484821	0.384091	0.645171
FBgn0035546	5.75767	34.4589	3.9004	19.2936	221.725	293.809	200.559	240.639	15.8526	239.183	-3.95949	6.22e-19	2.28e-16	CG11345	3L	4457177	4458163	-	923	protein_coding	- && - && -	-	-	5	26	5	22	183	294	208	311	0.248319	1.48863	0.167985	0.830237	9.58477	12.6719	8.66591	10.3921
FBti0019625	34.546	30.4829	29.6431	32.4483	254.438	157.897	113.779	213.557	31.7801	184.918	-2.54075	2.53e-18	9.04e-16	FBti0019625	X	11312119	11319407	-	7289	transposable_element	NA && sp|P10394|POL4_DROME Retrovirus-related Pol polyprotein from transposon 412 OS=Drosophila melanogaster OX=7227 GN=POL PE=4 SV=1 && -	-	-	30	23	38	37	210	158	118	276	0.188666	0.166754	0.161666	0.176813	1.39278	0.862352	0.622539	1.16785
FBgn0032281	116.305	80.8458	107.651	99.9759	358.637	424.724	786.808	420.151	101.194	497.58	-2.29563	5.37e-18	1.81e-15	CG17107	2L	10681902	10682528	+	627	protein_coding	- && - && -	-	-	101	61	138	114	296	425	816	543	7.38405	5.14136	6.82519	6.33313	22.8222	26.966	50.0467	26.7103
FBgn0035806	312.066	442.664	293.31	351.67	1267.35	1536	2983.31	1375.74	349.927	1790.6	-2.35687	1.01e-17	3.17e-15	PGRP-SD	3L	7651180	7651900	+	721	protein_coding	Peptidoglycan recognition protein SD && sp|Q9VS97|PGPSD_DROME Peptidoglycan-recognition protein SD OS=Drosophila melanogaster OX=7227 GN=PGRP-SD PE=1 SV=1 && PF01510:N-acetylmuramoyl-L-alanine amidase	-	-	271	334	376	401	1046	1537	3094	1778	17.2296	24.4809	16.1717	19.3727	70.134	84.8075	165.02	76.0577
FBgn0028938	59.8798	76.8698	48.365	42.0951	371.965	577.624	232.378	253.019	56.8024	358.746	-2.66936	3.68e-17	1.13e-14	Vajk1	2L	13920707	13923553	-	2433	protein_coding	- && - && -	-	-	52	58	62	48	307	578	241	327	0.979721	1.2598	0.790229	0.687196	6.09998	9.45108	3.80914	4.14526
FBgn0000092	52.9706	125.907	54.6056	46.48	906.285	1379.1	3121.2	976.482	69.9909	1595.77	-4.51657	6.16e-17	1.8e-14	dyw	X	2692732	2693886	-	1013	protein_coding	daywake && sp|O76879|CCCP_DROME Circadian clock-controlled protein daywake OS=Drosophila melanogaster OX=7227 GN=dyw PE=2 SV=2 && PF06585:Haemolymph juvenile hormone binding protein (JHBP)	-	-	46	95	70	53	748	1380	3237	1262	2.08156	4.95598	2.14285	1.82242	35.6964	54.1957	122.881	38.4235
FBgn0029659	1.15153	2.65068	4.68048	1.75396	66.6386	136.911	119.564	34.0453	2.55917	89.2897	-5.06586	3.73e-16	1.04e-13	CG16782	X	3459016	3460240	-	1155	protein_coding	- && - && PF16039:Domain of unknown function (DUF4791)	-	-	1	2	6	2	55	137	124	44	0.039688	0.091509	0.161091	0.0603156	2.30204	4.71883	4.1285	1.17494
FBgn0035360	10.3638	13.2534	3.9004	27.1864	110.257	132.913	137.884	126.123	13.676	126.794	-3.21358	8.44e-16	2.27e-13	CG1246	3L	2648048	2650205	+	1865	protein_coding	- && - && -	-	-	9	10	5	31	91	133	143	163	0.22121	0.283359	0.083137	0.578981	2.35882	2.83706	2.94856	2.6956
FBgn0265356	3668.79	4515.44	3830.2	3402.69	10822.1	12472.9	10847.5	7543.37	3854.28	10421.5	-1.43514	1.43e-15	3.74e-13	tn	2R	18987344	19008944	+	6152	protein_coding	thin && sp|Q03601|NHL1_CAEEL RING finger protein nhl-1 OS=Caenorhabditis elegans OX=6239 GN=nhl-1 PE=1 SV=2 && PF01436:NHL repeat|PF00097:Zinc finger, C3HC4 type (RING finger)	-	-	3186	3407	4910	3880	8932	12481	11250	9749	23.7394	29.2665	24.7496	21.9683	70.1883	80.7102	70.3216	48.8754
FBgn0038511	13.8184	46.387	14.0415	18.4166	170.837	194.873	110.886	186.476	23.1659	165.768	-2.87866	4.38e-15	1.13e-12	cysu	3R	17425768	17446499	+	3081	protein_coding	Curly Su && sp|Q9VEG6|PERC_DROME Chorion peroxidase OS=Drosophila melanogaster OX=7227 GN=Pxt PE=2 SV=3 && PF03098:Animal haem peroxidase	-	-	12	35	18	21	141	195	115	241	0.178538	0.600333	0.181169	0.237415	2.21238	2.5179	1.43535	2.41253
FBgn0036044	76.0012	68.9178	53.0455	39.4642	205.974	346.774	222.736	217.426	59.3572	248.228	-2.07738	4.97e-15	1.25e-12	Zasp67	3L	9787933	9797687	-	3248	protein_coding	Z band alternatively spliced PDZ-motif protein 67 && sp|O70400|PDLI1_MOUSE PDZ and LIM domain protein 1 OS=Mus musculus OX=10090 GN=Pdlim1 PE=1 SV=4 && PF00595:PDZ domain	-	-	66	52	68	45	170	347	231	281	0.93147	0.846063	0.649226	0.482589	2.53026	4.2502	2.73494	2.66831
FBgn0085732	40.3037	49.0376	44.4646	71.9125	235.053	172.887	161.99	208.915	51.4296	194.711	-1.9125	5.11e-15	1.26e-12	CR40190	2R	1211067	1213666	+	1791	pseudogene	- && sp|P40417|ERKA_DROME Mitogen-activated protein kinase ERK-A OS=Drosophila melanogaster OX=7227 GN=rl PE=1 SV=3 && PF00069:Protein kinase domain	-	-	35	37	57	82	194	173	168	270	0.895805	1.09175	0.986921	1.59478	5.23647	3.84278	3.60717	4.64959
FBgn0020642	66.789	46.387	60.0662	49.111	207.186	232.848	248.77	142.371	55.5883	207.794	-1.89758	6.55e-15	1.53e-12	Lcp65Ac	3L	6144819	6145393	+	505	protein_coding	Lcp65Ac && sp|C0HL64|LCP81_DROME Larval cuticle protein 65Ag1 OS=Drosophila melanogaster OX=7227 GN=Lcp65Ag1 PE=1 SV=1 && PF00379:Insect cuticle protein	-	-	58	35	77	56	171	233	258	184	5.26475	3.66262	4.72827	3.86258	16.3696	18.3552	19.6463	11.2376
FBgn0033307	20.7276	35.7842	14.8215	29.8174	142.97	186.878	190.917	91.3034	25.2877	153.017	-2.61544	7.29e-15	1.67e-12	CG14752	2R	8590497	8591948	+	540	protein_coding	- && - && -	-	-	18	27	19	34	118	187	198	118	1.52799	2.64232	1.0911	2.19314	10.5638	13.7766	14.1002	6.73961
FBgn0031971	2299.61	1925.72	2940.12	2257.35	5355.32	7277.26	6149.83	5325.78	2355.7	6027.05	-1.35471	1.02e-14	2.26e-12	Sirup	2L	7998869	7999676	+	727	protein_coding	Starvation-upregulated protein && sp|Q9VLU6|SDHF4_DROME Succinate dehydrogenase assembly factor 4, mitochondrial OS=Drosophila melanogaster OX=7227 GN=Sirup PE=3 SV=2 && PF07896:Protein of unknown function (DUF1674)	-	-	1997	1453	3769	2574	4420	7282	6378	6883	125.917	105.62	160.766	123.326	293.914	398.485	337.367	292.005
FBgn0033869	39.1521	71.5684	60.8463	39.4642	203.551	212.861	185.131	162.489	52.7578	191.008	-1.86139	1.07e-14	2.33e-12	Cpr50Cb	2R	13794777	13805231	+	867	protein_coding	Cuticular protein 50Cb && - && PF00379:Insect cuticle protein	-	-	34	54	78	45	168	213	192	210	1.79763	3.29147	2.78984	1.8079	9.36748	9.77363	8.51598	7.47045
FBgn0000640	4.60613	1.32534	0	0	61.7922	87.9428	138.848	40.2354	1.48287	82.2047	-5.99771	1.18e-14	2.49e-12	Fbp2	2L	9426784	9427917	+	1074	protein_coding	Fat body protein 2 && sp|P54398|FBP2_DROME Fat body protein 2 OS=Drosophila melanogaster OX=7227 GN=Fbp2 PE=2 SV=2 && PF00106:short chain dehydrogenase	-	-	4	1	0	0	51	88	144	52	0.170725	0.0492052	0	0	2.29561	3.25967	5.15597	1.49329
FBgn0037683	35.6975	71.5684	47.5849	62.2657	159.933	195.873	204.416	179.512	54.2791	184.933	-1.77579	4.1e-14	7.97e-12	CG18473	3R	9363305	9364838	+	1282	protein_coding	- && sp|Q9VHF2|PTER_DROME Phosphotriesterase-related protein OS=Drosophila melanogaster OX=7227 GN=CG18473 PE=2 SV=1 && PF02126:Phosphotriesterase family	-	-	31	54	61	71	132	196	212	232	1.10845	2.22598	1.47552	1.92909	4.97758	6.08224	6.35917	5.58144
FBgn0038632	130.123	140.486	118.572	121.023	273.824	322.79	326.872	265.399	127.551	297.221	-1.22586	1.15e-13	2.13e-11	CG14301	3R	18629151	18641457	-	1846	protein_coding	- && - && PF01607:Chitin binding Peritrophin-A domain	-	-	113	106	152	138	226	323	339	343	2.806	3.03452	2.55338	2.60393	5.91847	6.96092	7.06188	5.73072
FBgn0259223	19.5761	23.8561	18.7219	30.6943	102.987	80.9473	103.172	88.2084	23.2121	93.8287	-2.01145	1.56e-13	2.86e-11	CG42323	X	18422413	18427001	+	1333	protein_coding	- && - && -	-	-	17	18	24	35	85	81	107	114	0.584601	0.713605	0.558322	0.914575	3.08263	2.41741	3.08678	2.63767
FBgn0250833	10.3638	17.2294	17.1618	13.1547	152.663	200.869	74.2453	61.9006	14.4774	122.42	-3.07396	2.88e-13	5.13e-11	CG34461	3L	8325859	8328307	+	1873	protein_coding	- && sp|P11734|CU08_LOCMI Cuticle protein 8 OS=Locusta migratoria OX=7004 PE=1 SV=1 && PF00379:Insect cuticle protein	-	-	9	13	22	15	126	201	77	80	0.220265	0.366793	0.364241	0.278955	3.25211	4.26927	1.5809	1.31734
FBgn0036290	432.977	475.798	471.949	513.034	919.613	1021.34	1116.57	841.849	473.439	974.842	-1.04093	4.01e-13	7.04e-11	CG10638	3L	12498106	12501311	-	2446	protein_coding	- && sp|P07943|ALDR_RAT Aldo-keto reductase family 1 member B1 OS=Rattus norvegicus OX=10116 GN=Akr1b1 PE=1 SV=3 && PF00248:Aldo/keto reductase family	-	-	376	359	605	585	759	1022	1158	1088	7.04648	7.75628	7.67012	8.33069	15.0009	16.6223	18.2056	13.7189
FBgn0035555	0	5.30137	1.56016	0.876981	42.4064	53.9649	47.247	33.2716	1.93463	44.2225	-4.6499	7.78e-13	1.31e-10	CG13720	3L	4498856	4500500	-	1645	protein_coding	- && - && -	-	-	0	4	2	1	35	54	49	43	0	0.128502	0.0377023	0.0211746	1.02857	1.30594	1.14547	0.806212
FBgn0050050	94.4258	87.4725	103.751	82.4362	198.704	261.83	258.412	212.01	92.0213	232.739	-1.33642	1.02e-12	1.68e-10	CG30050	2R	12408954	12409735	+	670	protein_coding	- && - && PF06477:Protein of unknown function (DUF1091)	-	-	82	66	133	94	164	262	268	274	5.61022	5.20577	6.15574	4.88691	11.8332	15.5569	15.382	12.6131
FBgn0004783	43.7583	60.9657	67.867	60.5117	175.684	258.832	195.738	148.562	58.2757	194.704	-1.7326	1.18e-12	1.87e-10	Ccp84Aa	3R	6704084	6704903	+	765	protein_coding	Ccp84Aa && sp|P80682|CUA2B_TENMO Larval cuticle protein A2B OS=Tenebrio molitor OX=7067 PE=1 SV=1 && PF00379:Insect cuticle protein	-	-	38	46	87	69	145	259	203	192	2.277	3.17769	3.52664	3.14173	9.16303	13.469	10.2044	7.74081
FBgn0031251	261.398	213.38	249.626	244.678	1267.35	794.483	638.317	558.653	242.27	814.7	-1.74734	2.9e-12	4.28e-10	CG4213	2L	396595	402198	-	4436	protein_coding	- && - && -	-	-	227	161	320	279	1046	795	662	722	2.34572	1.91801	2.23698	2.19076	11.3992	7.1297	5.73877	5.01987
FBgn0038645	13.8184	5.30137	0.780081	5.26189	132.066	128.916	39.5332	71.1857	6.29043	92.9252	-3.93967	2.89e-12	4.28e-10	CG7714	3R	18725399	18726434	-	953	protein_coding	- && - && -	-	-	12	4	1	6	109	129	41	92	0.577204	0.221811	0.0325395	0.219301	5.52925	5.38508	1.65441	2.97743
FBgn0033443	148.548	190.849	144.315	124.531	323.5	376.755	441.615	352.834	152.061	373.676	-1.30515	3.37e-12	4.91e-10	CG1698	2R	9793326	9798006	+	4106	protein_coding	- && sp|B4GVM9|NAAT1_DROPE Sodium-dependent nutrient amino acid transporter 1 OS=Drosophila persimilis OX=7234 GN=NAAT1 PE=3 SV=1 && PF00209:Sodium:neurotransmitter symporter family	-	-	129	144	185	142	267	377	458	456	1.44016	1.85336	1.39719	1.20462	3.14358	3.65273	4.28942	3.42525
FBgn0034075	1955.3	2275.61	2049.27	1990.75	3527	3389.79	3362.25	3410.72	2067.73	3422.44	-0.727398	4.29e-12	6.19e-10	Asph	2R	16110331	16116996	+	4157	protein_coding	Aspartyl beta-hydroxylase && sp|Q12797|ASPH_HUMAN Aspartyl/asparaginyl beta-hydroxylase OS=Homo sapiens OX=9606 GN=ASPH PE=1 SV=3 && PF05118:Aspartyl/Asparaginyl beta-hydroxylase	-	-	1698	1717	2627	2270	2911	3392	3487	4408	18.724	21.8276	19.5967	19.0207	33.8528	32.4617	32.257	32.7045
FBgn0035510	20.7276	78.1952	18.7219	10.5238	226.571	271.823	269.983	291.707	32.0421	265.021	-3.08118	4.88e-12	6.96e-10	Cpr64Aa	3L	4207838	4209178	-	1014	protein_coding	Cuticular protein 64Aa && sp|P80682|CUA2B_TENMO Larval cuticle protein A2B OS=Tenebrio molitor OX=7067 PE=1 SV=1 && PF00379:Insect cuticle protein	-	-	18	59	24	12	187	272	280	377	0.813721	3.07489	0.733967	0.412216	8.9153	10.6715	10.6187	11.467
FBgn0053281	20.7276	23.8561	27.3028	15.7857	70.2735	122.92	272.876	123.801	21.9181	147.468	-2.75177	7.19e-12	1.01e-09	CG33281	2L	3324237	3326637	+	1594	protein_coding	- && sp|Q7PIR5|TRET1_ANOGA Facilitated trehalose transporter Tret1 OS=Anopheles gambiae OX=7165 GN=Tret1 PE=1 SV=3 && PF00083:Sugar (and other) transporter	-	-	18	18	35	18	58	123	283	160	0.517637	0.59676	0.6809	0.393338	1.75903	3.06982	6.82733	3.09584
FBgn0032467	1862.03	2080.79	1838.65	1780.27	4310.91	4177.28	3391.18	3198.71	1890.43	3769.52	-0.995746	7.92e-12	1.09e-09	CG9934	2L	13013276	13019434	-	4759	protein_coding	Ubiquitination factor E4B && sp|Q9ES00|UBE4B_MOUSE Ubiquitin conjugation factor E4 B OS=Mus musculus OX=10090 GN=Ube4b PE=1 SV=3 && PF10408:Ubiquitin elongating factor core|PF04564:U-box domain	-	-	1617	1570	2357	2030	3558	4180	3517	4134	15.5753	17.4341	15.3584	14.858	36.1429	34.9427	28.419	26.7918
FBti0018951	0	5.30137	0	3.50793	92.0825	36.9759	30.8552	58.8056	2.20232	54.6798	-4.73926	8.49e-12	1.16e-09	FBti0018951	2R	12862330	12867554	+	5225	transposable_element	- && sp|P04323|POL3_DROME Retrovirus-related Pol polyprotein from transposon 17.6 OS=Drosophila melanogaster OX=7227 GN=pol PE=4 SV=1 && PF00665:Integrase core domain	-	-	0	4	0	4	76	37	32	76	0	0.0404566	0	0.0266658	0.703169	0.281716	0.235514	0.448615
FBgn0039788	4.60613	6.62671	3.9004	11.4008	77.5431	90.9408	125.349	26.3078	6.6335	80.0352	-3.5839	9.91e-12	1.34e-09	Rpt6R	3R	30582198	30583697	-	1445	protein_coding	Regulatory particle triple-A ATPase 6-related && sp|O18413|PRS8_DROME 26S proteasome regulatory subunit 8 OS=Drosophila melanogaster OX=7227 GN=Rpt6 PE=1 SV=2 && PF16450:Proteasomal ATPase OB C-terminal domain|PF17862:AAA+ lid domain|PF00004:ATPase family associated with various cellular activities (AAA)	-	-	4	5	5	13	64	91	130	34	0.126892	0.18286	0.107301	0.31337	2.14114	2.50535	3.45962	0.725701
FBgn0030653	188.852	155.065	148.215	143.825	378.023	401.738	835.983	531.572	158.989	536.829	-1.75799	1.51e-11	1.98e-09	CG7860	X	15568993	15570369	+	1377	protein_coding	- && sp|Q9VXT7|ASGL1_DROME Probable isoaspartyl peptidase/L-asparaginase CG7860 OS=Drosophila melanogaster OX=7227 GN=CG7860 PE=2 SV=1 && PF01112:Asparaginase	-	-	164	117	190	164	312	402	867	687	5.45948	4.49022	4.27881	4.1485	10.9535	11.6142	24.2124	15.3875
FBgn0035425	956.925	1008.58	941.557	977.834	2600.12	2851.14	4420.97	1839.22	971.225	2927.86	-1.59198	1.63e-11	2.11e-09	CG17746	3L	3236805	3239578	-	1851	protein_coding	- && sp|P49596|PP2C2_CAEEL Probable protein phosphatase 2C T23F11.1 OS=Caenorhabditis elegans OX=6239 GN=ppm-2 PE=3 SV=2 && PF00481:Protein phosphatase 2C	-	-	831	761	1207	1115	2146	2853	4585	2377	20.5795	21.7267	20.2211	20.9821	56.0474	61.3184	95.2545	39.6068
FBgn0040699	8.06074	15.9041	2.34024	0.876981	56.9457	66.9564	93.5298	67.3169	6.79551	71.1872	-3.5133	1.65e-11	2.12e-09	CG15024	3L	4462974	4463823	-	495	protein_coding	- && - && -	-	-	7	12	3	1	47	67	97	87	0.648237	1.28113	0.18794	0.0703681	4.59013	5.38474	7.53562	5.42077
FBgn0002564	4.60613	7.95205	3.12032	4.38491	36.3483	47.9688	41.4617	35.5929	5.01585	40.3429	-3.07525	1.92e-11	2.44e-09	Lsp1gamma	3L	66430	68995	+	2501	protein_coding	Larval serum protein 1 gamma && sp|P11997|LSP1G_DROME Larval serum protein 1 gamma chain OS=Drosophila melanogaster OX=7227 GN=Lsp1gamma PE=2 SV=2 && PF03723:Hemocyanin, ig-like domain|PF00372:Hemocyanin, copper containing domain|PF03722:Hemocyanin, all-alpha domain	-	-	4	6	4	5	30	48	43	46	0.0733141	0.126781	0.0495963	0.0696366	0.579883	0.763525	0.661161	0.567271
FBgn0003141	1415.23	1989.34	1563.28	1694.33	3216.83	3749.56	4178.95	3057.89	1665.55	3550.81	-1.09256	2.37e-11	2.98e-09	pr	2L	20073719	20075458	-	1073	protein_coding	purple && sp|P48611|PTPS_DROME 6-pyruvoyl tetrahydrobiopterin synthase OS=Drosophila melanogaster OX=7227 GN=pr PE=1 SV=1 && PF01242:6-pyruvoyl tetrahydropterin synthase	-	-	1229	1501	2004	1932	2655	3752	4334	3952	52.5041	73.9259	57.9164	62.7175	119.618	139.11	155.325	113.596
FBgn0030955	161.215	339.287	141.975	156.103	665.175	792.484	1304.6	628.291	199.645	847.637	-2.09137	3.44e-11	4.21e-09	CG6891	X	18775228	18781345	+	1565	protein_coding	- && sp|B0BNA5|COTL1_RAT Coactosin-like protein OS=Rattus norvegicus OX=10116 GN=Cotl1 PE=1 SV=1 && PF00241:Cofilin/tropomyosin-type actin-binding protein	-	-	140	256	182	178	549	793	1353	812	4.10067	8.64453	3.60629	3.96175	16.9586	20.1583	33.2457	16.0025
FBgn0031791	114.002	128.558	125.593	138.563	288.363	384.75	822.484	444.137	126.679	484.934	-1.93679	3.79e-11	4.59e-09	AANATL2	2L	6255859	6256822	+	964	protein_coding	Arylalkylamine N-acetyltransferase-like 2 && sp|Q9VMG0|DNAT2_DROME Arylalkylamine N-acetyltransferase-like 2 OS=Drosophila melanogaster OX=7227 GN=AANATL2 PE=1 SV=1 && PF00583:Acetyltransferase (GNAT) family	GNAT	GNAT	99	97	161	158	238	385	853	574	4.7076	5.31753	5.17907	5.70902	11.9353	15.8884	34.0271	18.3646
FBgn0028691	1545.36	1685.83	1649.09	1716.25	3689.36	4151.3	4606.1	2621.49	1649.13	3767.06	-1.19151	5.51e-11	6.55e-09	Rpn9	3R	23731375	23733462	-	1679	protein_coding	Regulatory particle non-ATPase 9 && sp|B0BN93|PSD13_RAT 26S proteasome non-ATPase regulatory subunit 13 OS=Rattus norvegicus OX=10116 GN=Psmd13 PE=1 SV=1 && PF01399:PCI domain	-	-	1342	1272	2114	1957	3045	4154	4777	3388	36.6389	40.0361	39.0443	40.5996	87.6736	98.4263	109.41	62.2357
FBgn0265977	26.4853	31.8082	19.502	36.8332	128.431	189.876	164.882	68.8644	28.6572	138.014	-2.27134	7.34e-11	8.64e-09	lncRNA:CR44756	2R	22318995	22320895	-	1742	ncRNA	long non-coding RNA:CR44756 && - && -	-	-	23	24	25	42	106	190	171	89	0.60523	0.728079	0.445036	0.839813	2.94164	4.33911	3.77486	1.57575
FBgn0029573	13.8184	71.5684	11.7012	25.4325	196.281	312.796	337.479	149.335	30.6301	248.973	-3.04928	8.83e-11	1e-08	CG14770	X	1369249	1370176	+	690	protein_coding	- && - && -	-	-	12	54	15	29	162	313	350	193	0.797211	4.13581	0.674133	1.46396	11.3501	18.0464	19.5061	8.6269
FBgn0035766	403.037	440.013	372.879	421.828	1040.77	1029.33	778.13	708.762	409.439	889.249	-1.11882	9.4e-11	1.05e-08	eco	3L	7335442	7339340	-	3654	protein_coding	Establishment of cohesion && sp|Q9VS50|ECO_DROME N-acetyltransferase eco OS=Drosophila melanogaster OX=7227 GN=eco PE=1 SV=1 && PF13878:zinc-finger of acetyl-transferase ESCO|PF13880:ESCO1/2 acetyl-transferase	-	-	350	332	478	481	859	1030	807	916	4.39077	4.80159	4.0566	4.5852	11.3647	11.2141	8.49293	7.73167
FBgn0004780	2.30307	5.30137	12.4813	4.38491	36.3483	54.9642	69.4242	49.5205	6.11766	52.5643	-3.03762	1.02e-10	1.13e-08	Ccp84Ad	3R	6692732	6693527	+	735	protein_coding	Ccp84Ad && sp|P80683|CUA3A_TENMO Larval cuticle protein A3A OS=Tenebrio molitor OX=7067 PE=1 SV=1 && PF00379:Insect cuticle protein	-	-	2	4	16	5	30	55	72	64	0.124734	0.2876	0.67505	0.236954	1.97318	2.97695	3.76702	2.68559
FBgn0011327	271.762	226.633	223.883	262.217	614.287	709.538	850.447	429.436	246.124	650.927	-1.40251	1.15e-10	1.25e-08	Uch-L5	3L	9475493	9476965	-	1394	protein_coding	Ubiquitin carboxy-terminal hydrolase L5 && sp|Q9WUP7|UCHL5_MOUSE Ubiquitin carboxyl-terminal hydrolase isozyme L5 OS=Mus musculus OX=10090 GN=Uchl5 PE=1 SV=2 && PF01088:Ubiquitin carboxyl-terminal hydrolase, family 1|PF18031:Ubiquitin carboxyl-terminal hydrolases	-	-	236	171	287	299	507	710	882	555	7.76051	6.4826	6.38443	7.47119	17.5824	20.2624	24.3309	12.2794
FBgn0032143	1.15153	3.97602	1.56016	1.75396	43.618	77.9493	70.3884	12.3801	2.11042	51.084	-4.65859	1.56e-10	1.67e-08	CG4017	2L	9767058	9768727	+	1616	protein_coding	- && sp|Q9VL86|CBPA1_DROME Zinc carboxypeptidase A 1 OS=Drosophila melanogaster OX=7227 GN=CG17633 PE=2 SV=1 && PF00246:Zinc carboxypeptidase|PF02244:Carboxypeptidase activation peptide	-	-	1	3	2	2	36	78	73	16	0.0283661	0.098106	0.0383789	0.0431092	1.07695	1.92021	1.73714	0.305369
FBgn0034468	277.52	208.079	329.194	263.971	506.454	621.595	680.743	589.603	269.691	599.599	-1.14861	1.85e-10	1.96e-08	Obp56a	2R	19697723	19698508	+	547	protein_coding	Odorant-binding protein 56a && sp|Q9V8Y2|OB56A_DROME General odorant-binding protein 56a OS=Drosophila melanogaster OX=7227 GN=Obp56a PE=2 SV=1 && PF01395:PBP/GOBP family	-	-	241	157	422	301	418	622	706	762	20.1962	15.168	23.9237	19.1673	36.9421	45.2375	49.6329	42.9649
FBgn0035943	130.123	227.959	142.755	108.746	385.292	415.729	582.392	410.865	152.396	448.57	-1.56503	2.55e-10	2.69e-08	CG5653	3L	8964912	8966374	-	1463	protein_coding	- && sp|Q99K82|SMOX_MOUSE Spermine oxidase OS=Mus musculus OX=10090 GN=Smox PE=1 SV=1 && PF01593:Flavin containing amine oxidoreductase	-	-	113	172	183	124	318	416	604	531	3.54059	6.21298	3.87891	2.95229	10.5079	11.3121	15.8761	11.1943
RR48405_transposable_element	20.7276	29.1575	21.8423	15.7857	96.9289	76.9499	58.8177	90.5297	21.8783	80.8066	-1.9036	3.07e-10	3.18e-08	RR48405_transposable_element	3R	805626	812770	+	7145	transposable_element	NA && sp|P10394|POL4_DROME Retrovirus-related Pol polyprotein from transposon 412 OS=Drosophila melanogaster OX=7227 GN=POL PE=4 SV=1 && -	-	-	18	22	28	18	80	77	61	117	0.115481	0.162718	0.121523	0.0877509	0.541278	0.42873	0.328307	0.505045
FBgn0032538	1376.08	5099.91	1440.03	1525.07	10113.3	15280.1	12246.6	10714.2	2360.27	12088.6	-2.35712	3.18e-10	3.26e-08	Vajk2	2L	13932559	13934692	-	1333	protein_coding	- && - && -	-	-	1195	3848	1846	1739	8347	15290	12701	13847	41.094	152.553	42.9442	45.4413	302.714	456.324	366.404	320.385
FBgn0037416	95.5773	116.63	120.132	101.73	205.974	249.837	349.049	271.589	108.517	269.112	-1.31152	3.57e-10	3.61e-08	Osi9	3R	6260211	6262105	+	1360	protein_coding	Osiris 9 && - && PF07898:Protein of unknown function (DUF1676)	-	-	83	88	154	116	170	250	362	351	2.79757	3.41947	3.51144	2.97098	6.04286	7.31302	10.2358	7.96003
FBgn0040383	1258.63	1451.25	1235.65	1185.68	2969.66	4323.19	5213.57	2240.8	1282.8	3686.8	-1.5233	3.93e-10	3.94e-08	CG5254	X	750347	758719	+	1683	protein_coding	- && sp|A0JN87|ODC_BOVIN Mitochondrial 2-oxodicarboxylate carrier OS=Bos taurus OX=9913 GN=SLC25A21 PE=2 SV=1 && PF00153:Mitochondrial carrier protein	-	-	1093	1095	1584	1352	2451	4326	5407	2896	29.7699	34.3831	29.186	27.9817	70.4031	102.258	123.545	53.0715
FBgn0032219	0	5.30137	3.9004	3.50793	24.2322	25.9831	82.9234	65.7694	3.17742	49.727	-3.96833	4.03e-10	4.01e-08	CG4995	2L	10322476	10324990	+	1507	protein_coding	- && sp|Q08DK7|MCATL_BOVIN Mitochondrial basic amino acids transporter OS=Bos taurus OX=9913 GN=SLC25A29 PE=2 SV=1 && PF00153:Mitochondrial carrier protein	-	-	0	4	5	4	20	26	86	85	0	0.140269	0.102887	0.0924545	0.641578	0.686366	2.19451	1.73961
FBgn0265266	46.0613	46.387	51.4853	49.9879	115.103	120.921	186.095	125.349	48.4804	136.867	-1.49403	4.29e-10	4.24e-08	CG13639	3R	24859900	24860366	-	467	protein_coding	- && - && -	-	-	40	35	66	57	95	121	193	162	3.92631	3.96065	4.38259	4.25147	9.8342	10.3078	15.8925	10.699
FBgn0036590	6.9092	58.315	10.9211	7.01585	378.023	779.493	527.431	412.413	20.7903	524.34	-4.67697	6.58e-10	6.44e-08	CG13065	3L	16277435	16278180	+	677	protein_coding	- && - && -	-	-	6	44	14	8	312	780	547	533	0.40626	3.43463	0.641273	0.411607	22.2791	45.8354	31.0707	24.282
FBgn0034460	16.1215	10.6027	9.36097	6.13887	58.1573	58.9616	74.2453	36.3666	10.556	56.9327	-2.45609	6.66e-10	6.48e-08	CG18367	2R	19636660	19637400	+	384	protein_coding	- && - && -	-	-	14	8	12	7	48	59	77	47	1.67124	1.10097	0.969066	0.634963	6.04286	6.11246	7.71102	3.77497
FBgn0032109	152.002	161.692	218.423	171.011	453.143	331.784	379.905	535.44	175.782	425.068	-1.27014	7.21e-10	6.91e-08	CG17005	2L	9327744	9330332	+	2234	protein_coding	- && - && -	-	-	132	122	280	195	374	332	394	692	2.70852	2.88597	3.88667	3.04041	8.09321	5.91222	6.78212	9.55365
FBgn0046875	87.5166	169.644	99.0702	116.639	248.38	397.741	534.181	342.775	118.217	380.769	-1.69387	8.09e-10	7.7e-08	Obp83g	3R	6111671	6112302	-	569	protein_coding	Odorant-binding protein 83g && - && PF01395:PBP/GOBP family	-	-	76	128	127	133	205	398	554	443	6.12269	11.8881	6.92141	8.1418	17.417	27.827	37.4412	24.0125
FBgn0037181	14.9699	3.97602	8.58089	9.64679	48.4645	75.9506	59.782	36.3666	9.29341	55.1409	-2.55513	8.82e-10	8.33e-08	CG11370	3L	22712155	22713660	+	1323	protein_coding	- && - && -	-	-	13	3	11	11	40	76	62	47	0.450427	0.119833	0.257832	0.28961	1.46161	2.28533	1.80212	1.09568
FBgn0053138	6067.43	10215.7	6082.29	6584.38	14606	16747.1	21242.8	16861.7	7237.46	17364.4	-1.26279	9.26e-10	8.68e-08	AGBE	2R	13171401	13174796	+	2322	protein_coding	1,4-Alpha-Glucan Branching Enzyme && sp|Q6T308|GLGB_FELCA 1,4-alpha-glucan-branching enzyme OS=Felis catus OX=9685 GN=GBE1 PE=2 SV=1 && PF02806:Alpha amylase, C-terminal all-beta domain|PF00128:Alpha amylase, catalytic domain|PF02922:Carbohydrate-binding module 48 (Isoamylase N-terminal domain)	-	-	5269	7708	7797	7508	12055	16758	22031	21792	104.018	175.426	104.128	112.627	250.979	287.115	364.859	289.455
FBgn0085356	391.521	882.678	320.613	337.638	1183.74	1915.75	2600.52	2144.08	483.112	1961.02	-2.02384	1.07e-09	9.8e-08	CG34327	X	17222968	17223815	-	848	protein_coding	- && - && -	-	-	340	666	411	385	977	1917	2697	2771	18.3791	41.5044	15.0297	15.8142	55.6969	89.9336	122.303	100.783
FBgn0262983	5.75767	9.27739	3.9004	11.4008	50.8877	51.9662	33.7479	41.7829	7.58406	44.5962	-2.57006	1.33e-09	1.21e-07	CG43291	3R	14234984	14244677	-	2154	protein_coding	- && - && PF16030:Serine protease gd N-terminus	-	-	5	7	5	13	42	52	35	54	0.106406	0.171739	0.0719826	0.210222	0.942619	0.960402	0.624849	0.773205
FBgn0037538	400.734	294.226	398.621	370.963	877.207	1173.24	1293.03	610.495	366.136	988.491	-1.43124	1.66e-09	1.49e-07	CG3223	3R	8009400	8011018	+	1488	protein_coding	- && - && -	-	-	348	222	511	423	724	1174	1341	789	10.7206	7.88435	10.6493	9.9019	23.5217	31.3878	34.656	16.3539
FBgn0036417	103.638	174.945	144.315	106.115	353.79	330.785	562.143	297.897	132.253	386.154	-1.54863	1.82e-09	1.61e-07	CG7906	3L	14236635	14238272	+	1351	protein_coding	- && - && PF07648:Kazal-type serine protease inhibitor domain	-	-	90	132	185	121	292	331	583	385	3.05371	5.16338	4.24639	3.11969	10.4486	9.74694	16.5946	8.78925
FBgn0037933	1027.17	880.027	1078.07	1144.46	2546.81	3308.85	3850.15	1626.44	1032.43	2833.06	-1.45574	2.14e-09	1.86e-07	Ho	3R	11679743	11680976	+	1123	protein_coding	Heme oxygenase && - && PF01126:Heme oxygenase	-	-	892	664	1382	1305	2102	3311	3993	2102	36.4105	31.2467	38.162	40.4773	90.4868	117.294	136.733	57.7297
FBgn0037128	6.9092	11.9281	1.56016	4.38491	33.9251	36.9759	83.8876	51.068	6.19559	51.4642	-3.15103	2.46e-09	2.13e-07	CG14572	3L	21741534	21742441	+	908	protein_coding	- && - && PF16042:Domain of unknown function (DUF4794)	-	-	6	9	2	5	28	37	87	66	0.302905	0.523808	0.0683042	0.191807	1.49075	1.62111	3.68456	2.24184
FBgn0038740	339.702	242.538	310.472	308.697	686.984	582.621	506.218	605.852	300.352	595.419	-0.984151	2.66e-09	2.29e-07	CG4562	3R	19865417	19875678	-	6617	protein_coding	- && sp|P91660|L259_DROME Probable multidrug resistance-associated protein lethal(2)03659 OS=Drosophila melanogaster OX=7227 GN=l(2)03659 PE=2 SV=4 && PF00005:ABC transporter|PF00664:ABC transporter transmembrane region	-	-	295	183	398	352	567	583	525	783	2.04363	1.46152	1.8652	1.85295	4.14242	3.50512	3.05106	3.64962
FBgn0028940	2445.86	2131.15	2514.2	2355.57	3825.06	4191.27	5493.19	4110.98	2361.69	4405.12	-0.899163	2.83e-09	2.42e-07	Cyp28a5	2L	13977302	13979569	+	1766	protein_coding	Cytochrome P450 28a5 && sp|Q9V419|C28A5_DROME Probable cytochrome P450 28a5 OS=Drosophila melanogaster OX=7227 GN=Cyp28a5 PE=2 SV=1 && PF00067:Cytochrome P450	-	-	2124	1608	3223	2686	3157	4194	5697	5313	55.1321	48.1184	56.5943	52.9781	86.4204	94.4786	124.053	92.7888
FBgn0035777	8.06074	3.97602	2.34024	7.89283	73.9083	52.9655	18.3203	61.9006	5.56746	51.7737	-3.22775	3.14e-09	2.67e-07	CG8563	3L	7390742	7396013	+	2121	protein_coding	- && sp|Q9UI42|CBPA4_HUMAN Carboxypeptidase A4 OS=Homo sapiens OX=9606 GN=CPA4 PE=1 SV=2 && PF00246:Zinc carboxypeptidase	-	-	7	3	3	9	61	53	19	80	0.151286	0.0747474	0.0438615	0.147803	1.39034	0.994101	0.344481	1.16331
FBgn0036595	0	17.2294	14.0415	3.50793	61.7922	106.93	82.9234	59.5794	8.6947	77.8063	-3.17084	3.84e-09	3.22e-07	CG13046	3L	16287580	16288422	-	781	protein_coding	- && - && -	-	-	0	13	18	4	51	107	86	77	0	0.879646	0.714702	0.178398	3.15683	5.4504	4.23448	3.04079
FBgn0035280	657.526	878.702	705.973	695.446	1169.2	1625.94	1969.91	1521.21	734.412	1571.57	-1.09884	3.93e-09	3.28e-07	Cpr62Bb	3L	1832636	1835164	-	992	protein_coding	Cuticular protein 62Bb && sp|P45583|CU19_LOCMI Cuticle protein 19 OS=Locusta migratoria OX=7004 PE=1 SV=1 && PF00379:Insect cuticle protein	-	-	571	663	905	793	965	1627	2043	1966	26.3855	35.3197	28.2905	27.8447	47.0271	65.2486	79.1971	61.1249
FBgn0004240	47.2129	348.565	45.2447	242.924	3724.49	1753.86	5961.8	3544.58	170.987	3746.19	-4.45473	5.9e-09	4.85e-07	DptA	2R	18865765	18866260	+	496	protein_coding	Diptericin A && sp|P24492|DIPA_DROME Diptericin A OS=Drosophila melanogaster OX=7227 GN=DptA PE=2 SV=1 && -	-	-	41	263	58	277	3074	1755	6183	4581	3.78916	28.0214	3.62618	19.4527	299.609	140.764	479.369	284.856
FBgn0052475	496.311	535.438	542.936	517.419	920.825	851.446	862.017	773.758	523.026	852.011	-0.702465	6.07e-09	4.96e-07	mthl8	3L	22428	26308	+	3413	protein_coding	methuselah-like 8 && sp|Q9W0V7|MTH8_DROME Probable G-protein coupled receptor Mth-like 8 OS=Drosophila melanogaster OX=7227 GN=mthl8 PE=2 SV=2 && PF06652:Methuselah N-terminus	-	-	431	404	696	590	760	852	894	1000	5.78871	6.25548	6.32377	6.02139	10.7649	9.93113	10.0729	9.03671
FBgn0030595	20.7276	23.8561	8.58089	25.4325	52.0993	92.9395	142.705	90.5297	19.6493	94.5684	-2.28842	6.29e-09	5.08e-07	CG14406	X	14909873	14910845	-	667	protein_coding	- && - && -	-	-	18	18	11	29	43	93	148	117	1.23705	1.42614	0.511411	1.51444	3.11656	5.54693	8.53274	5.41012
FBgn0086348	1064.02	1738.85	1193.52	1304.95	2699.47	3450.75	6619.41	3252.88	1325.33	4005.63	-1.59609	7.03e-09	5.64e-07	se	3L	8520552	8521489	+	825	protein_coding	sepia && sp|Q9VSL3|SEPIA_DROME Pyrimidodiazepine synthase OS=Drosophila melanogaster OX=7227 GN=se PE=1 SV=1 && PF13410:Glutathione S-transferase, C-terminal domain|PF13417:Glutathione S-transferase, N-terminal domain	-	-	924	1312	1530	1488	2228	3453	6865	4204	51.3404	84.0418	57.5097	62.8247	130.555	166.509	319.992	157.165
FBgn0265993	10.3638	14.5788	5.46056	14.9087	58.1573	79.948	43.3901	43.3304	11.328	56.2065	-2.33368	7.3e-09	5.79e-07	lncRNA:CR44768	2L	18732464	18733323	+	860	ncRNA	long non-coding RNA:CR44768 && - && -	-	-	9	11	7	17	48	80	45	56	0.479717	0.675943	0.252408	0.688544	2.69821	3.70073	2.01218	2.00833
FBgn0035022	4.60613	5.30137	10.141	2.63094	47.2528	39.974	57.8535	24.7603	5.66987	42.4601	-2.86516	8.04e-09	6.26e-07	CG11413	2R	24536190	24536791	+	602	protein_coding	- && - && -	-	-	4	4	13	3	39	40	60	32	0.304582	0.351139	0.669654	0.173583	3.13185	2.64338	3.83272	1.63946
FBgn0036481	314.369	380.373	341.675	323.606	574.304	753.51	1109.82	710.31	340.006	786.987	-1.21209	8.74e-09	6.76e-07	CG16959	3L	15119878	15125321	-	2292	protein_coding	- && - && -	-	-	273	287	438	369	474	754	1151	918	5.45995	6.61733	5.92602	5.60781	9.99761	13.0874	19.3114	12.3531
FBgn0038530	8.06074	39.7602	7.02073	5.26189	392.562	138.91	727.99	242.186	15.0259	375.412	-4.66687	9.86e-09	7.49e-07	AttD	3R	17625268	17626086	+	742	protein_coding	Attacin-D && - && PF03769:Attacin, C-terminal region|PF03768:Attacin, N-terminal region	-	-	7	30	9	6	324	139	755	313	0.432449	2.13665	0.376133	0.281662	21.1093	7.45258	39.1287	13.0103
FBgn0028688	1339.23	1155.7	1432.23	1414.57	2282.68	2837.15	3208.94	2130.93	1335.43	2614.92	-0.968779	1.01e-08	7.62e-07	Rpn7	3R	22460662	22462054	-	1393	protein_coding	Regulatory particle non-ATPase 7 && sp|Q9V3G7|PSMD6_DROME 26S proteasome non-ATPase regulatory subunit 6 OS=Drosophila melanogaster OX=7227 GN=Rpn7 PE=2 SV=1 && PF01399:PCI domain|PF10602:26S proteasome subunit RPN7	-	-	1163	872	1836	1613	1884	2839	3328	2754	38.271	33.0812	40.8719	40.3334	65.3826	81.0793	91.8723	60.9761
FBgn0038395	172.73	243.863	218.423	226.261	419.218	483.685	733.775	428.662	215.319	516.335	-1.26217	1.05e-08	7.92e-07	CG10407	3R	16044747	16046130	-	1125	protein_coding	- && sp|Q9VBV3|TAKT_DROME Protein takeout OS=Drosophila melanogaster OX=7227 GN=to PE=2 SV=1 && PF06585:Haemolymph juvenile hormone binding protein (JHBP)	-	-	150	184	280	258	346	484	761	554	6.11195	8.64333	7.71807	7.98819	14.8681	17.1155	26.0127	15.1881
FBgn0058198	499.766	1096.06	501.592	571.792	1581.15	1867.78	2918.71	1842.32	667.302	2052.49	-1.62274	1.07e-08	7.96e-07	CG40198	3R	4160610	4162235	-	1567	protein_coding	- && - && -	-	-	434	827	643	652	1305	1869	3027	2381	12.6958	27.8902	12.7246	14.4931	40.26	47.45	74.2841	46.8637
FBgn0010423	23.0307	41.0856	12.4813	22.8015	73.9083	120.921	216.951	87.4346	24.8498	124.804	-2.35528	1.16e-08	8.57e-07	TpnC47D	2R	11273845	11275286	-	791	protein_coding	Troponin C at 47D && sp|P47948|TNNC2_DROME Troponin C, isoform 2 OS=Drosophila melanogaster OX=7227 GN=TpnC47D PE=2 SV=2 && PF13499:EF-hand domain pair	-	-	20	31	16	26	61	121	225	113	1.15903	2.0711	0.627259	1.14493	3.72809	6.08561	10.9385	4.40604
FBgn0051036	185.397	201.452	166.157	186.797	382.869	298.805	551.537	435.626	184.951	417.209	-1.17674	1.56e-08	1.12e-06	CG31036	3R	29908107	29912892	+	3322	protein_coding	- && - && -	-	-	161	152	213	213	316	299	572	563	2.22161	2.41802	1.98831	2.23337	4.59854	3.58069	6.62139	5.22703
FBgn0035859	14.9699	7.95205	9.36097	8.76981	37.5599	46.9694	43.3901	41.0092	10.2632	42.2322	-2.05175	2.23e-08	1.57e-06	CG13678	3L	8222141	8222953	+	561	protein_coding	- && - && -	-	-	13	6	12	10	31	47	45	53	1.06224	0.565202	0.663318	0.620895	2.67135	3.33296	3.08462	2.9138
FBgn0031161	470.977	497.003	464.148	446.383	1128.01	1369.11	1782.85	688.644	469.628	1242.15	-1.40328	2.36e-08	1.65e-06	CG15445	X	21117159	21120444	+	2380	protein_coding	- && sp|P54729|NUB1_MOUSE NEDD8 ultimate buster 1 OS=Mus musculus OX=10090 GN=Nub1 PE=1 SV=2 && PF00627:UBA/TS-N domain|PF18037:Ubiquitin-like domain	-	-	409	375	595	509	931	1370	1849	890	7.87748	8.32664	7.75253	7.44941	18.9106	22.9002	29.8753	11.5335
FBgn0036597	242.974	666.647	258.987	347.285	1067.43	1331.13	1442.48	967.197	378.973	1202.06	-1.66827	2.56e-08	1.77e-06	CG4962	3L	16294711	16295547	-	774	protein_coding	- && - && -	-	-	211	503	332	396	881	1332	1496	1250	12.4963	34.3434	13.3015	17.8211	55.0259	68.4634	74.3264	49.8099
FBgn0052185	2.30307	31.8082	12.4813	6.13887	315.019	94.9382	733.775	362.119	13.1829	376.463	-4.85041	2.66e-08	1.83e-06	edin	3L	17494880	17495300	+	421	protein_coding	elevated during infection && - && -	-	-	2	24	16	7	260	95	761	468	0.217765	3.01262	1.17853	0.579158	29.8555	8.97712	69.5112	34.2855
FBgn0038001	1.15153	6.62671	2.34024	9.64679	47.2528	39.974	63.6389	21.6652	4.94132	43.1327	-3.11985	3.16e-08	2.11e-06	CG17404	3R	12223991	12225019	-	914	protein_coding	- && sp|P00766|CTRA_BOVIN Chymotrypsinogen A OS=Bos taurus OX=9913 PE=1 SV=1 && PF00089:Trypsin	-	-	1	5	3	11	39	40	66	28	0.0501528	0.289094	0.101784	0.419206	2.06277	1.74104	2.77684	0.94484
FBgn0262794	3.4546	6.62671	5.46056	6.13887	31.5019	18.9876	92.5656	45.6517	5.42019	47.1767	-3.12358	3.16e-08	2.11e-06	CG43175	3R	17630717	17645262	+	684	protein_coding	- && - && -	-	-	3	5	7	7	26	19	96	59	0.201051	0.386304	0.317355	0.35647	1.83759	1.10508	5.39719	2.66037
FBgn0036665	284.429	379.048	266.007	246.432	462.836	757.507	660.494	707.988	293.979	647.206	-1.14341	3.41e-08	2.24e-06	CG13024	3L	16809658	16829074	-	2013	protein_coding	- && - && -	-	-	247	286	341	281	382	758	685	915	5.62463	7.50824	5.25308	4.86232	9.17386	14.9803	13.0858	14.0192
FBgn0003089	36.8491	104.702	54.6056	45.603	149.028	208.864	193.809	203.498	60.4399	188.8	-1.65929	3.4e-08	2.24e-06	pip	3L	19298623	19337609	-	10964	protein_coding	pipe && sp|Q86BJ3|PIPE_DROME Heparan sulfate 2-O-sulfotransferase pipe OS=Drosophila melanogaster OX=7227 GN=pip PE=1 SV=1 && PF03567:Sulfotransferase family	-	-	32	79	70	52	123	209	201	263	0.133789	0.38078	0.197985	0.165202	0.542336	0.758355	0.704984	0.739832
FBti0060499	11.5153	17.2294	7.80081	20.1706	60.5806	59.961	40.4975	66.5432	14.179	56.8955	-2.02037	3.91e-08	2.56e-06	FBti0060499	X	21716913	21731788	-	14876	transposable_element	NA && sp|P10394|POL4_DROME Retrovirus-related Pol polyprotein from transposon 412 OS=Drosophila melanogaster OX=7227 GN=POL PE=4 SV=1 && PF17921:Integrase zinc binding domain|PF17919:RNase H-like domain found in reverse transcriptase|PF00665:Integrase core domain|PF00078:Reverse transcriptase (RNA-dependent DNA polymerase)	-	-	10	13	10	23	50	60	42	86	0.0308145	0.046182	0.0208457	0.0538546	0.162486	0.160458	0.108571	0.178303
FBgn0001970	3.4546	5.30137	4.68048	2.63094	12.1161	35.9766	62.6746	41.0092	4.01685	37.9441	-3.26212	3.98e-08	2.6e-06	Pgant35A	2L	14359252	14361411	+	2160	protein_coding	Polypeptide N-acetylgalactosaminyltransferase 35A && sp|Q8MVS5|GLT35_DROME Polypeptide N-acetylgalactosaminyltransferase 35A OS=Drosophila melanogaster OX=7227 GN=Pgant35A PE=1 SV=2 && PF00652:Ricin-type beta-trefoil lectin domain|PF00535:Glycosyl transferase family 2	-	-	3	4	6	3	10	36	65	53	0.0636661	0.0978638	0.0861392	0.0483781	0.22381	0.663047	1.15721	0.756778
FBgn0037129	2.30307	3.97602	3.12032	2.63094	18.1742	19.987	66.5315	30.9503	3.00759	33.9108	-3.51374	4.06e-08	2.63e-06	CG14565	3L	21743248	21744269	-	1022	protein_coding	- && - && -	-	-	2	3	4	3	15	20	69	40	0.0897057	0.155127	0.12137	0.102247	0.709533	0.778529	2.59627	1.20713
FBgn0037420	3.4546	2.65068	5.46056	3.50793	18.1742	43.9714	61.7104	21.6652	3.76844	36.3803	-3.23218	4.08e-08	2.63e-06	CG15597	3R	6284462	6285200	-	679	protein_coding	- && - && PF15973:Domain of unknown function (DUF4766)	-	-	3	2	7	4	15	44	64	28	0.202531	0.15566	0.319692	0.205197	1.06796	2.57797	3.62462	1.27185
FBgn0261396	1873.55	1867.41	2061.75	1919.71	3883.21	4419.12	3512.67	2698.87	1930.6	3628.47	-0.909831	5.29e-08	3.39e-06	Rpn3	2L	19051790	19053681	+	1831	protein_coding	Regulatory particle non-ATPase 3 && sp|P25161|PSMD3_DROME Probable 26S proteasome non-ATPase regulatory subunit 3 OS=Drosophila melanogaster OX=7227 GN=Rpn3 PE=2 SV=1 && PF01399:PCI domain|PF08375:Proteasome regulatory subunit C-terminal	-	-	1627	1409	2643	2189	3205	4422	3643	3488	40.7324	40.6666	44.7623	41.6427	84.6198	96.0784	76.5109	58.7536
FBgn0034828	6.9092	43.7363	7.80081	7.89283	50.8877	125.918	134.992	198.856	16.5848	127.663	-2.98981	7.17e-08	4.49e-06	CG13545	2R	23157577	23158185	-	505	protein_coding	- && - && -	-	-	6	33	10	9	42	126	140	257	0.544629	3.45333	0.614062	0.620772	4.0206	9.92601	10.6608	15.696
FBgn0051028	108.244	185.548	91.2694	83.3132	247.169	356.768	392.44	285.517	117.094	320.473	-1.46398	7.4e-08	4.59e-06	CG31028	3R	30166631	30171207	-	3775	protein_coding	- && - && PF00080:Copper/zinc superoxide dismutase (SODC)	-	-	94	140	117	95	204	357	407	369	1.14144	1.95987	0.961108	0.876573	2.61244	3.76224	4.14601	3.01478
FBgn0034331	2592.1	1856.8	3198.33	2454.67	4884.01	6984.45	10942	4904.85	2525.48	6928.83	-1.45579	7.48e-08	4.62e-06	BomBc2	2R	18384824	18385589	-	711	protein_coding	Bomanin Bicipital 2 && - && PF08194:DIM protein	-	-	2251	1401	4100	2799	4031	6989	11348	6339	145.127	104.132	178.821	137.124	274.079	391.058	613.765	274.978
FBgn0031031	9.21227	33.1335	8.58089	9.64679	65.427	91.9402	81.9591	51.8418	15.1434	72.792	-2.31819	7.67e-08	4.71e-06	CG14218	X	19580350	19581981	-	1571	protein_coding	- && - && -	-	-	8	25	11	11	54	92	85	67	0.233429	0.840968	0.21713	0.243892	1.66169	2.32974	2.08063	1.31536
FBgn0028692	2780.95	2869.36	2954.95	2785.29	4990.63	5413.48	4401.69	3963.96	2847.64	4692.44	-0.720297	8.23e-08	5.03e-06	Rpn2	3R	29153524	29157255	+	3412	protein_coding	Regulatory particle non-ATPase 2 && sp|Q9V3P6|PSMD1_DROME 26S proteasome non-ATPase regulatory subunit 1 OS=Drosophila melanogaster OX=7227 GN=Rpn2 PE=1 SV=1 && PF13646:HEAT repeats|PF01851:Proteasome/cyclosome repeat|PF18004:26S proteasome regulatory subunit RPN2 C-terminal domain	-	-	2415	2165	3788	3176	4119	5417	4565	5123	32.4451	33.5324	34.4274	32.423	58.36	63.1605	51.4499	46.3086
FBgn0030562	459.462	947.619	444.646	535.836	1249.17	1753.86	1580.36	1400.5	596.891	1495.97	-1.32791	9.09e-08	5.48e-06	CG9400	X	14288084	14289393	-	1156	protein_coding	- && sp|B9URJ1|AG5L1_CULNU Antigen 5 like allergen Cul n 1 OS=Culicoides nubeculosus OX=144565 PE=1 SV=1 && PF00188:Cysteine-rich secretory protein family	-	-	399	715	570	611	1031	1755	1639	1810	15.8218	32.6862	15.2905	18.4105	43.1155	60.3969	54.5222	48.2911
FBgn0050104	489.402	637.489	510.173	541.974	873.572	947.383	1080.9	861.192	544.76	940.761	-0.789886	9.69e-08	5.81e-06	NT5E-2	2R	17485002	17493169	+	2062	protein_coding	Ecto-5'-nucleotidase 2 && sp|Q9XZ43|5NTD_LUTLO Protein 5NUC OS=Lutzomyia longipalpis OX=7200 GN=5NUC PE=1 SV=1 && PF02872:5'-nucleotidase, C-terminal domain|PF00149:Calcineurin-like phosphoesterase	-	-	425	481	654	618	721	948	1121	1113	9.44803	12.3274	9.83541	10.4395	16.9036	18.2901	20.9059	16.6477
FBgn0000588	173.882	119.281	93.6097	88.5751	232.629	275.82	318.194	348.965	118.837	293.902	-1.31586	9.81e-08	5.85e-06	esc	2L	11827204	11829405	-	1704	protein_coding	extra sexcombs && sp|Q24338|ESC_DROME Polycomb protein esc OS=Drosophila melanogaster OX=7227 GN=esc PE=1 SV=1 && -	-	-	151	90	120	101	192	276	330	451	4.06208	2.79118	2.18381	2.06459	5.44708	6.4437	7.44727	8.16307
FBti0020112	50.6675	34.4589	24.1825	38.5872	155.086	137.91	68.46	119.159	36.974	120.154	-1.70765	9.98e-08	5.93e-06	FBti0020112	3L	14825181	14832850	+	7670	transposable_element	NA && sp|P10394|POL4_DROME Retrovirus-related Pol polyprotein from transposon 412 OS=Drosophila melanogaster OX=7227 GN=POL PE=4 SV=1 && -	-	-	44	26	31	44	128	138	71	154	0.262965	0.17914	0.125334	0.19982	0.806765	0.715779	0.355972	0.619258
FBgn0040637	1017.96	1632.82	1419.75	1093.6	2241.48	2870.13	4356.37	2736.01	1291.03	3051	-1.24114	1.09e-07	6.4e-06	CG11458	3L	20905795	20906331	+	537	protein_coding	- && - && -	-	-	884	1232	1820	1247	1850	2872	4518	3536	75.4604	121.242	105.099	80.886	166.544	212.768	323.537	203.088
FBgn0015283	1858.58	1575.83	1778.58	1768.87	3087.19	3578.67	3104.8	2405.61	1745.47	3044.07	-0.801869	1.37e-07	7.84e-06	Rpn10	3L	21537000	21538582	+	1422	protein_coding	Regulatory particle non-ATPase 10 && sp|P55035|PSMD4_DROME 26S proteasome non-ATPase regulatory subunit 4 OS=Drosophila melanogaster OX=7227 GN=Rpn10 PE=1 SV=2 && PF13519:von Willebrand factor type A domain	-	-	1614	1189	2280	2017	2548	3581	3220	3109	52.0289	44.1873	49.7209	49.4069	86.6228	100.184	87.0781	67.4323
FBgn0033667	33.3945	116.63	40.5642	36.8332	164.779	319.792	171.632	278.553	56.8555	233.689	-2.0562	1.41e-07	8.02e-06	reb	2R	11904323	11912779	-	2211	protein_coding	rebuf && - && PF03166:MH2 domain	-	-	29	88	52	42	136	320	178	360	0.601243	2.10334	0.72932	0.661671	2.9736	5.7578	3.09588	5.02181
FBgn0033730	1028.32	1541.37	1324.58	1148.85	2047.62	2440.41	3164.59	2286.45	1260.78	2484.77	-0.979287	1.94e-07	1.09e-05	Cpr49Ag	2R	12407793	12408523	+	650	protein_coding	Cuticular protein 49Ag && sp|Q7M4F3|CUD2_SCHGR Endocuticle structural glycoprotein SgAbd-2 OS=Schistocerca gregaria OX=7010 PE=1 SV=1 && PF00379:Insect cuticle protein	-	-	893	1163	1698	1310	1690	2442	3282	2955	62.9766	94.5545	81.008	70.2003	125.691	149.461	194.168	140.214
FBgn0250862	64.4859	74.2191	40.5642	62.2657	123.584	154.899	253.591	143.145	60.3837	168.805	-1.4951	2.03e-07	1.13e-05	CG42237	X	13115131	13123066	+	1512	protein_coding	- && sp|P16354|PA23_HELSU Phospholipase A2 isozymes PA3A/PA3B/PA5 OS=Heloderma suspectum OX=8554 PE=1 SV=3 && PF05826:Phospholipase A2	-	-	56	56	52	71	102	155	263	185	1.69776	1.95728	1.06649	1.63564	3.26123	4.07826	6.68893	3.77369
FBgn0041183	6.9092	18.5548	10.141	4.38491	39.9832	50.9668	33.7479	64.9957	9.99748	47.4234	-2.29615	2.14e-07	1.19e-05	Tep1	2L	15888640	15893811	-	4219	protein_coding	Thioester-containing protein 1 && sp|Q6YHK3|CD109_HUMAN CD109 antigen OS=Homo sapiens OX=9606 GN=CD109 PE=1 SV=2 && PF01835:MG2 domain|PF00207:Alpha-2-macroglobulin family|PF17791:Macroglobulin domain MG3|PF07677:A-macroglobulin receptor binding domain|PF07703:Alpha-2-macroglobulin bait region domain|PF07678:A-macroglobulin TED domain	-	-	6	14	13	5	33	51	35	84	0.0651903	0.175361	0.0955514	0.0412802	0.378126	0.480902	0.319015	0.614068
FBgn0039481	609.161	2090.06	755.118	762.974	2854.56	3668.61	3908.97	3478.82	1054.33	3477.74	-1.72298	2.5e-07	1.37e-05	Cpr97Eb	3R	27089704	27091130	-	1054	protein_coding	Cuticular protein 97Eb && - && PF00379:Insect cuticle protein	-	-	529	1577	968	870	2356	3671	4054	4496	23.0068	79.0691	28.4799	28.7515	108.061	138.56	147.909	131.563
FBgn0030830	84.062	748.818	186.439	74.5434	2963.6	5622.34	7444.78	3396.8	273.466	4856.88	-4.15191	2.6e-07	1.42e-05	CG5172	X	17221442	17222651	+	788	protein_coding	- && - && -	-	-	73	565	239	85	2446	5626	7721	4390	4.24656	37.8912	9.40535	3.75728	150.059	284.033	376.79	171.824
FBgn0082582	5450.21	5694.99	5307.67	5730.2	13581	12849.6	7393.68	10277.1	5545.77	11025.3	-0.991314	2.73e-07	1.49e-05	tmod	3R	30532607	30578905	+	8320	protein_coding	tropomodulin && sp|O01479|TMOD_CAEEL Tropomodulin OS=Caenorhabditis elegans OX=6239 GN=unc-94 PE=1 SV=2 && PF03250:Tropomodulin	-	-	4733	4297	6804	6534	11209	12858	7668	13282	26.0768	27.2934	25.3597	27.355	65.1292	61.4817	35.4414	49.2364
FBgn0261514	32.2429	43.7363	14.8215	21.9245	79.9663	74.9512	107.993	89.7559	28.1813	88.1667	-1.68428	2.98e-07	1.61e-05	NimA	2L	13957539	13963381	+	2877	protein_coding	Nimrod A && - && PF07546:EMI domain	-	-	28	33	19	25	66	75	112	116	0.446128	0.606163	0.204794	0.302678	1.10901	1.03709	1.49703	1.24355
FBgn0085491	1.15153	0	2.34024	0	12.1161	17.9883	41.4617	24.7603	0.872944	24.0816	-4.64799	3.15e-07	1.7e-05	CG34462	3L	8328583	8330237	+	1157	protein_coding	- && - && PF00379:Insect cuticle protein	-	-	1	0	3	0	10	18	43	32	0.0396194	0	0.0804065	0	0.41783	0.61892	1.42918	0.853028
FBgn0058191	1300.08	1289.56	1209.12	1423.34	1996.74	1997.7	2134.79	1802.86	1305.53	1983.02	-0.602817	3.35e-07	1.8e-05	CG40191	2R	1264140	1267747	+	3281	protein_coding	- && sp|Q5ZJH7|CNPD1_CHICK Protein CNPPD1 OS=Gallus gallus OX=9031 GN=CNPPD1 PE=2 SV=1 && -	-	-	1129	973	1550	1623	1648	1999	2214	2330	15.7735	15.6719	14.6497	17.2303	24.2819	24.2383	25.9492	21.9026
FBgn0015282	2390.58	2137.78	2494.7	2299.45	3874.73	4844.85	5538.51	3299.3	2330.63	4389.35	-0.913047	3.5e-07	1.87e-05	Rpt2	3R	23929873	23931558	-	1625	protein_coding	Regulatory particle triple-A ATPase 2 && sp|P48601|PRS4_DROME 26S proteasome regulatory subunit 4 OS=Drosophila melanogaster OX=7227 GN=Rpt2 PE=1 SV=2 && PF17862:AAA+ lid domain|PF16450:Proteasomal ATPase OB C-terminal domain|PF00004:ATPase family associated with various cellular activities (AAA)	-	-	2076	1613	3198	2622	3198	4848	5744	4264	58.5619	52.4562	61.0279	56.2031	95.1388	118.687	135.929	80.9302
FBgn0031646	99.0319	121.931	102.191	103.484	198.704	218.858	215.986	168.679	106.659	200.557	-0.913678	3.81e-07	2.02e-05	snsl	2L	4903865	4906762	-	1294	protein_coding	snustorr snarlik && - && -	-	-	86	92	131	118	164	219	224	218	3.04653	3.75724	3.13935	3.17635	6.12692	6.73295	6.65681	5.196
FBgn0052499	232.61	455.918	231.684	219.245	551.283	674.561	818.627	728.106	284.864	693.144	-1.28815	3.9e-07	2.05e-05	Cda4	X	22583634	22632710	-	1934	protein_coding	Chitin deacetylase-like 4 && sp|H9J9M0|CDA1_BOMMO Chitin deacetylase 1 OS=Bombyx mori OX=7091 GN=CDA1 PE=1 SV=1 && PF01607:Chitin binding Peritrophin-A domain	-	-	202	344	297	250	455	675	849	941	4.7878	9.39978	4.76215	4.50262	11.3733	13.8849	16.8812	15.0065
FBgn0033760	308.611	394.952	284.729	350.793	594.901	512.666	584.32	617.459	334.771	577.337	-0.789802	3.91e-07	2.05e-05	CG8785	2R	12640690	12648224	-	2189	protein_coding	- && sp|Q9VT04|PATH_DROME Proton-coupled amino acid transporter-like protein pathetic OS=Drosophila melanogaster OX=7227 GN=path PE=1 SV=1 && PF01490:Transmembrane amino acid transporter protein	-	-	268	298	365	400	491	513	606	798	5.61216	7.19426	5.17071	6.36496	10.8435	9.32325	10.6458	11.2436
FBgn0267966	10.3638	11.9281	24.9626	16.6626	48.4645	67.9558	59.782	47.973	15.9793	56.0438	-1.76866	4.3e-07	2.23e-05	asRNA:CR46246	3L	9597171	9598375	-	1205	ncRNA	antisense RNA:CR46246 && - && -	-	-	9	9	32	19	40	68	62	62	0.342371	0.394704	0.823505	0.549222	1.60474	2.24501	1.9786	1.58691
FBgn0036585	92.1227	234.585	133.394	131.547	316.231	346.774	544.787	385.331	147.912	398.281	-1.43473	4.29e-07	2.23e-05	CG13071	3L	16262740	16263247	+	434	protein_coding	- && - && -	-	-	80	177	171	150	261	347	565	498	8.4497	21.5526	12.2183	12.0388	29.0726	31.8079	50.0623	35.3905
FBgn0035173	2729.13	2547.31	2369.88	2293.31	3867.46	4672.96	3447.1	4150.44	2484.91	4034.49	-0.699578	4.57e-07	2.36e-05	CG13907	3L	877291	882013	-	4723	protein_coding	- && sp|Q6P2X9|MOT12_XENTR Monocarboxylate transporter 12 OS=Xenopus tropicalis OX=8364 GN=slc16a12 PE=2 SV=1 && PF07690:Major Facilitator Superfamily	-	-	2370	1922	3038	2615	3192	4676	3575	5364	23.0023	21.5056	19.9468	19.2857	32.6721	39.3869	29.1079	35.0282
FBgn0085256	441.037	405.555	354.157	368.332	617.922	943.386	1676.79	824.826	392.27	1015.73	-1.37366	4.84e-07	2.48e-05	CG34227	2R	11248126	11248610	+	485	protein_coding	- && - && -	-	-	383	306	454	420	510	944	1739	1066	36.1991	33.3423	29.028	30.164	50.8348	77.4329	137.883	67.7894
FBgn0265508	72.5466	67.5924	49.9252	52.6189	123.584	115.925	151.383	125.349	60.6708	129.06	-1.10397	4.99e-07	2.54e-05	asRNA:CR44370	2R	15226938	15232665	+	5545	ncRNA	antisense RNA:CR44370 && sp|A2ASQ1|AGRIN_MOUSE Agrin OS=Mus musculus OX=10090 GN=Agrn PE=1 SV=1 && PF07648:Kazal-type serine protease inhibitor domain	-	-	63	51	64	60	102	116	157	162	0.520811	0.486054	0.357917	0.376904	0.889265	0.832246	1.08881	0.901073
FBgn0028693	1114.68	870.749	1123.32	1069.92	1821.05	2238.54	3131.8	1628.76	1044.67	2205.04	-1.07724	5.27e-07	2.68e-05	Rpn12	3L	16583028	16584022	+	995	protein_coding	Regulatory particle non-ATPase 12 && sp|P48556|PSMD8_HUMAN 26S proteasome non-ATPase regulatory subunit 8 OS=Homo sapiens OX=9606 GN=PSMD8 PE=1 SV=2 && PF10075:CSN8/PSMD8/EIF3K family	-	-	968	657	1440	1220	1503	2240	3248	2105	44.5957	34.8946	44.879	42.7089	73.0245	89.5613	125.529	65.2493
FBgn0038846	27.6368	21.2055	36.6638	32.4483	56.9457	120.921	314.337	89.7559	29.4886	145.49	-2.29445	5.33e-07	2.7e-05	CG5697	3R	21015949	21017120	+	987	protein_coding	- && - && PF16028:Solute carrier family 3 member 2 N-terminus	-	-	24	16	47	37	47	121	326	116	1.11464	0.85668	1.47667	1.30577	2.30204	4.87712	12.7014	3.62483
RR48347_transposable_element	3.4546	6.62671	5.46056	8.76981	47.2528	40.9733	16.3918	34.8191	6.07792	34.8593	-2.50127	5.78e-07	2.9e-05	RR48347_transposable_element	3R	4105093	4110238	+	5146	transposable_element	NA && sp|P04146|COPIA_DROME Copia protein OS=Drosophila melanogaster OX=7227 GN=GIP PE=1 SV=3 && PF07727:Reverse transcriptase (RNA-dependent DNA polymerase)	-	-	3	5	7	10	39	41	17	45	0.0267234	0.0513471	0.0421824	0.067688	0.366376	0.316964	0.127037	0.269705
FBgn0024897	191.155	310.13	198.14	222.753	436.18	474.691	1285.31	629.839	230.545	706.506	-1.61792	6.69e-07	3.33e-05	b6	X	1686624	1690187	+	2139	protein_coding	b6 && - && PF00354:Pentaxin family	-	-	166	234	254	254	360	475	1333	814	3.55745	5.78124	3.68236	4.13623	8.13625	8.83443	23.9647	11.7371
FBgn0030394	42.6067	74.2191	39.7841	43.8491	93.2941	137.91	118.6	153.978	50.1148	125.945	-1.35184	6.73e-07	3.34e-05	Cpr11A	X	12486970	12489448	+	1326	protein_coding	Cuticular protein 11A && - && PF00379:Insect cuticle protein	-	-	37	56	51	50	77	138	123	199	1.27908	2.23182	1.1927	1.31343	2.80724	4.14029	3.56709	4.62867
FBgn0000071	3.4546	1.32534	7.80081	7.89283	24.2322	22.985	41.4617	37.9141	5.1184	31.6483	-2.54638	7.15e-07	3.53e-05	Ama	3R	6762593	6765261	+	1946	protein_coding	Amalgam && sp|P15364|AMAL_DROME Protein amalgam OS=Drosophila melanogaster OX=7227 GN=Ama PE=2 SV=2 && PF07679:Immunoglobulin I-set domain|PF13927:Immunoglobulin domain	-	-	3	1	10	9	20	23	43	49	0.0706675	0.0271564	0.159353	0.161095	0.496844	0.470198	0.849724	0.776604
FBgn0004781	1.15153	0	0	0.876981	27.8671	22.985	28.9268	9.28509	0.507129	22.266	-5.4581	7.37e-07	3.61e-05	Ccp84Ac	3R	6695148	6696271	-	1060	protein_coding	Ccp84Ac && sp|P80682|CUA2B_TENMO Larval cuticle protein A2B OS=Tenebrio molitor OX=7067 PE=1 SV=1 && PF00379:Insect cuticle protein	-	-	1	0	0	1	23	23	30	12	0.0432449	0	0	0.0328606	1.04895	0.863212	1.08835	0.349158
FBgn0265819	11.5153	7.95205	12.4813	11.4008	29.0787	54.9642	62.6746	31.7241	10.8374	44.6104	-2.02395	7.86e-07	3.81e-05	lncRNA:CR44608	2L	4228921	4229458	+	538	ncRNA	long non-coding RNA:CR44608 && - && -	-	-	10	6	16	13	24	55	65	41	0.852038	0.589365	0.922234	0.841671	2.15656	4.06702	4.64605	2.35043
FBgn0035379	160.063	182.897	165.377	157.857	279.882	313.796	350.014	246.829	166.549	297.63	-0.839022	1.02e-06	4.83e-05	spz5	3L	2883641	2892166	-	1996	protein_coding	spatzle 5 && sp|Q9VZX1|SPZ5_DROME Protein spaetzle 5 OS=Drosophila melanogaster OX=7227 GN=spz5 PE=1 SV=1 && PF16077:Spaetzle	-	-	139	138	212	180	231	314	363	319	3.19224	3.65371	3.29366	3.14118	5.59479	6.25842	6.99356	4.9292
FBgn0003162	6857.38	10160.1	6663.45	7118.46	12369.3	13862	20521.6	14943.6	7699.84	15424.1	-1.00246	1.07e-06	5.06e-05	Pu	2R	21175315	21182608	+	2152	protein_coding	Punch && sp|P48596|GCH1_DROME GTP cyclohydrolase 1 OS=Drosophila melanogaster OX=7227 GN=Pu PE=1 SV=3 && PF01227:GTP cyclohydrolase I	-	-	5955	7666	8542	8117	10209	13871	21283	19313	126.847	188.253	123.089	131.382	229.337	256.425	380.315	276.792
FBgn0030829	31.0914	75.5445	6.24064	9.64679	382.869	516.664	553.465	252.245	30.6308	426.311	-3.8133	1.11e-06	5.22e-05	CG12998	X	17218667	17219787	+	1121	protein_coding	- && - && -	-	-	27	57	8	11	316	517	574	326	1.10408	2.68711	0.221303	0.341797	13.6274	18.3476	19.6906	8.9693
FBgn0035844	264.853	665.321	254.306	278.003	995.944	1119.27	771.38	1178.43	365.621	1016.26	-1.47851	1.13e-06	5.29e-05	CG13676	3L	8141868	8151813	-	3575	protein_coding	- && - && PF01607:Chitin binding Peritrophin-A domain	-	-	230	502	326	317	822	1120	800	1523	2.94912	7.42067	2.82778	3.08862	11.1155	12.4634	8.60531	13.1392
FBgn0038739	327.036	341.938	319.053	327.114	488.279	619.597	661.458	479.73	328.785	562.266	-0.774947	1.18e-06	5.49e-05	CG4686	3R	19864496	19866869	+	1195	protein_coding	- && sp|A4K526|TM256_BUFGR Transmembrane protein 256 homolog OS=Bufo gargarizans OX=30331 PE=3 SV=1 && PF04241:Protein of unknown function (DUF423)	-	-	284	258	409	373	403	620	686	620	10.8941	11.4095	10.6135	10.8723	16.3031	20.6405	22.0754	16.0019
FBgn0028690	1912.7	1946.93	2053.95	2013.55	3104.15	3538.7	3757.59	2593.64	1981.78	3248.52	-0.712634	1.19e-06	5.52e-05	Rpn5	3R	5789493	5791569	+	1897	protein_coding	Regulatory particle non-ATPase 5 && sp|Q5RBI3|PSD12_PONAB 26S proteasome non-ATPase regulatory subunit 12 OS=Pongo abelii OX=9601 GN=PSMD12 PE=2 SV=3 && PF01399:PCI domain|PF18098:26S proteasome regulatory subunit RPN5 C-terminal domain	-	-	1661	1469	2633	2296	2562	3541	3897	3352	40.1369	40.9232	43.0414	42.1586	65.2896	74.2599	78.9979	54.4983
FBgn0028573	58.7282	148.438	97.5101	53.4959	207.186	278.819	218.879	294.028	89.5431	249.728	-1.48892	1.21e-06	5.57e-05	prc	3L	11958872	11966131	-	5535	protein_coding	pericardin && - && PF07054:Pericardin like repeat	-	-	51	112	125	61	171	279	227	380	0.42237	1.06934	0.700319	0.383878	1.49352	2.00531	1.57711	2.11745
FBgn0034709	3508.72	4291.46	3419.87	3215.89	6090.77	6222.95	9731.92	5844.19	3608.99	6972.46	-0.950302	1.29e-06	5.92e-05	Swim	2R	22189817	22202671	-	2171	protein_coding	Secreted Wg-interacting molecule && sp|Q99JR5|TINAL_MOUSE Tubulointerstitial nephritis antigen-like OS=Mus musculus OX=10090 GN=Tinagl1 PE=1 SV=1 && PF00112:Papain family cysteine protease	-	-	3047	3238	4384	3667	5027	6227	10093	7553	64.3359	78.8193	62.6201	58.8345	111.939	114.108	178.778	107.302
FBgn0028694	1415.23	1396.91	1575.76	1401.42	2590.42	3268.87	3536.78	1887.97	1447.33	2821.01	-0.962457	1.35e-06	6.18e-05	Rpn11	2L	5058404	5059790	-	1208	protein_coding	Regulatory particle non-ATPase 11 && sp|Q9V3H2|PSDE_DROME 26S proteasome non-ATPase regulatory subunit 14 OS=Drosophila melanogaster OX=7227 GN=Rpn11 PE=1 SV=1 && PF13012:Maintenance of mitochondrial structure and function|PF01398:JAB1/Mov34/MPN/PAD-1 ubiquitin protease	-	-	1229	1054	2020	1598	2138	3271	3668	2440	46.6365	46.1094	51.8547	46.0777	85.5605	107.723	116.766	62.2973
FBgn0035189	2301.92	3353.11	2263.79	2145.1	3866.25	4989.75	5604.08	4493.99	2515.98	4738.52	-0.913951	1.41e-06	6.39e-05	CG9119	3L	1203316	1204795	-	1212	protein_coding	- && sp|Q5U2Q3|CK054_RAT Ester hydrolase C11orf54 homolog OS=Rattus norvegicus OX=10116 PE=1 SV=1 && PF08925:Domain of Unknown Function (DUF1907)	-	-	1999	2530	2902	2446	3191	4993	5812	5808	75.6051	110.315	74.2503	70.2967	127.279	163.891	184.406	147.799
FBgn0040601	34.546	33.1335	34.3235	21.9245	60.5806	107.93	66.5315	103.684	30.9819	84.6813	-1.46204	1.49e-06	6.71e-05	CG13643	3R	24897685	24906004	-	3284	protein_coding	- && - && PF01607:Chitin binding Peritrophin-A domain	-	-	30	25	44	25	50	108	69	134	0.418754	0.402302	0.415483	0.265166	0.736036	1.30833	0.807976	1.25849
FBgn0028684	1462.45	1513.54	1557.04	1576.81	2535.9	3046.02	3261.97	1990.88	1527.46	2708.69	-0.82613	1.51e-06	6.75e-05	Rpt5	3R	23752876	23754623	+	1627	protein_coding	Regulatory particle triple-A ATPase 5 && sp|O42587|PR6AA_XENLA 26S proteasome regulatory subunit 6A-A OS=Xenopus laevis OX=8355 GN=psmc3-a PE=2 SV=2 && PF17862:AAA+ lid domain|PF16450:Proteasomal ATPase OB C-terminal domain|PF00004:ATPase family associated with various cellular activities (AAA)	-	-	1270	1142	1996	1798	2093	3048	3383	2573	35.7814	37.0932	38.0431	38.4931	62.1891	74.5286	79.9589	48.7752
FBgn0040688	19.5761	26.5068	17.1618	11.4008	58.1573	37.9753	146.562	74.2808	18.6614	79.2439	-2.1077	1.52e-06	6.76e-05	CG12483	3L	97628	98375	-	608	protein_coding	- && - && -	-	-	17	20	22	13	48	38	152	96	1.2817	1.73837	1.12208	0.744768	3.81654	2.48643	9.61374	4.86983
FBgn0053093	0	1.32534	0.780081	0	21.809	26.9824	9.64225	19.3439	0.526356	19.4444	-5.27959	1.62e-06	7.12e-05	CG33093	3R	22530694	22531922	-	1055	protein_coding	- && sp|A0A166YZY9|PPZC_METRR 2-oxoglutarate-Fe(II) type oxidoreductase ppzC OS=Metarhizium rileyi (strain RCEF 4871) OX=1081105 GN=ppzC PE=3 SV=1 && PF14226:non-haem dioxygenase in morphine synthesis N-terminal|PF03171:2OG-Fe(II) oxygenase superfamily	-	-	0	1	1	0	18	27	10	25	0	0.0500914	0.0293935	0	0.824807	1.01814	0.364502	0.73086
FBgn0028685	1812.51	1937.65	1858.93	1775.89	3140.5	3624.64	3716.12	2349.13	1846.25	3207.6	-0.796804	1.69e-06	7.39e-05	Rpt4	X	6289470	6291245	-	1465	protein_coding	Regulatory particle triple-A ATPase 4 && sp|P62333|PRS10_HUMAN 26S proteasome regulatory subunit 10B OS=Homo sapiens OX=9606 GN=PSMC6 PE=1 SV=1 && PF16450:Proteasomal ATPase OB C-terminal domain|PF17862:AAA+ lid domain|PF00004:ATPase family associated with various cellular activities (AAA)	-	-	1574	1462	2383	2025	2592	3627	3854	3036	49.2502	52.7382	50.4417	48.1469	85.5322	98.493	101.164	63.9162
FBgn0028686	2064.7	2219.95	2142.1	2093.35	3734.19	4261.23	4516.43	2686.49	2130.03	3799.58	-0.834846	1.79e-06	7.78e-05	Rpt3	X	11125101	11126785	+	1553	protein_coding	Regulatory particle triple-A ATPase 3 && sp|P46507|PRS6B_MANSE 26S proteasome regulatory subunit 6B OS=Manduca sexta OX=7130 PE=2 SV=1 && PF17862:AAA+ lid domain|PF16450:Proteasomal ATPase OB C-terminal domain|PF00004:ATPase family associated with various cellular activities (AAA)	-	-	1793	1675	2746	2387	3082	4264	4684	3472	52.9237	56.9979	54.8318	53.538	95.9387	109.23	115.984	68.9533
FBgn0036323	16.1215	22.5308	8.58089	14.9087	20.5974	207.865	229.486	504.49	15.5355	240.609	-3.96266	1.92e-06	8.31e-05	CG14118	3L	12892658	12894758	+	1637	protein_coding	- && - && PF01223:DNA/RNA non-specific endonuclease	-	-	14	17	11	17	17	208	238	652	0.392031	0.548802	0.208376	0.361728	0.502034	5.05487	5.59089	12.2842
FBgn0000046	2941.02	4527.37	2979.13	3223.78	5712.75	5531.4	6459.34	6238.04	3417.82	5985.38	-0.808866	1.96e-06	8.45e-05	Act87E	3R	13425983	13428375	+	1989	protein_coding	Actin 87E && sp|P10981|ACT5_DROME Actin-87E OS=Drosophila melanogaster OX=7227 GN=Act87E PE=1 SV=1 && PF00022:Actin	-	-	2554	3416	3819	3676	4715	5535	6699	8062	58.8609	90.7609	59.5413	64.3757	114.599	110.708	129.517	125.013
FBgn0267495	29.9399	33.1335	35.8837	44.726	83.6012	66.9564	91.6014	91.3034	35.9208	83.3656	-1.20552	1.99e-06	8.54e-05	asRNA:CR45185	X	10044909	10048156	-	3248	ncRNA	antisense RNA:CR45185 && - && -	-	-	26	25	46	51	69	67	95	118	0.366943	0.406761	0.439183	0.546935	1.02699	0.820643	1.12476	1.1205
FBgn0035382	89.8196	43.7363	75.6678	92.96	170.837	147.904	229.486	163.263	75.5459	177.872	-1.22631	2.23e-06	9.51e-05	Or63a	3L	2961534	2963788	+	1718	protein_coding	Odorant receptor 63a && sp|Q9VZW8|OR63A_DROME Odorant receptor 63a OS=Drosophila melanogaster OX=7227 GN=Or63a PE=3 SV=2 && PF02949:7tm Odorant receptor	-	-	78	33	97	106	141	148	238	211	2.08119	1.01509	1.75086	2.14914	3.9676	3.42716	5.32729	3.78796
FBgn0038405	340.854	1125.22	305.792	392.011	1370.33	1741.87	1919.77	1972.31	540.968	1751.07	-1.69703	2.28e-06	9.71e-05	CG8927	3R	16181020	16186235	+	1454	protein_coding	- && - && -	-	-	296	849	392	447	1131	1743	1991	2549	9.33186	30.8574	8.36036	10.7084	37.6037	47.6901	52.6574	54.0695
FBgn0040795	3.4546	15.9041	7.80081	3.50793	26.6554	42.972	34.7121	37.1404	7.66686	35.37	-2.26262	2.32e-06	9.82e-05	CG13038	3L	16327258	16327893	-	509	protein_coding	- && - && -	-	-	3	12	10	4	22	43	36	48	0.270175	1.24589	0.609236	0.273731	2.08948	3.36083	2.7198	2.90851
FBgn0264541	1.15153	1.32534	0	5.26189	49.6761	17.9883	213.094	48.7467	1.93469	82.3762	-5.3959	2.52e-06	0.000105407	CG43920	2R	17598845	17599253	-	409	protein_coding	- && - && -	-	-	1	1	0	6	41	18	221	63	0.112077	0.129209	0	0.510986	4.84611	1.75083	20.7788	4.75077
FBgn0039805	1965.67	6711.53	2047.71	2041.61	8590.32	11338.6	9418.55	11618.7	3191.63	10241.6	-1.68248	2.59e-06	0.000107542	Cpr100A	3R	30867521	30869184	+	1378	protein_coding	Cuticular protein 100A && - && PF00379:Insect cuticle protein	-	-	1707	5064	2625	2328	7090	11346	9768	15016	56.7839	194.205	59.0722	58.8457	248.731	327.559	272.589	336.087
FBgn0031426	43.7583	125.907	55.3857	49.111	165.991	178.884	268.055	181.059	68.5406	198.497	-1.54863	2.62e-06	0.000108273	CG18641	2L	2410624	2415322	-	1790	protein_coding	- && sp|Q6NYZ4|PLA1A_DANRE Phospholipase A1 member A OS=Danio rerio OX=7955 GN=pla1a PE=2 SV=1 && PF00151:Lipase	-	-	38	95	71	56	137	179	278	234	0.973132	2.8047	1.23001	1.08972	3.69999	3.97828	5.97234	4.0319
FBgn0023549	1250.57	1232.57	1210.69	1140.08	1804.09	2142.61	1705.71	1685.24	1208.47	1834.41	-0.602255	2.62e-06	0.000108273	Mct1	X	2189188	2205373	+	3197	protein_coding	Monocarboxylate transporter 1 && sp|P57788|MOT4_CHICK Monocarboxylate transporter 4 OS=Gallus gallus OX=9031 GN=SLC16A3 PE=2 SV=1 && PF07690:Major Facilitator Superfamily	-	-	1086	930	1552	1300	1489	2144	1769	2178	15.5714	15.3729	15.054	14.1639	22.5157	26.6795	21.2783	21.0117
FBgn0040343	186.548	291.575	182.539	238.539	323.5	502.673	613.247	482.825	224.8	480.561	-1.10032	2.7e-06	0.00011092	CG3713	X	846171	847157	-	987	protein_coding	- && - && -	-	-	162	220	234	272	267	503	636	624	7.52383	11.7793	7.35194	9.59916	13.0776	20.2743	24.7795	19.4991
FBgn0050263	114.002	98.0753	95.1698	88.5751	212.032	215.859	139.813	270.041	98.9555	209.436	-1.08633	2.71e-06	0.00011133	stum	2R	21674901	21685000	+	6868	protein_coding	stumble && sp|Q9W2E1|STUM_DROME Protein stum OS=Drosophila melanogaster OX=7227 GN=stum PE=2 SV=3 && PF15795:Ectodermal ciliogenesis protein	-	-	99	74	122	101	175	216	145	349	0.660763	0.569399	0.550849	0.512239	1.2318	1.25118	0.811877	1.56726
FBgn0039098	101.335	132.534	118.572	128.916	222.936	269.824	458.971	203.498	120.339	288.808	-1.26313	2.82e-06	0.000115384	GILT3	3R	23677358	23678421	+	773	protein_coding	Gamma-interferon-inducible lysosomal thiol reductase 3 && sp|Q9VCK2|GILT3_DROME GILT-like protein 3 OS=Drosophila melanogaster OX=7227 GN=GILT3 PE=2 SV=1 && PF03227:Gamma interferon inducible lysosomal thiol reductase (GILT)	-	-	88	100	152	147	184	270	476	263	5.21848	6.83654	6.09772	6.62398	11.5072	13.8957	23.6799	10.4936
FBgn0265185	1.15153	18.5548	6.24064	9.64679	25.4438	51.9662	82.9234	44.1042	8.89844	51.1094	-2.55665	2.88e-06	0.000116573	CG44250	2R	12950404	12952293	-	1100	protein_coding	- && - && PF11901:Protein of unknown function (DUF3421)	-	-	1	14	8	11	21	52	86	57	0.0416724	0.672591	0.225528	0.348322	0.922909	1.88064	3.00648	1.59819
FBgn0020370	1994.46	2532.73	2062.53	1836.4	4181.27	4212.26	3099.98	3143	2106.53	3659.13	-0.796869	3.04e-06	0.000122319	TppII	2R	13152885	13159141	-	4813	protein_coding	Tripeptidyl-peptidase II && sp|Q9V6K1|TPP2_DROME Tripeptidyl-peptidase 2 OS=Drosophila melanogaster OX=7227 GN=TppII PE=1 SV=2 && PF12583:Tripeptidyl peptidase II N terminal|PF00082:Subtilase family|PF12580:Tripeptidyl peptidase II	-	-	1732	1911	2644	2094	3451	4215	3215	4062	16.4958	20.9827	17.0353	15.1545	34.6626	34.8399	25.6872	26.0298
FBgn0039189	88.6681	59.6404	67.867	49.111	121.161	144.906	261.305	151.657	66.3216	169.757	-1.36033	3.21e-06	0.000128014	CG18528	3R	24358095	24360144	-	1676	protein_coding	- && sp|Q501Z5|GTPB3_DANRE tRNA modification GTPase GTPBP3, mitochondrial OS=Danio rerio OX=7955 GN=gtpbp3 PE=2 SV=1 && PF10396:GTP-binding protein TrmE N-terminus|PF12631:MnmE helical domain|PF01926:50S ribosome-binding GTPase	-	-	77	45	87	56	100	145	271	196	2.106	1.41891	1.60971	1.16385	2.88442	3.44183	6.21796	3.60685
FBgn0052368	108.244	78.1952	95.9499	108.746	335.616	214.86	256.484	137.729	97.7837	236.172	-1.26533	3.46e-06	0.000137056	CG32368	3L	7915437	7915846	+	410	protein_coding	long non-coding RNA:CR32368 && - && -	-	-	94	59	123	124	277	215	266	178	10.5096	7.60473	9.30303	10.5346	32.6609	20.8617	24.9488	13.3901
FBgn0004577	69.092	364.469	80.3483	69.2815	951.115	1246.19	904.443	1125.82	145.798	1056.89	-2.86165	3.58e-06	0.000140173	Pxd	3R	17014576	17027987	+	2630	protein_coding	Peroxidase && sp|Q01603|PERO_DROME Peroxidase OS=Drosophila melanogaster OX=7227 GN=Pxd PE=2 SV=2 && PF03098:Animal haem peroxidase	-	-	60	275	103	79	785	1247	938	1455	1.04577	5.52577	1.21446	1.04629	14.4293	18.8628	13.7151	17.0629
FBgn0000658	132.426	147.113	117.792	61.3887	226.571	385.749	215.022	341.227	114.68	292.142	-1.35635	3.71e-06	0.000144678	fj	2R	18232761	18236311	+	3551	protein_coding	four-jointed && sp|P54360|FOJO_DROME Extracellular serine/threonine protein kinase four-jointed OS=Drosophila melanogaster OX=7227 GN=fj PE=1 SV=2 && -	-	-	115	111	151	70	187	386	223	441	1.48453	1.65192	1.31865	0.686639	2.54579	4.32446	2.41494	3.83031
FBgn0030817	925.833	889.304	950.138	943.632	1298.85	1284.16	1425.12	1250.39	927.227	1314.63	-0.502821	3.96e-06	0.000153422	CG4991	X	17091854	17104562	+	2499	protein_coding	- && sp|Q4KL91|S36A4_XENLA Proton-coupled amino acid transporter 4 OS=Xenopus laevis OX=8355 GN=slc36a4 PE=2 SV=1 && PF01490:Transmembrane amino acid transporter protein	-	-	804	671	1218	1076	1072	1285	1478	1616	14.7479	14.1897	15.1142	14.9978	20.7377	20.4565	22.7437	19.9444
FBgn0031097	590.737	1045.69	494.571	717.371	1357	1639.93	1275.67	1595.49	712.093	1467.02	-1.04484	4.9e-06	0.000186624	obst-A	X	20239855	20243209	+	1905	protein_coding	obstructor-A && - && PF01607:Chitin binding Peritrophin-A domain	-	-	513	789	634	818	1120	1641	1323	2062	12.3442	21.8876	10.3204	14.9568	28.4221	34.2696	26.7065	33.3841
FBgn0031466	26.4853	23.8561	16.3817	18.4166	44.8296	67.9558	99.3152	47.1992	21.2849	64.8249	-1.62564	5.22e-06	0.000197836	CG3119	2L	2834887	2837833	-	1293	protein_coding	- && sp|Q7K237|C1GLT_DROME Glycoprotein-N-acetylgalactosamine 3-beta-galactosyltransferase 1 OS=Drosophila melanogaster OX=7227 GN=C1GalTA PE=2 SV=1 && PF02434:Fringe-like	-	-	23	18	21	21	37	68	103	61	0.815399	0.735681	0.503645	0.565721	1.38336	2.09221	3.06331	1.45505
FBgn0053192	0	5.30137	4.68048	7.01585	23.0206	20.9863	31.8194	23.2127	4.24943	24.7598	-2.50433	5.31e-06	0.000200409	MtnD	3R	20534962	20535301	+	274	protein_coding	Metallothionein D && sp|Q8I9B4|MT4_DROME Metallothionein-4 OS=Drosophila melanogaster OX=7227 GN=MtnD PE=3 SV=1 && -	-	-	0	4	6	8	19	21	33	30	0	0.771481	0.679054	1.017	3.35224	3.04905	4.63144	3.37689
FBgn0043578	1873.55	2168.26	1820.71	1882.88	2980.56	3735.57	10354.8	4424.35	1936.35	5373.82	-1.47276	5.43e-06	0.000203208	PGRP-SB1	3L	16727299	16727989	-	623	protein_coding	Peptidoglycan recognition protein SB1 && sp|Q70PY2|PGSB1_DROME Peptidoglycan-recognition protein SB1 OS=Drosophila melanogaster OX=7227 GN=PGRP-SB1 PE=2 SV=2 && PF01510:N-acetylmuramoyl-L-alanine amidase	-	-	1627	1636	2334	2147	2460	3738	10739	5718	119.713	138.775	116.176	120.04	190.888	238.697	662.87	283.076
FBgn0022702	646.01	1049.67	631.085	618.272	1254.02	1593.96	3389.25	1502.64	736.26	1934.97	-1.39505	5.51e-06	0.000205603	Cht2	3L	1752328	1755934	-	3038	protein_coding	Chitinase 2 && sp|Q9W092|CHIT2_DROME Probable chitinase 2 OS=Drosophila melanogaster OX=7227 GN=Cht2 PE=1 SV=1 && PF00704:Glycosyl hydrolases family 18	-	-	561	792	809	705	1035	1595	3515	1942	8.46479	13.7769	8.25779	8.08319	16.4697	20.8866	44.4928	19.7155
FBgn0263738	122.063	106.027	127.153	118.392	175.684	244.841	341.336	212.01	118.409	243.467	-1.03867	5.85e-06	0.000217665	Ada2a	3R	18252843	18255487	-	2445	protein_coding	transcriptional Adaptor 2a && sp|Q7KSD8|TAD2A_DROME Transcriptional adapter 2A OS=Drosophila melanogaster OX=7227 GN=Ada2a PE=1 SV=1 && PF04433:SWIRM domain	SWI/SNF-SWI3	SWI/SNF-SWI3	106	80	163	135	145	245	354	274	1.98732	1.72913	2.06734	1.92325	2.86696	3.98642	5.56771	3.45635
FBgn0036879	17.273	46.387	19.502	24.5555	50.8877	68.9551	131.135	111.421	26.9294	90.5996	-1.77568	5.95e-06	0.000220892	Cpr76Bb	3L	19519649	19520419	+	771	protein_coding	Cuticular protein 76Bb && sp|P26967|CU20_TENMO Adult-specific cuticular protein ACP-20 OS=Tenebrio molitor OX=7067 GN=ACP20 PE=1 SV=1 && PF00379:Insect cuticle protein	-	-	15	35	25	28	42	69	136	144	0.891821	2.39899	1.00552	1.26498	2.63346	3.56033	6.78324	5.76043
FBgn0016697	1446.33	1489.68	1599.17	1647.85	2517.73	2975.06	3100.95	1944.45	1545.76	2634.55	-0.768717	6.28e-06	0.000231478	Prosalpha5	2R	17412767	17413769	+	945	protein_coding	Proteasome alpha5 subunit && sp|Q95083|PSA5_DROME Proteasome subunit alpha type-5 OS=Drosophila melanogaster OX=7227 GN=Prosalpha5 PE=2 SV=2 && PF00227:Proteasome subunit|PF10584:Proteasome subunit A N-terminal signature	-	-	1256	1124	2050	1879	2078	2977	3216	2513	60.9255	62.8565	67.2706	69.259	106.303	125.326	130.869	82.0176
FBgn0261243	2040.52	2356.46	2144.44	2040.74	3974.09	4225.25	3019.95	2954.21	2145.54	3543.37	-0.723708	6.51e-06	0.000239451	Psa	3L	1502843	1523380	+	4221	protein_coding	Puromycin sensitive aminopeptidase && sp|P55786|PSA_HUMAN Puromycin-sensitive aminopeptidase OS=Homo sapiens OX=9606 GN=NPEPPS PE=1 SV=2 && PF11838:ERAP1-like C-terminal domain|PF01433:Peptidase family M1 domain|PF17900:Peptidase M1 N-terminal domain	-	-	1772	1778	2749	2327	3280	4228	3132	3818	19.2437	22.2604	20.1959	19.2027	37.5657	39.8488	28.5338	27.8976
FBti0059664	0	0	1.56016	0	10.9045	12.9915	26.9983	15.4752	0.39004	16.5924	-5.07961	6.69e-06	0.000245203	FBti0059664	3L	23080432	23081420	-	989	transposable_element	NA && - && -	-	-	0	0	2	0	9	13	28	20	0	0	0.06271	0	0.439925	0.522929	1.08872	0.623706
FBgn0027600	404.188	930.39	514.853	413.935	941.422	1520.01	2459.74	1279.8	565.842	1550.24	-1.45555	7.13e-06	0.000259903	obst-B	2L	10032690	10038954	+	1149	protein_coding	obstructor-B && - && PF01607:Chitin binding Peritrophin-A domain	-	-	351	702	660	472	777	1521	2551	1654	14.0032	32.2874	17.8126	14.3088	32.6914	52.6629	85.3774	44.3979
FBgn0039083	35.6975	18.5548	31.9833	23.6785	64.2154	60.9603	78.1022	64.2219	27.4785	66.875	-1.2728	7.4e-06	0.0002683	CG10177	3R	23520146	23521583	-	1438	protein_coding	- && sp|P25323|MYLKA_DICDI Myosin light chain kinase A OS=Dictyostelium discoideum OX=44689 GN=mlkA PE=1 SV=2 && PF00069:Protein kinase domain|PF03607:Doublecortin	-	-	31	14	41	27	53	61	81	83	0.988198	0.514499	0.884155	0.654013	1.78176	1.68759	2.1661	1.78019
FBgn0030025	171.579	159.041	159.136	180.658	271.401	318.792	413.653	245.281	167.604	312.282	-0.896895	7.95e-06	0.000286542	CG2147	X	8240684	8241483	+	746	protein_coding	- && - && -	-	-	149	120	204	206	224	319	429	317	9.15563	8.50077	8.47998	9.61855	14.5158	17.0117	22.1142	13.1059
FBgn0260011	93.2742	376.397	96.73	85.0672	620.345	955.378	1872.53	1005.11	162.867	1113.34	-2.77623	7.97e-06	0.000286542	NimC4	2L	14047582	14048863	+	1282	protein_coding	Nimrod C4 && - && -	-	-	81	284	124	97	512	956	1942	1299	2.89626	11.707	2.99942	2.63551	19.307	29.6664	58.2524	31.2513
FBgn0051634	24.1822	34.4589	28.863	31.5713	70.2735	60.9603	59.782	76.602	29.7689	66.9044	-1.17311	8.15e-06	0.000291347	Oatp26F	2L	6625138	6632407	-	2418	protein_coding	Organic anion transporting polypeptide 26F && sp|Q99N01|SO4A1_RAT Solute carrier organic anion transporter family member 4A1 OS=Rattus norvegicus OX=10116 GN=Slco4a1 PE=2 SV=1 && PF07648:Kazal-type serine protease inhibitor domain|PF03137:Organic Anion Transporter Polypeptide (OATP) family	-	-	21	26	37	36	58	61	62	99	0.398111	0.568241	0.474514	0.518594	1.15959	1.00362	0.986025	1.26277
FBgn0050062	47.2129	64.9417	39.7841	48.234	93.2941	106.93	164.882	95.946	50.0432	115.263	-1.21707	8.65e-06	0.000308526	CG30062	2R	13445700	13446309	-	610	protein_coding	- && sp|D9J143|LYS1B_LUCSE Lysozyme 1B OS=Lucilia sericata OX=13632 PE=2 SV=1 && PF00062:C-type lysozyme/alpha-lactalbumin family	-	-	41	49	51	55	77	107	171	124	3.08102	4.24504	2.59265	3.14061	6.1023	6.9783	10.78	6.26958
FBgn0020270	416.855	352.541	485.21	406.919	650.635	729.525	1171.53	690.192	415.381	810.471	-0.962986	8.7e-06	0.000309439	mre11	2L	11282090	11284335	+	2013	protein_coding	meiotic recombination 11 && sp|Q9W6K1|MRE11_XENLA Double-strand break repair protein MRE11 OS=Xenopus laevis OX=8355 GN=mre11 PE=2 SV=1 && PF00149:Calcineurin-like phosphoesterase|PF04152:Mre11 DNA-binding presumed domain	-	-	362	266	622	464	537	730	1215	892	8.24339	6.98318	9.58186	8.02889	12.8962	14.427	23.2105	13.6668
FBgn0032596	1182.63	1304.14	1205.22	1347.04	2076.7	2508.37	3477	1688.34	1259.76	2437.6	-0.952259	9.25e-06	0.000328047	Prosbeta4	2L	16731180	16732133	-	815	protein_coding	Proteasome beta4 subunit && sp|Q9VQE5|PSB2_DROME Probable proteasome subunit beta type-2 OS=Drosophila melanogaster OX=7227 GN=Prosbeta4R2 PE=2 SV=3 && PF00227:Proteasome subunit	-	-	1027	984	1545	1536	1714	2510	3606	2182	57.7635	63.8048	58.786	65.647	101.668	122.521	170.146	82.5741
FBgn0053470	503.22	599.054	597.542	798.053	1373.97	1605.95	3714.2	847.265	624.467	1885.35	-1.59377	9.46e-06	0.000334275	CG33470	2R	13411739	13413085	+	1159	protein_coding	Baramicin A1 && sp|Q8ML70|IMPP_DROME Immune-induced peptides OS=Drosophila melanogaster OX=7227 GN=IMPPP PE=1 SV=3 && -	-	-	437	452	766	910	1134	1607	3852	1095	17.2838	20.6097	20.495	27.3489	47.3001	55.1605	127.807	29.1392
FBgn0003082	237.216	254.466	268.348	249.063	419.218	440.713	1210.1	543.952	252.273	653.496	-1.37332	9.72e-06	0.000341989	phr	2R	7825289	7827319	+	1969	protein_coding	photorepair && sp|Q28811|PHR_POTTR Deoxyribodipyrimidine photo-lyase OS=Potorous tridactylus OX=9310 GN=PHR PE=2 SV=1 && PF00875:DNA photolyase	-	-	206	192	344	284	346	441	1255	703	4.79582	5.15313	5.41771	5.02405	8.49499	8.91022	24.5104	11.0117
FBgn0035552	0	1.32534	0	2.63094	12.1161	16.9889	12.5349	20.8915	0.989071	15.6329	-3.989	9.96e-06	0.000349442	CG11350	3L	4482809	4484370	+	1497	protein_coding	- && - && PF02756:GYR motif	-	-	0	1	0	3	10	17	13	27	0	0.0353016	0	0.0698041	0.322932	0.451775	0.333944	0.556274
FBgn0034063	304.005	384.349	338.555	266.602	573.092	679.558	836.947	437.947	323.378	631.886	-0.967437	1.11e-05	0.000383518	CG8389	2R	16008339	16013815	+	2041	protein_coding	- && - && PF07690:Major Facilitator Superfamily	-	-	264	290	434	304	473	680	868	566	5.92928	7.5088	6.59402	5.18814	11.2034	13.2544	16.3542	8.55303
FBgn0035281	351.218	1370.4	305.792	354.3	2800.03	3774.54	2573.52	3375.91	595.428	3131	-2.39572	1.25e-05	0.00042678	Cpr62Bc	3L	1840281	1842084	-	1134	protein_coding	Cuticular protein 62Bc && sp|P11734|CU08_LOCMI Cuticle protein 8 OS=Locusta migratoria OX=7004 PE=1 SV=1 && PF00379:Insect cuticle protein	-	-	305	1034	392	404	2311	3777	2669	4363	12.329	48.1862	10.7195	12.4094	98.5189	132.504	90.5082	118.664
FBgn0030593	21580.9	23062.3	22878.2	22821.7	29942.5	29714.7	34261.8	29774.2	22585.8	30923.3	-0.453277	1.28e-05	0.00043613	CG9512	X	14901844	14905549	-	2221	protein_coding	- && sp|P18172|DHGL_DROPS Glucose dehydrogenase [FAD, quinone] OS=Drosophila pseudoobscura pseudoobscura OX=46245 GN=Gld PE=3 SV=4 && PF05199:GMC oxidoreductase|PF00732:GMC oxidoreductase	-	-	18741	17401	29328	26023	24713	29734	35533	38480	386.799	414.039	409.484	408.122	537.91	532.599	615.228	534.359
FBgn0036589	553.888	995.332	683.351	748.942	1203.13	1189.23	1587.11	1495.67	745.378	1368.79	-0.87828	1.32e-05	0.000447789	CG13067	3L	16271282	16271918	+	564	protein_coding	- && - && -	-	-	481	751	876	854	993	1190	1646	1933	39.0937	70.3682	48.1646	52.7424	85.1143	83.9389	112.229	105.706
FBgn0036622	399.582	451.941	494.571	399.903	591.266	680.557	697.135	802.387	436.5	692.836	-0.667348	1.44e-05	0.000482576	Agpat4	3L	16378974	16381570	-	1628	protein_coding	1-Acylglycerol-3-phosphate O-acyltransferase 4 && sp|Q5R757|PLCD_PONAB 1-acyl-sn-glycerol-3-phosphate acyltransferase delta OS=Pongo abelii OX=9601 GN=AGPAT4 PE=2 SV=1 && PF01553:Acyltransferase|PF16076:Acyltransferase C-terminus	-	-	347	341	634	456	488	681	723	1037	9.77048	11.0692	12.0764	9.75645	14.491	16.6413	17.078	19.6459
FBgn0034265	277.52	262.418	348.696	303.436	481.01	525.658	605.533	412.413	298.017	506.153	-0.760013	1.44e-05	0.000483308	Snx16	2R	17725030	17726847	-	1699	protein_coding	Sorting nexin 16 && sp|Q8C080|SNX16_MOUSE Sorting nexin-16 OS=Mus musculus OX=10090 GN=Snx16 PE=1 SV=2 && PF00787:PX domain	-	-	241	198	447	346	397	526	628	533	6.50227	6.15868	8.15863	7.09356	11.2961	12.3165	14.2141	9.67565
FBgn0011706	21.8791	18.5548	15.6016	14.9087	26.6554	50.9668	64.6031	113.742	17.7361	63.9919	-1.87174	1.49e-05	0.000498128	rpr	3L	18397535	18398435	-	901	protein_coding	reaper && sp|Q24475|RPR_DROME Cell death protein rpr OS=Drosophila melanogaster OX=7227 GN=rpr PE=1 SV=1 && -	-	-	19	14	20	17	22	51	67	147	0.966651	0.821143	0.688349	0.657212	1.1804	2.25186	2.85958	5.03198
FBgn0039719	47.2129	88.7979	30.4231	39.4642	89.6592	179.883	207.308	122.254	51.4745	149.776	-1.56028	1.53e-05	0.000510194	CG15515	3R	29905464	29906448	+	472	protein_coding	- && - && PF00379:Insect cuticle protein	-	-	41	67	39	45	74	180	215	158	3.98183	7.50151	2.56228	3.32087	7.57918	15.1714	17.5166	10.3243
FBgn0039244	208.428	292.901	158.356	232.4	382.869	419.727	552.501	372.178	223.021	431.819	-0.958301	1.59e-05	0.000527684	CG11069	3R	24894742	24897613	+	2038	protein_coding	- && sp|Q9DBM0|ABCG8_MOUSE ATP-binding cassette sub-family G member 8 OS=Mus musculus OX=10090 GN=Abcg8 PE=1 SV=1 && PF00005:ABC transporter	-	-	181	221	203	265	316	420	573	481	4.07113	5.73065	3.08884	4.52922	7.49575	8.19862	10.8119	7.27926
FBgn0036997	971.894	1089.43	1236.43	868.212	1738.66	1619.95	2162.76	1487.94	1041.49	1752.33	-0.750255	1.6e-05	0.00052895	CG5955	3L	20466944	20469592	+	1314	protein_coding	- && sp|Q2KIR8|TDH_BOVIN L-threonine 3-dehydrogenase, mitochondrial OS=Bos taurus OX=9913 GN=TDH PE=2 SV=1 && PF01370:NAD dependent epimerase/dehydratase family	-	-	844	822	1585	990	1435	1621	2243	1923	29.4434	33.0592	37.4057	26.2435	52.7945	49.0776	65.6427	45.1368
FBgn0034157	31.0914	47.7123	30.4231	27.1864	64.2154	64.9577	90.6372	126.123	34.1033	86.4832	-1.36626	1.65e-05	0.000543093	resilin	2R	16779905	16783171	+	2801	protein_coding	resilin && sp|Q9V7U0|RESIL_DROME Pro-resilin OS=Drosophila melanogaster OX=7227 GN=resilin PE=1 SV=1 && -	-	-	27	36	39	31	53	65	94	163	0.441867	0.679211	0.431772	0.385505	0.914735	0.9232	1.29053	1.79482
FBgn0267113	2.30307	2.65068	10.9211	2.63094	15.7509	36.9759	37.6048	23.9865	4.62646	28.5795	-2.54992	1.67e-05	0.000548558	lncRNA:CR45553	3R	30530355	30532377	+	1390	ncRNA	long non-coding RNA:CR45553 && - && -	-	-	2	2	14	3	13	37	39	31	0.0659563	0.076038	0.312332	0.0751775	0.452128	1.05897	1.07895	0.687849
FBgn0035144	330.49	442.664	333.094	327.114	798.452	549.642	539.002	608.174	358.341	623.817	-0.801239	1.69e-05	0.000550484	Kah	3L	582824	589274	-	2825	protein_coding	Kahuli && sp|Q9BWW7|SCRT1_HUMAN Transcriptional repressor scratch 1 OS=Homo sapiens OX=9606 GN=SCRT1 PE=1 SV=1 && PF00096:Zinc finger, C2H2 type	C2H2	C2H2	287	334	427	373	659	550	559	786	4.65698	6.24804	4.68719	4.59909	11.2772	7.74533	7.60932	8.58125
FBgn0024294	24.1822	26.5068	14.0415	18.4166	59.369	59.961	117.635	36.3666	20.7868	68.333	-1.73504	1.69e-05	0.000550484	Spn43Aa	2R	7147692	7149289	+	1294	protein_coding	Serpin 43Aa && sp|Q7YTY6|SP42D_DROME Serine protease inhibitor 42Dd OS=Drosophila melanogaster OX=7227 GN=Spn42Dd PE=2 SV=1 && PF00079:Serpin (serine protease inhibitor)	-	-	21	20	18	21	49	60	122	47	0.74392	0.816792	0.431362	0.565284	1.8306	1.84464	3.62558	1.12024
FBgn0003256	1164.2	1113.29	1115.52	1164.63	2039.14	1818.82	2162.76	1378.06	1139.41	1849.69	-0.698408	1.79e-05	0.00058029	rl	2R	1071462	1125927	+	7591	protein_coding	rolled && sp|P40417|ERKA_DROME Mitogen-activated protein kinase ERK-A OS=Drosophila melanogaster OX=7227 GN=rl PE=1 SV=3 && PF00069:Protein kinase domain	-	-	1011	840	1430	1328	1683	1820	2243	1781	6.10511	5.84785	5.84172	6.09369	10.7181	9.53823	11.3627	7.23621
FBgn0026602	496.311	1139.79	567.899	774.375	1756.84	1421.07	2721.04	1277.47	744.595	1794.11	-1.2696	1.89e-05	0.000613562	Ady43A	2R	7243024	7245776	-	2203	protein_coding	Adenosine kinase 3 && sp|O29891|Y356_ARCFU Uncharacterized sugar kinase AF_0356 OS=Archaeoglobus fulgidus (strain ATCC 49558 / VC-16 / DSM 4304 / JCM 9628 / NBRC 100126) OX=224325 GN=AF_0356 PE=3 SV=1 && -	-	-	431	860	728	883	1450	1422	2822	1651	8.96817	20.63	10.2476	13.9614	31.819	25.6791	49.2601	23.1142
FBgn0039078	38.0006	46.387	23.4024	29.8174	72.6967	86.9434	63.6389	140.824	34.4018	91.0257	-1.42958	1.96e-05	0.000631505	CG4374	3R	23408684	23472278	-	5842	protein_coding	- && - && -	C2H2	C2H2	33	35	30	34	60	87	66	182	0.258937	0.316608	0.159244	0.202721	0.496503	0.592452	0.434445	0.960852
FBgn0050344	1220.63	1182.2	1135.02	1204.97	1750.78	2359.46	2268.82	1496.45	1185.71	1968.88	-0.731579	1.98e-05	0.000634005	CG30344	2R	9145260	9148512	+	2147	protein_coding	- && sp|Q6DCX5|PCFT_XENLA Proton-coupled folate transporter OS=Xenopus laevis OX=8355 GN=slc46a1 PE=2 SV=1 && PF07690:Major Facilitator Superfamily	-	-	1060	892	1455	1374	1445	2361	2353	1934	22.6316	21.9558	21.0152	22.2913	32.5363	43.7481	42.1446	27.7825
FBgn0033724	71.3951	54.339	60.8463	63.1427	89.6592	139.909	150.419	116.837	62.4308	124.206	-0.994066	2.07e-05	0.000662799	CG8501	2R	12383045	12384520	+	1077	protein_coding	- && - && -	-	-	62	41	78	72	74	140	156	151	2.63886	2.0118	2.24586	2.32862	3.32161	5.1714	5.57008	4.32422
FBgn0033749	156.609	165.668	163.037	191.182	293.21	277.819	323.015	231.354	169.124	281.35	-0.730343	2.17e-05	0.000692492	achi	2R	12511534	12515062	-	2564	protein_coding	achintya && sp|P70284|TGIF1_MOUSE Homeobox protein TGIF1 OS=Mus musculus OX=10090 GN=Tgif1 PE=1 SV=2 && PF05920:Homeobox KN domain	HB-other	HB->HB-other	136	125	209	218	242	278	335	299	2.43143	2.57637	2.52774	2.96155	4.56278	4.31343	5.02434	3.59666
FBgn0265346	0	5.30137	1.56016	2.63094	12.1161	8.99415	42.4259	24.7603	2.37312	22.0741	-3.281	2.26e-05	0.000715278	lncRNA:CR44300	2R	10785714	10786026	-	313	ncRNA	long non-coding RNA:CR44300 && - && -	-	-	0	4	2	3	10	9	44	32	0	0.675354	0.198148	0.333855	1.5445	1.14391	5.40581	3.1532
FBgn0050345	513.584	417.483	485.21	527.943	713.639	730.524	836.947	672.396	486.055	738.377	-0.601275	2.38e-05	0.000750298	CG30345	2R	9148689	9151892	+	2217	protein_coding	- && sp|Q6DCX5|PCFT_XENLA Proton-coupled folate transporter OS=Xenopus laevis OX=8355 GN=slc46a1 PE=2 SV=1 && PF07690:Major Facilitator Superfamily	-	-	446	315	622	602	589	731	868	869	9.22168	7.50863	8.70018	9.45828	12.8435	13.1174	15.0559	12.0893
FBgn0261831	0	2.65068	2.34024	1.75396	10.9045	12.9915	36.6406	11.6064	1.68622	18.0357	-3.39967	2.38e-05	0.000750298	CG42763	2L	8144391	8145107	-	660	protein_coding	- && - && -	-	-	0	2	3	2	9	13	38	15	0	0.160141	0.140955	0.105552	0.659221	0.783601	2.21407	0.700961
FBgn0261625	1464.75	1664.63	1526.62	1389.14	2173.63	1941.74	2719.11	2460.55	1511.28	2323.76	-0.621341	2.41e-05	0.000753019	GLS	2R	12670483	12679593	-	4149	protein_coding	Glutaminase && sp|D3Z7P3|GLSK_MOUSE Glutaminase kidney isoform, mitochondrial OS=Mus musculus OX=10090 GN=Gls PE=1 SV=1 && PF04960:Glutaminase|PF12796:Ankyrin repeats (3 copies)|PF17959:EF-hand domain	-	-	1272	1256	1957	1584	1794	1943	2820	3180	14.0535	15.9979	14.6268	13.2982	20.9031	18.6305	26.1371	23.6391
RR48331_transposable_element	0	0	0.780081	0	26.6554	7.9948	2.89268	14.7014	0.19502	13.0611	-5.40332	2.45e-05	0.000766686	RR48331_transposable_element	2R	1516663	1521332	-	4670	transposable_element	NA && sp|P10978|POLX_TOBAC Retrovirus-related Pol polyprotein from transposon TNT 1-94 OS=Nicotiana tabacum OX=4097 PE=2 SV=1 && PF14223:gag-polypeptide of LTR copia-type|PF13976:GAG-pre-integrase domain|PF00665:Integrase core domain|PF07727:Reverse transcriptase (RNA-dependent DNA polymerase)	-	-	0	0	1	0	22	8	3	19	0	0	0.00664028	0	0.227739	0.0681504	0.0247034	0.125483
FBgn0004620	216.488	185.548	212.182	194.69	296.845	309.798	411.724	309.503	202.227	331.968	-0.714316	2.51e-05	0.000779444	GluRIIA	2L	5555072	5558994	+	3253	protein_coding	Glutamate receptor IIA && sp|Q91755|GRIK2_XENLA Glutamate receptor ionotropic, kainate 2 OS=Xenopus laevis OX=8355 GN=grik2 PE=2 SV=2 && PF10613:Ligated ion channel L-glutamate- and glycine-binding site|PF01094:Receptor family ligand binding region|PF00060:Ligand-gated ion channel	-	-	188	140	272	222	245	310	427	400	2.6492	2.27436	2.59291	2.37712	3.64095	3.79117	5.04773	3.79247
FBgn0026380	1125.05	1118.59	1245.01	1229.53	1778.65	2302.5	2714.29	1508.83	1179.54	2076.07	-0.815177	2.55e-05	0.000789995	Prosbeta3	3R	9005313	9006226	-	914	protein_coding	Proteasome beta3 subunit && sp|Q9XYN7|PSB3_DROME Proteasome subunit beta type-3 OS=Drosophila melanogaster OX=7227 GN=Prosbeta3 PE=1 SV=1 && PF00227:Proteasome subunit	-	-	977	844	1596	1402	1468	2304	2815	1950	48.9992	48.7991	54.1489	53.4297	77.6448	100.284	118.436	65.8014
FBgn0003479	181.942	145.788	162.257	148.21	241.111	271.823	382.797	250.698	159.549	286.607	-0.845563	2.55e-05	0.000789995	spn-A	3R	30054696	30056037	-	1342	protein_coding	spindle A && sp|Q27297|RAD51_DROME DNA repair protein Rad51 homolog OS=Drosophila melanogaster OX=7227 GN=spn-A PE=2 SV=1 && PF08423:Rad51	-	-	158	110	208	169	199	272	397	324	5.39692	4.33167	4.80634	4.38647	7.16858	8.06328	11.376	7.44627
FBgn0026077	1708.88	3622.16	1664.69	1812.72	4021.34	4616.99	4656.24	4930.39	2202.11	4556.24	-1.0497	2.6e-05	0.00080036	Gasp	3R	6088799	6100887	-	2355	protein_coding	Gasp && - && PF01607:Chitin binding Peritrophin-A domain	-	-	1484	2733	2134	2067	3319	4620	4829	6372	28.8858	61.3288	28.1	30.5725	68.1316	78.0453	78.8531	83.451
FBgn0002569	9.21227	11.9281	10.141	8.76981	27.8671	30.9798	32.7837	29.4028	10.0128	30.2583	-1.60823	2.62e-05	0.00080344	Mal-A2	2R	8453627	8455782	+	2036	protein_coding	Maltase A2 && sp|P07191|MAL2_DROME Maltase A2 OS=Drosophila melanogaster OX=7227 GN=Mal-A2 PE=2 SV=2 && PF00128:Alpha amylase, catalytic domain	-	-	8	9	13	10	23	31	34	38	0.180116	0.233604	0.198002	0.171082	0.546113	0.60573	0.642175	0.575642
FBgn0032803	517.039	775.325	534.355	620.903	754.834	1176.23	1413.55	1325.45	611.905	1167.52	-0.9339	2.65e-05	0.000808858	CG13082	2L	19538425	19539740	+	1316	protein_coding	- && - && -	-	-	449	585	685	708	623	1177	1466	1713	15.6398	23.4918	16.1413	18.7395	22.8857	35.5808	42.8381	40.1465
FBgn0085485	12.6669	5.30137	10.141	6.13887	37.5599	38.9746	33.7479	18.5702	8.56204	32.2132	-1.89352	2.8e-05	0.000850688	CG34456	3L	9362108	9362734	+	627	protein_coding	- && - && -	-	-	11	4	13	7	31	39	35	24	0.804204	0.337138	0.642953	0.388877	2.39016	2.47453	2.14661	1.18057
FBgn0035539	415.704	580.5	431.385	437.614	693.042	713.536	854.303	707.988	466.3	742.217	-0.673394	2.85e-05	0.000860997	slow	3L	4384442	4403181	+	2364	protein_coding	slowdown && sp|Q6MG84|EGFL8_RAT Epidermal growth factor-like protein 8 OS=Rattus norvegicus OX=10116 GN=Egfl8 PE=2 SV=1 && PF07645:Calcium-binding EGF domain|PF07546:EMI domain	-	-	361	438	553	499	572	714	886	915	7.00004	9.79134	7.25406	7.35249	11.6972	12.0156	14.4125	11.9377
FBgn0002772	7495.33	11963.9	8108.16	8145.4	12929.1	14493.6	18006.9	15897.6	8928.19	15331.8	-0.780263	2.92e-05	0.000876477	Mlc1	3R	27657078	27660177	-	1414	protein_coding	Myosin alkali light chain 1 && sp|P06742|MLC1_DROME Myosin light chain alkali OS=Drosophila melanogaster OX=7227 GN=Mlc1 PE=1 SV=4 && -	-	-	6509	9027	10394	9288	10671	14503	18675	20546	211.011	337.372	227.948	228.799	364.828	408.041	507.883	448.151
FBgn0035496	13.8184	9.27739	8.58089	7.89283	25.4438	38.9746	43.3901	23.9865	9.89238	32.9488	-1.75304	2.95e-05	0.000881333	CG14990	3L	4093207	4094344	+	1072	protein_coding	- && sp|Q9GRW0|PPAF2_HOLDI Phenoloxidase-activating factor 2 OS=Holotrichia diomphalia OX=33394 GN=PPAF2 PE=1 SV=1 && PF00089:Trypsin	-	-	12	7	11	9	21	39	45	31	0.51313	0.345079	0.318201	0.292435	0.947015	1.44732	1.61425	0.891894
FBgn0036846	232.61	188.199	266.007	254.325	373.176	445.71	589.142	340.453	235.285	437.12	-0.889889	2.95e-05	0.000881333	MESR6	3L	19092670	19094760	+	1791	protein_coding	Misexpression suppressor of ras 6 && sp|Q49AR2|CE022_HUMAN UPF0489 protein C5orf22 OS=Homo sapiens OX=9606 GN=C5orf22 PE=1 SV=2 && PF12640:UPF0489 domain	-	-	202	142	341	290	308	446	611	440	5.17007	4.18995	5.90421	5.64006	8.31357	9.90683	13.1189	7.57711
FBgn0033807	579.221	576.524	539.816	556.006	760.892	904.411	1623.76	1038.38	562.892	1081.86	-0.943369	2.97e-05	0.000885216	AQP	2R	13212405	13214496	-	1272	protein_coding	aquaporin && - && -	-	-	503	435	692	634	628	905	1684	1342	18.1268	18.0725	16.8703	17.3613	23.8674	28.3046	50.9105	32.5396
FBgn0267012	29.9399	26.5068	38.2239	14.0317	87.236	48.9681	65.5673	115.29	27.1756	79.2653	-1.54494	3.09e-05	0.000914203	lncRNA:CR45456	2L	9325845	9326721	+	877	ncRNA	long non-coding RNA:CR45456 && - && -	-	-	26	20	49	16	72	49	68	149	1.35899	1.20516	1.73261	0.63548	3.96886	2.22276	2.98169	5.24002
FBgn0000043	1121.59	1484.38	963.4	898.906	1672.02	2144.6	2178.18	1754.88	1117.07	1937.42	-0.79596	3.17e-05	0.00093563	Act42A	2R	6013910	6015689	-	1626	protein_coding	Actin 42A && sp|P02572|ACT2_DROME Actin-42A OS=Drosophila melanogaster OX=7227 GN=Act42A PE=1 SV=3 && PF00022:Actin	-	-	974	1120	1235	1025	1380	2146	2259	2268	27.4587	36.401	23.5532	21.9576	41.029	52.5055	53.4254	43.0199
FBgn0033308	3276.11	13032.1	3213.93	3367.61	20270.3	32164.1	31580.3	25535.6	5722.43	27387.5	-2.25893	3.37e-05	0.000989725	CG8736	2R	8594031	8595001	-	764	protein_coding	- && - && PF17223:Cuticle protein CPCFC	-	-	2845	9833	4120	3840	16730	32185	32752	33002	170.699	680.156	167.227	175.073	1058.61	1675.93	1648.53	1332.27
FBgn0003187	21.8791	35.7842	21.8423	16.6626	56.9457	45.9701	72.3169	59.5794	24.0421	58.703	-1.31607	3.46e-05	0.00101483	qua	2L	17486806	17497208	-	3792	protein_coding	quail && sp|Q23989|QUAI_DROME Villin-like protein quail OS=Drosophila melanogaster OX=7227 GN=qua PE=2 SV=2 && PF02209:Villin headpiece domain	-	-	19	27	28	19	47	46	75	77	0.229682	0.37628	0.228978	0.174529	0.599186	0.482597	0.760581	0.626281
FBgn0028622	1815.97	2080.79	1813.69	1804.83	2455.94	2831.16	3482.78	2678.75	1878.82	2862.16	-0.607808	3.5e-05	0.00102263	qsm	2R	20563034	20583591	-	2059	protein_coding	quasimodo && - && PF00100:Zona pellucida-like domain	-	-	1577	1570	2325	2058	2027	2833	3612	3462	35.1088	40.2957	35.0163	34.8153	47.5916	54.7376	67.4596	51.8582
FBgn0039480	147.396	840.267	127.933	169.257	1775.01	2351.47	2633.3	2007.9	321.213	2191.92	-2.77225	3.53e-05	0.00102792	Cpr97Ea	3R	27083130	27087778	-	1781	protein_coding	Cuticular protein 97Ea && - && PF00379:Insect cuticle protein	-	-	128	634	164	193	1465	2353	2731	2595	3.29448	18.8123	2.85551	3.77463	39.7655	52.5598	58.9672	44.9386
FBgn0034407	192.306	764.722	133.394	892.767	3267.72	2592.31	12467.4	3546.13	495.797	5468.4	-3.46346	3.53e-05	0.00102792	DptB	2R	18867391	18867895	+	449	protein_coding	Diptericin B && sp|P18684|DIPD_PROTE Diptericin-D OS=Protophormia terraenovae OX=34676 PE=1 SV=1 && PF03769:Attacin, C-terminal region	-	-	167	577	171	1018	2697	2594	12930	4583	17.0495	67.9118	11.8101	78.9737	290.38	229.837	1107.4	314.811
FBgn0031471	1.15153	3.97602	0.780081	0	16.9626	6.99545	26.0341	13.9276	1.47691	15.9799	-3.61757	3.59e-05	0.00103831	CG3117	2L	2845926	2847212	-	1217	protein_coding	- && sp|Q9GRW0|PPAF2_HOLDI Phenoloxidase-activating factor 2 OS=Holotrichia diomphalia OX=33394 GN=PPAF2 PE=1 SV=1 && PF00089:Trypsin	-	-	1	3	1	0	14	7	27	18	0.0376661	0.130271	0.0254808	0	0.556122	0.228825	0.853151	0.456172
FBgn0034471	33.3945	11.9281	31.2032	27.1864	71.4851	58.9616	113.779	53.3893	25.928	74.4036	-1.5021	3.59e-05	0.00103831	Obp56e	2R	19712345	19712932	+	532	protein_coding	Odorant-binding protein 56e && sp|Q8SY61|OB56D_DROME General odorant-binding protein 56d OS=Drosophila melanogaster OX=7227 GN=Obp56d PE=1 SV=2 && PF01395:PBP/GOBP family	-	-	29	9	40	31	59	59	118	69	2.49878	0.894019	2.33159	2.0297	5.36133	4.412	8.52949	4.00022
FBgn0033054	3502.97	4213.26	4006.49	3713.14	5507.98	5360.51	5984.95	4970.62	3858.96	5456.02	-0.499625	3.61e-05	0.00104111	CG14591	2R	6036557	6040647	-	1893	protein_coding	- && sp|Q6PHN7|TM164_MOUSE Transmembrane protein 164 OS=Mus musculus OX=10090 GN=Tmem164 PE=1 SV=1 && PF14808:TMEM164 family	-	-	3042	3179	5136	4234	4546	5364	6207	6424	73.663	88.7474	84.1352	77.9079	116.094	112.728	126.091	104.665
FBgn0020369	1843.61	1764.03	1806.67	1838.15	2792.76	3552.69	5068.93	2348.36	1813.11	3440.68	-0.924164	3.63e-05	0.001046	Rpt6	X	21316052	21317663	+	1404	protein_coding	Regulatory particle triple-A ATPase 6 && sp|O18413|PRS8_DROME 26S proteasome regulatory subunit 8 OS=Drosophila melanogaster OX=7227 GN=Rpt6 PE=1 SV=2 && PF16450:Proteasomal ATPase OB C-terminal domain|PF00004:ATPase family associated with various cellular activities (AAA)|PF17862:AAA+ lid domain	-	-	1601	1331	2316	2096	2305	3555	5257	3035	52.2715	50.0987	51.1534	52.0003	79.3663	100.732	143.987	66.6712
FBgn0030615	139.336	178.921	131.054	116.639	193.858	354.769	246.842	291.707	141.487	271.794	-0.94965	3.66e-05	0.00105235	Cyp4s3	X	15113302	15116542	-	2288	protein_coding	Cytochrome P450 4s3 && sp|Q9VXY0|CP4S3_DROME Probable cytochrome P450 4s3 OS=Drosophila melanogaster OX=7227 GN=Cyp4s3 PE=3 SV=1 && PF00067:Cytochrome P450	-	-	121	135	168	133	160	355	256	377	2.42421	3.11812	2.27697	2.02478	3.38062	6.1726	4.30265	5.08197
FBgn0034166	216.488	176.27	196.58	196.444	281.094	320.791	666.28	400.033	196.446	417.049	-1.08668	3.69e-05	0.00105854	CG6472	2R	16880713	16884695	+	1597	protein_coding	- && sp|A5PK46|LIPR2_BOVIN Pancreatic lipase-related protein 2 OS=Bos taurus OX=9913 GN=PNLIPRP2 PE=2 SV=1 && PF00151:Lipase	-	-	188	133	252	224	232	321	691	517	5.39627	4.40111	4.89327	4.88567	7.02288	7.99642	16.6389	9.98463
FBgn0035845	3.4546	6.62671	2.34024	2.63094	14.5393	21.9857	20.2487	17.0227	3.76312	18.4491	-2.37583	3.78e-05	0.00107952	CG13675	3L	8160315	8165518	-	1494	protein_coding	- && sp|P0DPW5|TX11A_CORWE U-scoloptoxin(01)-Cw1a OS=Cormocephalus westwoodi OX=1096223 PE=3 SV=1 && -	-	-	3	5	3	3	12	22	21	22	0.0920474	0.176862	0.0622693	0.0699442	0.388296	0.585825	0.540532	0.45417
FBgn0033158	2.30307	2.65068	2.34024	2.63094	16.9626	10.9928	22.1772	13.9276	2.48123	16.0151	-2.69128	3.87e-05	0.0011053	CG12164	2R	7311395	7313495	+	1554	protein_coding	- && - && PF16086:Domain of unknown function (DUF4816)	-	-	2	2	3	3	14	11	23	18	0.0589957	0.0680134	0.0598651	0.0672437	0.435521	0.281603	0.569153	0.357247
FBgn0004569	679.405	689.178	656.828	677.907	1085.6	1065.31	1258.31	819.41	675.829	1057.16	-0.645019	3.97e-05	0.0011307	aos	3L	16470386	16483650	-	2822	protein_coding	argos && sp|Q00805|GIL_DROME Protein giant-lens OS=Drosophila melanogaster OX=7227 GN=aos PE=1 SV=2 && PF11581:Antagonist of EGFR signalling, Argos	-	-	590	520	842	773	896	1066	1305	1059	9.58376	9.73783	9.25249	9.54122	15.3491	15.0278	17.783	11.5741
FBgn0261269	195.761	280.972	165.377	160.488	334.405	466.696	302.767	451.875	200.649	388.936	-0.962193	4.07e-05	0.00114985	conv	2R	14270729	14275495	+	4343	protein_coding	convoluted && sp|Q8C013|TPBGL_MOUSE Trophoblast glycoprotein-like OS=Mus musculus OX=10090 GN=Tpbgl PE=1 SV=2 && PF13306:BspA type Leucine rich repeat region (6 copies)|PF13855:Leucine rich repeat	-	-	170	212	212	183	276	467	314	584	1.79432	2.57966	1.51373	1.46772	3.07222	4.27782	2.7803	4.14734
FBgn0034856	209.579	613.633	201.261	206.091	806.933	1319.14	3442.28	1264.32	307.641	1708.17	-2.4745	4.06e-05	0.00114985	yellow-d2	2R	23381197	23382591	+	1341	protein_coding	yellow-d2 && sp|Q9GP71|YELL_DROMD Protein yellow OS=Drosophila madeirensis OX=30013 GN=y PE=3 SV=1 && PF03022:Major royal jelly protein	-	-	182	463	258	235	666	1320	3570	1634	6.22134	18.246	5.96615	6.10408	24.0092	39.1598	102.375	37.5811
FBgn0284244	59.8798	72.8938	43.6845	49.9879	100.564	97.9363	172.596	113.742	56.6115	121.21	-1.11395	4.19e-05	0.00117559	l(2)k05911	2L	13251509	13257426	+	2672	protein_coding	lethal (2) k05911 && sp|P17538|CTRB1_HUMAN Chymotrypsinogen B OS=Homo sapiens OX=9606 GN=CTRB1 PE=2 SV=2 && PF00089:Trypsin	-	-	52	55	56	57	83	98	179	147	0.892088	1.08778	0.649913	0.743053	1.50167	1.4591	2.57614	1.69679
FBgn0037487	85.2135	88.7979	59.2861	46.48	180.53	171.888	94.4941	187.249	69.9444	158.54	-1.19234	4.2e-05	0.00117777	thw	3R	7224414	7241138	+	4222	protein_coding	thawb && - && PF01607:Chitin binding Peritrophin-A domain	-	-	74	67	76	53	149	172	98	242	0.803442	0.838634	0.558211	0.437259	1.70608	1.62071	0.892607	1.76784
FBgn0031959	204.973	416.157	204.381	185.043	490.703	483.685	606.498	512.228	252.639	523.278	-1.05627	4.3e-05	0.00119899	spz3	2L	7873495	7879552	-	2552	protein_coding	spatzle 3 && sp|Q9VLV7|SPZ3_DROME Protein spaetzle 3 OS=Drosophila melanogaster OX=7227 GN=spz3 PE=2 SV=2 && PF16077:Spaetzle	-	-	178	314	262	211	405	484	629	662	3.19728	6.50226	3.18364	2.87994	7.67197	7.54502	9.47813	8.00062
FBgn0035553	239.519	929.064	186.439	258.709	2117.9	2204.56	1260.24	3242.82	403.433	2206.38	-2.45268	4.37e-05	0.00121641	CG13722	3L	4485159	4490963	-	2603	protein_coding	- && - && -	-	-	208	701	239	295	1748	2206	1307	4191	3.66294	14.2318	2.84726	3.94756	32.4638	33.7153	19.3087	49.6581
FBgn0035611	29.9399	19.8801	14.0415	23.6785	37.5599	64.9577	85.816	51.8418	21.885	60.0439	-1.47151	4.41e-05	0.00122571	CG13285	3L	5533968	5535759	-	1227	protein_coding	- && - && -	-	-	26	15	18	27	31	65	89	67	0.971337	0.646044	0.454916	0.766479	1.22138	2.10748	2.78932	1.68413
FBgn0037235	209.579	194.825	223.103	212.229	284.729	367.761	374.119	300.218	209.934	331.707	-0.657961	4.5e-05	0.00124543	CG1103	3R	4337755	4339914	+	1392	protein_coding	- && - && -	-	-	182	147	286	242	235	368	388	388	5.9934	5.58076	6.37133	6.0556	8.16133	10.5173	10.7188	8.59684
FBgn0042178	141.639	119.281	127.153	130.67	227.783	220.856	185.131	197.308	129.686	207.77	-0.676815	4.56e-05	0.00125541	Apl	3L	16595181	16600459	+	3888	protein_coding	Apollo && sp|Q8TEX9|IPO4_HUMAN Importin-4 OS=Homo sapiens OX=9606 GN=IPO4 PE=1 SV=2 && PF03810:Importin-beta N-terminal domain	-	-	123	90	163	149	188	221	192	255	1.45017	1.2233	1.30006	1.33488	2.33757	2.26132	1.89901	2.02283
FBgn0028544	1430.2	6121.75	1374.5	1493.5	11304.3	16018.6	11990.1	11961.5	2604.99	12818.6	-2.29913	4.58e-05	0.00125541	Vajk3	2L	13944756	13947476	-	1413	protein_coding	- && - && -	-	-	1242	4619	1762	1703	9330	16029	12435	15459	40.2922	172.751	38.6694	41.9811	319.207	451.294	338.42	337.432
FBgn0261341	2410.16	6009.1	2169.4	2638.84	7001.9	8150.69	6772.72	8331.82	3306.87	7564.28	-1.19419	4.6e-05	0.00125673	verm	3L	19690033	19695260	-	2368	protein_coding	vermiform && sp|H9J9M0|CDA1_BOMMO Chitin deacetylase 1 OS=Bombyx mori OX=7091 GN=CDA1 PE=1 SV=1 && PF01607:Chitin binding Peritrophin-A domain|PF00057:Low-density lipoprotein receptor domain class A	-	-	2093	4534	2781	3009	5779	8156	7024	10768	40.5162	101.185	36.4185	44.2611	117.979	137.022	114.066	140.249
FBgn0263406	138.184	417.483	156.796	164.872	345.309	599.61	894.801	600.436	219.334	610.039	-1.4805	4.67e-05	0.00126892	lncRNA:CR43452	3R	20678183	20679079	+	897	ncRNA	long non-coding RNA:CR43452 && - && -	-	-	120	315	201	188	285	600	928	776	6.13239	18.5581	6.94875	7.3004	15.3598	26.6106	39.784	26.6818
FBgn0036996	6.9092	11.9281	12.4813	16.6626	37.5599	27.9818	30.8552	69.6382	11.9953	41.5088	-1.78328	4.88e-05	0.00132499	mag	3L	20460683	20462274	+	1477	protein_coding	magro && sp|O46108|LIP3_DROME Lipase 3 OS=Drosophila melanogaster OX=7227 GN=Lip3 PE=2 SV=1 && PF04083:Partial alpha/beta-hydrolase lipase region	-	-	6	9	16	19	31	28	32	90	0.186214	0.322016	0.335925	0.448079	1.01464	0.754177	0.833148	1.87935
FBgn0085246	5.75767	13.2534	11.7012	5.26189	8.48128	27.9818	60.7462	135.408	8.99355	58.1542	-2.70702	5.02e-05	0.00135247	CG34217	2R	8227990	8228727	-	738	protein_coding	- && - && -	-	-	5	10	15	6	7	28	63	175	0.310567	0.716076	0.630287	0.283189	0.458537	1.50938	3.28274	7.31355
FBgn0038148	44.9098	62.2911	56.1658	71.0355	101.775	134.912	93.5298	125.349	58.6005	113.892	-0.95769	5.12e-05	0.00137265	CG14377	3R	13397835	13398583	+	749	protein_coding	- && - && -	-	-	39	47	72	81	84	135	97	162	2.38684	3.31613	2.98095	3.7669	5.42163	7.17047	4.98015	6.67083
FBgn0003174	259.095	361.818	288.63	249.063	507.665	460.7	408.831	475.861	289.651	463.264	-0.680618	5.3e-05	0.0014171	pwn	2R	7282572	7300806	+	5810	protein_coding	pawn && - && PF07645:Calcium-binding EGF domain	-	-	225	273	370	284	419	461	424	615	1.7752	2.48315	1.97483	1.70264	3.48634	3.15661	2.80635	3.26472
FBgn0038017	201.518	170.969	205.161	180.658	267.766	376.755	656.637	313.372	189.577	403.633	-1.08989	5.35e-05	0.00142873	CG4115	3R	12360008	12363255	+	1115	protein_coding	- && - && -	-	-	175	129	263	206	221	377	681	405	7.19456	6.11407	7.31449	6.43537	9.58186	13.4512	23.4868	11.2028
FBgn0051848	0	0	0	0	10.9045	4.99675	9.64225	3.86879	0	7.35307	-5.29175	5.39e-05	0.00143671	CG31848	2L	13264996	13265876	-	816	protein_coding	- && - && PF15866:Domain of unknown function (DUF4729)	-	-	0	0	0	0	9	5	10	5	0	0	0	0	0.533193	0.243767	0.471262	0.188985
FBgn0002773	35995.8	56504.6	37938.4	38094.3	60211	68531.4	108329	75478.5	42133.3	78137.4	-0.891081	5.48e-05	0.00145734	Mlc2	3R	30171438	30174551	-	2286	protein_coding	Myosin light chain 2 && sp|P18432|MLR_DROME Myosin regulatory light chain 2 OS=Drosophila melanogaster OX=7227 GN=Mlc2 PE=1 SV=2 && -	-	-	31259	42634	48634	43438	49695	68576	112348	97548	626.816	985.588	659.731	661.873	1050.92	1193.41	1889.91	1316.1
FBgn0267112	0	2.65068	1.56016	1.75396	15.7509	14.9902	23.1414	6.19006	1.4912	15.0182	-3.33176	5.61e-05	0.00148573	lncRNA:CR45552	3R	30528280	30531861	-	1428	ncRNA	long non-coding RNA:CR45552 && - && -	-	-	0	2	2	2	13	15	24	8	0	0.0740146	0.0434315	0.0487846	0.440096	0.417887	0.646302	0.172786
FBgn0036588	12.6669	13.2534	10.9211	5.26189	24.2322	38.9746	34.7121	30.9503	10.5258	32.2173	-1.64645	5.89e-05	0.00154254	CG13068	3L	16269392	16269911	+	450	protein_coding	- && - && -	-	-	11	10	14	6	20	39	36	40	1.12052	1.17437	0.964759	0.46443	2.14857	3.44784	3.0764	2.74154
FBgn0010388	219.943	882.678	260.547	618.272	2220.88	1824.81	4637.92	1458.53	495.36	2535.54	-2.35626	5.91e-05	0.00154254	Dro	2R	14745961	14746714	+	754	protein_coding	Drosocin && sp|P36193|DROS_DROME Drosocin OS=Drosophila melanogaster OX=7227 GN=Dro PE=1 SV=2 && -	-	-	191	666	334	705	1833	1826	4810	1885	11.6119	46.6787	13.7366	32.5686	117.523	96.3441	245.316	77.1057
FBgn0035147	6217.13	7608.79	6055.77	6230.95	8329.83	9950.52	12563.9	10014.7	6528.16	10214.7	-0.646116	5.91e-05	0.00154254	Gale	3L	648555	651311	+	1757	protein_coding	UDP-galactose 4'-epimerase && sp|Q9W0P5|GALE_DROME UDP-glucose 4-epimerase OS=Drosophila melanogaster OX=7227 GN=Gale PE=1 SV=1 && PF16363:GDP-mannose 4,6 dehydratase	-	-	5399	5741	7763	7105	6875	9957	13030	12943	140.858	172.676	137.013	140.855	189.162	225.451	285.184	227.201
FBgn0032216	1302.38	1578.48	1324.58	1246.19	2184.54	2697.24	2965.96	1631.86	1362.91	2369.9	-0.79838	5.91e-05	0.00154254	Usp14	2L	10312265	10314396	-	1632	protein_coding	Ubiquitin specific protease 14 && sp|Q9JMA1|UBP14_MOUSE Ubiquitin carboxyl-terminal hydrolase 14 OS=Mus musculus OX=10090 GN=Usp14 PE=1 SV=3 && PF00443:Ubiquitin carboxyl-terminal hydrolase	-	-	1131	1191	1698	1421	1803	2699	3076	2109	31.7675	38.5662	32.2642	30.3288	53.4082	65.7928	72.4801	39.8568
FBgn0053926	289.035	84.8219	149.775	115.762	1237.06	1101.28	817.663	234.449	159.848	847.612	-2.40649	5.95e-05	0.00154929	CG33926	3L	9443232	9446388	+	820	protein_coding	- && - && -	-	-	251	64	192	132	1021	1102	848	303	14.0314	4.1246	7.2609	5.60714	60.1928	53.4642	39.7681	11.3966
FBgn0053527	252.186	404.229	315.933	304.313	455.566	536.651	599.748	510.68	319.165	525.661	-0.722587	6.18e-05	0.00160304	SIFa	2R	24577566	24578143	-	526	protein_coding	SIFamide && sp|Q6IGX9|SIFA_DROME Neuropeptide SIFamide OS=Drosophila melanogaster OX=7227 GN=SIFa PE=1 SV=1 && -	-	-	219	305	405	347	376	537	622	660	19.0853	30.6429	23.8766	22.9787	34.5569	40.6148	45.4734	38.6994
FBgn0033943	11.5153	19.8801	17.1618	13.1547	35.1367	45.9701	76.1738	30.1766	15.428	46.8643	-1.60766	6.36e-05	0.0016404	CG12869	2R	14591203	14595617	+	3339	protein_coding	- && sp|Q27677|ACES_LEPDE Acetylcholinesterase OS=Leptinotarsa decemlineata OX=7539 PE=2 SV=1 && -	-	-	10	15	22	15	29	46	79	39	0.137285	0.237405	0.204319	0.156479	0.419869	0.548071	0.909836	0.360242
FBgn0032266	595.343	320.733	547.617	474.447	796.029	1305.15	838.876	797.744	484.535	934.45	-0.946102	6.45e-05	0.00165794	CG18302	2L	10534322	10536587	+	2144	protein_coding	- && sp|O46107|LIP1_DROME Lipase 1 OS=Drosophila melanogaster OX=7227 GN=Lip1 PE=2 SV=2 && PF04083:Partial alpha/beta-hydrolase lipase region	-	-	517	242	702	541	657	1306	870	1031	11.0537	5.96494	10.1535	8.78929	14.814	24.2334	15.6044	14.8313
FBgn0010314	19.5761	26.5068	19.502	18.4166	49.6761	48.9681	37.6048	60.3531	21.0004	49.1505	-1.24686	6.57e-05	0.00168272	Cks30A	2L	9330763	9331981	+	1147	protein_coding	Cyclin-dependent kinase subunit 30A && sp|Q24152|CKS1_DROME Cyclin-dependent kinases regulatory subunit OS=Drosophila melanogaster OX=7227 GN=Cks30A PE=3 SV=1 && -	-	-	17	20	25	21	41	49	39	78	0.679402	0.921472	0.675896	0.63773	1.72804	1.69953	1.30754	2.09738
FBgn0040900	72.5466	95.4246	78.7881	77.1744	110.257	172.887	135.956	178.738	80.9834	149.459	-0.893647	6.6e-05	0.00168833	CG17777	X	2186855	2187741	+	680	protein_coding	- && - && -	-	-	63	72	101	88	91	173	141	231	4.24691	5.5955	4.60591	4.5077	6.46941	10.1212	7.97375	10.4773
FBgn0033521	1157.29	1004.61	1353.44	1177.79	2653.43	2227.55	2068.26	1370.33	1173.28	2079.89	-0.824767	6.72e-05	0.00171557	CG12896	2R	10426880	10427915	-	848	protein_coding	- && sp|Q5ZJF4|PRDX6_CHICK Peroxiredoxin-6 OS=Gallus gallus OX=9031 GN=PRDX6 PE=2 SV=3 && PF10417:C-terminal domain of 1-Cys peroxiredoxin|PF00578:AhpC/TSA family	-	-	1005	758	1735	1343	2190	2229	2145	1771	54.3264	47.2377	63.4464	55.1647	124.848	104.571	97.2711	64.4124
FBgn0035512	3.4546	15.9041	16.3817	12.2777	31.5019	35.9766	43.3901	38.6879	12.0045	37.3891	-1.62652	7.02e-05	0.00178841	Cpr64Ac	3L	4211964	4212915	-	890	protein_coding	Cuticular protein 64Ac && sp|P80681|CUA1A_TENMO Larval cuticle protein A1A OS=Tenebrio molitor OX=7067 PE=1 SV=1 && PF00379:Insect cuticle protein	-	-	3	12	21	14	26	36	45	50	0.154516	0.712536	0.731699	0.547923	1.41226	1.60919	1.94435	1.73271
FBgn0003129	9.21227	3.97602	10.141	8.76981	26.6554	25.9831	33.7479	22.439	8.02479	27.2063	-1.72014	7.08e-05	0.00180025	Poxm	3R	8319025	8333792	-	2566	protein_coding	Pox meso && sp|P23757|POXM_DROME Paired box pox-meso protein OS=Drosophila melanogaster OX=7227 GN=Poxm PE=2 SV=3 && PF00292:'Paired box' domain	-	-	8	3	13	10	22	26	35	29	0.142914	0.0617846	0.157105	0.135745	0.414475	0.403099	0.524522	0.348568
FBgn0034974	280.974	630.863	314.372	311.328	951.115	1031.33	492.719	1052.31	384.384	881.868	-1.2005	7.43e-05	0.00188189	CG16786	2R	24081782	24086287	+	3203	protein_coding	- && - && -	-	-	244	476	403	355	785	1032	511	1360	3.492	7.85354	3.90168	3.86058	11.848	12.8179	6.13503	13.0957
FBgn0262029	94.4258	166.993	54.6056	49.9879	180.53	276.82	194.773	321.883	91.5031	243.502	-1.42637	7.72e-05	0.00194638	d	2L	8466817	8488671	+	6113	protein_coding	dachs && sp|P79114|MYO10_BOVIN Unconventional myosin-X OS=Bos taurus OX=9913 GN=MYO10 PE=1 SV=1 && PF00063:Myosin head (motor domain)	-	-	82	126	70	57	149	277	202	416	0.614894	1.08926	0.355097	0.324789	1.17832	1.80269	1.27072	2.09887
FBgn0035398	397.279	1306.79	398.621	484.094	1553.29	1792.83	1309.42	2065.16	646.695	1680.17	-1.3794	7.96e-05	0.00199881	Cht7	3L	3090985	3106958	-	3953	protein_coding	Chitinase 7 && sp|Q9W5U2|CHI10_DROME Probable chitinase 10 OS=Drosophila melanogaster OX=7227 GN=Cht10 PE=2 SV=2 && PF01607:Chitin binding Peritrophin-A domain|PF00704:Glycosyl hydrolases family 18	-	-	345	986	511	552	1282	1794	1358	2669	4.00068	13.1815	4.00864	4.864	15.6781	18.0547	13.2107	20.8242
FBgn0039155	1110.08	1272.33	1190.4	1151.48	1663.54	1731.87	2228.32	1535.14	1181.07	1789.72	-0.599791	8.08e-05	0.00201899	Kal1	3R	24141395	24147490	+	1993	protein_coding	Kallmann syndrome 1 && sp|P23352|KALM_HUMAN Anosmin-1 OS=Homo sapiens OX=9606 GN=ANOS1 PE=1 SV=3 && PF00095:WAP-type (Whey Acidic Protein) 'four-disulfide core'	-	-	964	960	1526	1313	1373	1733	2311	1984	22.1723	25.4554	23.7438	22.9477	33.3039	34.5929	44.5908	30.703
FBgn0037203	561.948	583.15	535.135	491.987	651.847	827.461	993.152	936.247	543.055	852.177	-0.652391	8.64e-05	0.00214826	slif	3L	22881045	22893821	+	3140	protein_coding	slimfast && sp|Q8WY07|CTR3_HUMAN Cationic amino acid transporter 3 OS=Homo sapiens OX=9606 GN=SLC7A3 PE=1 SV=1 && PF13906:C-terminus of AA_permease|PF13520:Amino acid permease	-	-	488	440	686	561	538	828	1030	1210	7.12412	7.40523	6.77482	6.22321	8.28295	10.4905	12.6142	11.8851
FBgn0005664	1336.93	4339.17	1641.29	1447.9	4662.28	5388.49	5398.7	6008.23	2191.32	5364.42	-1.29222	8.96e-05	0.00222452	Crys	2L	11944129	11947131	+	2261	protein_coding	Crystallin && sp|P80683|CUA3A_TENMO Larval cuticle protein A3A OS=Tenebrio molitor OX=7067 PE=1 SV=1 && PF00379:Insect cuticle protein	-	-	1161	3274	2104	1651	3848	5392	5599	7765	23.5382	76.5233	28.8568	25.4348	82.2748	94.8735	95.2275	105.922
FBgn0036733	213.034	172.294	221.543	204.337	270.189	330.785	426.188	321.11	202.802	337.068	-0.731112	9.11e-05	0.00224993	U4-U6-60K	3L	17511855	17513912	-	2058	protein_coding	U4-U6 small nuclear riboprotein factor 60K && sp|Q5NVD0|PRP4_PONAB U4/U6 small nuclear ribonucleoprotein Prp4 OS=Pongo abelii OX=9601 GN=PRPF4 PE=2 SV=1 && PF00400:WD domain, G-beta repeat|PF08799:pre-mRNA processing factor 4 (PRP4) like	-	-	185	130	284	233	223	331	442	415	4.12067	3.33821	4.27934	3.94359	5.23832	6.3985	8.25904	6.21941
FBgn0035480	669.041	607.006	725.475	709.478	900.227	1203.22	1281.46	892.143	677.75	1069.26	-0.656727	0.000100435	0.00246026	CG14984	3L	3951193	3952550	-	709	protein_coding	- && - && -	-	-	581	458	930	809	743	1204	1329	1153	37.5639	34.1377	40.6762	39.7451	50.6611	67.5578	72.0827	50.1568
FBgn0031726	27.6368	47.7123	33.5435	35.9562	56.9457	76.9499	163.918	78.1495	36.2122	93.9909	-1.38453	0.000104836	0.00254862	Cyp6a16	2L	5620615	5623762	-	2501	protein_coding	Cytochrome P450 6a16 && sp|Q9V4U7|C6A14_DROME Probable cytochrome P450 6a14 OS=Drosophila melanogaster OX=7227 GN=Cyp6a14 PE=3 SV=3 && PF00067:Cytochrome P450	-	-	24	36	43	41	47	77	170	101	0.439884	0.760684	0.533161	0.57102	0.908483	1.22482	2.61389	1.24553
FBgn0001311	290.186	1076.18	248.066	242.047	1709.58	2240.54	1942.91	2231.52	464.119	2031.14	-2.13118	0.000105219	0.00255311	kkv	3R	5378093	5392866	-	5701	protein_coding	krotzkopf verkehrt && sp|G5EBQ8|CHS2_CAEEL Chitin synthase chs-2 OS=Caenorhabditis elegans OX=6239 GN=chs-2 PE=1 SV=1 && PF03142:Chitin synthase	-	-	252	812	318	276	1411	2242	2015	2884	2.02624	7.52698	1.72973	1.68632	11.9649	15.6452	13.5918	15.6024
FBgn0264979	713.951	898.582	549.177	758.589	1306.12	1178.23	3079.74	1155.99	730.075	1680.02	-1.20302	0.000105739	0.00256087	CG4267	2L	2242378	2245274	+	2182	protein_coding	- && sp|Q5BKQ4|LIPR1_MOUSE Inactive pancreatic lipase-related protein 1 OS=Mus musculus OX=10090 GN=Pnliprp1 PE=1 SV=2 && PF00151:Lipase	-	-	620	678	704	865	1078	1179	3194	1494	13.025	16.4207	10.0051	13.8084	23.8834	21.4958	56.2902	21.1175
FBgn0052816	226.852	239.887	211.402	241.17	393.774	362.764	292.16	346.644	229.828	348.835	-0.602	0.000108584	0.00262484	CG32816	X	316576	470726	-	2406	protein_coding	- && - && -	-	-	197	181	271	275	325	363	303	448	3.75329	3.97556	3.49283	3.98124	6.53011	6.00215	4.84283	5.74287
FBgn0036992	13182.8	13694.8	14025.1	14105.4	19299.8	22607.3	31530.2	17706.7	13752	22786	-0.728492	0.000109262	0.0026313	Hpd	3L	20438166	20439872	-	1518	protein_coding	4-hydroxyphenylpyruvate dioxygenase && sp|Q22633|HPPD_CAEEL 4-hydroxyphenylpyruvate dioxygenase OS=Caenorhabditis elegans OX=6239 GN=hpd-1 PE=3 SV=1 && PF00903:Glyoxalase/Bleomycin resistance protein/Dioxygenase superfamily	-	-	11448	10333	17979	16084	15929	22622	32700	22884	345.7	359.725	367.28	369.066	507.282	592.864	828.378	464.95
FBgn0261004	42.6067	78.1952	58.506	57.8808	105.41	128.916	122.457	93.6247	59.2972	112.602	-0.929967	0.000110693	0.00266077	asl	3R	5603236	5606543	-	3187	protein_coding	asterless && - && -	-	-	37	59	75	66	87	129	127	121	0.532183	0.97833	0.729764	0.721345	1.31968	1.61029	1.53241	1.17098
FBgn0033355	0	3.97602	2.34024	0	4.84645	13.9909	29.891	17.7964	1.57907	16.6312	-3.47002	0.000111206	0.00266812	CG13748	2R	8940415	8941136	+	722	protein_coding	- && sp|Q90W99|VKT3_PSETT Kunitz-type serine protease inhibitor textilinin-3 OS=Pseudonaja textilis textilis OX=169397 PE=2 SV=1 && PF00014:Kunitz/Bovine pancreatic trypsin inhibitor domain	-	-	0	3	3	0	4	14	31	23	0	0.219583	0.128851	0	0.267828	0.771412	1.65111	0.98251
FBgn0266432	6.9092	0	3.12032	3.50793	29.0787	17.9883	7.7138	30.9503	3.38436	21.4328	-2.64158	0.000111864	0.0026789	CG45062	2R	22472995	22476314	-	2820	protein_coding	- && sp|P13607|ATNA_DROME Sodium/potassium-transporting ATPase subunit alpha OS=Drosophila melanogaster OX=7227 GN=Atpalpha PE=1 SV=3 && PF13246:Cation transport ATPase (P-type)|PF00689:Cation transporting ATPase, C-terminus	-	-	6	0	4	4	24	18	8	40	0.0975311	0	0.043986	0.0494074	0.411429	0.253933	0.109092	0.437479
FBgn0010288	682.859	853.52	773.06	723.51	1290.37	1446.06	1238.07	890.595	758.237	1216.27	-0.681435	0.000112756	0.00269021	Uch	2L	2212738	2214211	-	1196	protein_coding	Ubiquitin carboxy-terminal hydrolase && sp|P35122|UCHL_DROME Ubiquitin carboxyl-terminal hydrolase OS=Drosophila melanogaster OX=7227 GN=Uch PE=2 SV=2 && PF01088:Ubiquitin carboxyl-terminal hydrolase, family 1	-	-	593	644	991	825	1065	1447	1284	1151	22.7282	28.4558	25.6948	24.0273	43.0478	48.1319	41.2844	29.6818
FBgn0020765	14.9699	41.0856	32.7634	19.2936	59.369	66.9564	96.4225	54.163	27.0281	69.2277	-1.36444	0.000117068	0.00278791	Acp65Aa	3L	6152050	6152745	-	615	protein_coding	Adult cuticle protein 65Aa && sp|P45589|CU12_HYACE Flexible cuticle protein 12 OS=Hyalophora cecropia OX=7123 GN=CP12 PE=2 SV=1 && PF00379:Insect cuticle protein	-	-	13	31	42	22	49	67	100	70	0.968968	2.6638	2.11776	1.24603	3.85171	4.33406	6.25284	3.5105
FBgn0259209	3272.66	4458.45	3580.57	3508.8	4737.4	6150	10921.8	6470.94	3705.12	7070.03	-0.932367	0.000119345	0.00283688	Mlp60A	2R	24074602	24078223	+	2839	protein_coding	Muscle LIM protein at 60A && sp|Q24400|MLP2_DROME Muscle LIM protein Mlp84B OS=Drosophila melanogaster OX=7227 GN=Mlp84B PE=1 SV=1 && PF00412:LIM domain	LIM	LIM	2842	3364	4590	4001	3910	6154	11327	8363	45.8881	62.619	50.1361	49.089	66.58	86.2358	153.427	90.8538
FBgn0038577	389.218	410.856	379.119	445.507	591.266	774.496	1068.36	526.155	406.175	740.07	-0.865488	0.00012425	0.00293175	CG12321	3R	18187805	18188707	-	903	protein_coding	- && - && PF09754:PAC2 family	-	-	338	310	486	508	488	775	1108	680	17.1581	18.1422	16.6898	19.5955	26.1255	34.1436	47.1851	23.2256
FBgn0034539	6.9092	6.62671	9.36097	5.26189	24.2322	23.9844	43.3901	15.4752	7.03969	26.7705	-1.91102	0.000125519	0.00295625	CG11159	2R	20655756	20656609	-	656	protein_coding	- && sp|P48816|LYS_BOMMO Lysozyme OS=Bombyx mori OX=7091 PE=1 SV=1 && PF00062:C-type lysozyme/alpha-lactalbumin family	-	-	6	5	12	6	20	24	45	20	0.419265	0.402793	0.567258	0.318587	1.47387	1.45547	2.63792	0.940314
FBgn0035631	1157.29	1031.12	1094.45	1147.97	1535.11	1883.77	2497.34	1429.9	1107.71	1836.53	-0.729231	0.000129717	0.00303884	Txl	3L	5765846	5767084	+	1123	protein_coding	Thioredoxin-like && sp|O43396|TXNL1_HUMAN Thioredoxin-like protein 1 OS=Homo sapiens OX=9606 GN=TXNL1 PE=1 SV=3 && PF00085:Thioredoxin|PF06201:PITH domain	-	-	1005	778	1403	1309	1267	1885	2590	1848	41.023	36.6113	38.7419	40.6014	54.5418	66.777	88.6896	50.7538
FBgn0031774	557.342	420.133	535.135	433.229	684.56	815.469	1518.65	784.59	486.46	950.819	-0.966737	0.000137532	0.00319811	CG9147	2L	6065997	6067635	+	1498	protein_coding	- && sp|Q9CWB7|YD286_MOUSE Glutaredoxin-like protein C5orf63 homolog OS=Mus musculus OX=10090 PE=1 SV=1 && PF05768:Glutaredoxin-like domain (DUF836)	-	-	484	317	686	494	565	816	1575	1014	14.8107	11.1831	14.2009	11.4867	18.2335	21.6707	40.4316	20.8772
FBgn0036660	102.486	46.387	104.531	80.6823	127.219	160.895	203.451	198.856	83.5216	172.605	-1.04115	0.000140751	0.00325218	CG13025	3L	16776531	16779736	-	3145	protein_coding	NA && - && PF13639:Ring finger domain	-	-	89	35	134	92	105	161	211	257	1.29721	0.588116	1.32126	1.01894	1.61399	2.03658	2.57997	2.52034
FBgn0031740	342.006	263.743	336.995	274.495	433.757	491.68	768.487	461.16	304.31	538.771	-0.823557	0.000141057	0.00325218	CG7239	2L	5802220	5804030	+	1752	protein_coding	- && - && PF13837:Myb/SANT-like DNA-binding domain	-	-	297	199	432	313	358	492	797	596	7.77076	6.00253	7.64633	6.22288	9.87828	11.1719	17.4935	10.492
FBgn0028687	2412.46	2136.45	2642.91	2443.27	3497.92	3905.46	4009.25	2876.06	2408.77	3572.17	-0.56792	0.000142911	0.00328747	Rpt1	2R	7652440	7653954	-	1515	protein_coding	Regulatory particle triple-A ATPase 1 && sp|P46472|PRS7_XENLA 26S proteasome regulatory subunit 7 OS=Xenopus laevis OX=8355 GN=psmc2 PE=2 SV=1 && PF17862:AAA+ lid domain|PF00004:ATPase family associated with various cellular activities (AAA)	-	-	2095	1612	3388	2786	2887	3908	4158	3717	63.3888	56.23	69.348	64.0545	92.1227	102.621	105.542	75.6705
FBgn0035578	222.246	181.572	238.705	198.198	331.981	383.75	278.661	326.526	210.18	330.23	-0.648046	0.000143629	0.00329218	CG13707	3L	4837791	4840108	-	2118	protein_coding	- && - && -	-	-	193	137	306	226	274	384	289	422	4.17708	3.4183	4.48021	3.71675	6.25399	7.21275	5.24716	6.14516
FBgn0002284	1657.06	1725.59	1724.76	1676.79	2408.68	3021.03	3532.92	2022.6	1696.05	2746.31	-0.695219	0.000148358	0.00337794	Prosbeta6	3L	16609400	16610418	-	944	protein_coding	Proteasome beta6 subunit && sp|P40304|PSB1_DROME Proteasome subunit beta type-1 OS=Drosophila melanogaster OX=7227 GN=Prosbeta6 PE=2 SV=2 && PF00227:Proteasome subunit	-	-	1439	1302	2211	1912	1988	3023	3664	2614	69.8763	72.8878	72.6307	70.55	101.807	127.398	149.257	85.4044
FBgn0002787	1611	1608.96	1518.04	1490.87	2211.19	2730.22	3165.55	1863.21	1557.22	2492.54	-0.678738	0.000147825	0.00337794	Rpn8	2R	24400028	24404527	+	1532	protein_coding	Regulatory particle non-ATPase 8 && sp|P26270|PSMD7_DROME 26S proteasome non-ATPase regulatory subunit 7 OS=Drosophila melanogaster OX=7227 GN=Rpn8 PE=1 SV=6 && PF13012:Maintenance of mitochondrial structure and function|PF01398:JAB1/Mov34/MPN/PAD-1 ubiquitin protease	-	-	1399	1214	1946	1700	1825	2732	3283	2408	41.8601	41.877	39.3901	38.652	57.5886	70.9443	82.4071	48.4779
FBgn0086134	1779.12	1655.35	1912.76	1856.57	2651.01	3218.9	4107.6	2164.97	1800.95	3035.62	-0.752914	0.000149568	0.00339798	Prosalpha2	3R	12431321	12432556	+	920	protein_coding	Proteasome alpha2 subunit && sp|P40301|PSA2_DROME Proteasome subunit alpha type-2 OS=Drosophila melanogaster OX=7227 GN=Prosalpha2 PE=1 SV=1 && PF00227:Proteasome subunit|PF10584:Proteasome subunit A N-terminal signature	-	-	1545	1249	2452	2117	2188	3221	4260	2798	76.9807	71.7448	82.6487	80.152	114.972	139.283	178.063	93.8008
FBgn0043069	8.06074	6.62671	18.7219	7.89283	39.9832	37.9753	36.6406	22.439	10.3256	34.2595	-1.67686	0.000150964	0.00342364	MESK4	3R	16988814	16990419	+	1488	protein_coding	Misexpression suppressor of KSR 4 && - && -	-	-	7	5	24	9	33	38	38	29	0.215643	0.177575	0.500163	0.210679	1.07212	1.01596	0.982049	0.601093
FBgn0039297	312.066	596.404	355.717	366.578	649.424	752.51	1800.21	694.061	407.691	974.051	-1.25793	0.000153685	0.0034792	CG11852	3R	25237614	25238895	+	1045	protein_coding	- && sp|Q9VBV3|TAKT_DROME Protein takeout OS=Drosophila melanogaster OX=7227 GN=to PE=2 SV=1 && PF06585:Haemolymph juvenile hormone binding protein (JHBP)	-	-	271	450	456	418	536	753	1867	897	11.8876	22.7568	13.5317	13.9329	24.796	28.6665	68.7038	26.4742
FBgn0036602	5.75767	10.6027	10.141	6.13887	13.3277	21.9857	41.4617	46.4255	8.16008	30.8001	-1.93271	0.000159877	0.00360666	CG13042	3L	16307846	16308480	-	571	protein_coding	- && - && PF04527:Drosophila Retinin like protein	-	-	5	8	13	7	11	22	43	60	0.401398	0.740405	0.70601	0.427015	0.931299	1.53279	2.89591	3.24087
FBgn0014930	1211.41	1305.46	1220.05	1147.97	1731.39	1911.76	2952.46	1634.95	1221.22	2057.64	-0.752894	0.000167873	0.00376717	CG2846	3R	7912017	7913290	-	1210	protein_coding	- && sp|O76206|RIFK_DROME Putative riboflavin kinase OS=Drosophila melanogaster OX=7227 GN=anon-84Ea PE=2 SV=1 && PF01687:Riboflavin kinase	-	-	1052	985	1564	1309	1429	1913	3062	2113	39.854	43.0196	40.0825	37.6821	57.0925	62.8963	97.3133	53.8593
FBgn0036790	125.517	141.812	149.775	121.9	277.459	210.863	170.668	341.227	134.751	250.054	-0.892961	0.000169786	0.00380344	AstC-R1	3L	18560258	18576326	+	2912	protein_coding	Allatostatin C receptor 1 && sp|P30874|SSR2_HUMAN Somatostatin receptor type 2 OS=Homo sapiens OX=9606 GN=SSTR2 PE=1 SV=1 && PF00001:7 transmembrane receptor (rhodopsin family)	-	-	109	107	192	139	229	211	177	441	1.71584	1.94182	2.04462	1.66266	3.80169	2.88261	2.33741	4.67083
FBgn0033289	914.318	1255.1	913.474	870.842	1255.23	1770.85	2055.73	1501.09	988.433	1645.72	-0.736795	0.000170775	0.00381893	CG2121	2R	8396397	8411767	-	2107	protein_coding	- && sp|Q9Y115|UN93L_DROME UNC93-like protein OS=Drosophila melanogaster OX=7227 GN=CG4928 PE=2 SV=1 && -	-	-	794	947	1171	993	1036	1772	2132	1940	17.2742	23.752	17.2344	16.4159	23.7699	33.4576	38.9112	28.3977
FBgn0035636	19.5761	18.5548	20.2821	16.6626	27.8671	33.9779	80.0307	68.8644	18.7689	52.685	-1.49806	0.000189819	0.00420088	Cralbp	3L	5783215	5786718	-	1604	protein_coding	Cellular retinaldehyde binding protein && sp|E1C1U1|RLBP1_CHICK Retinaldehyde-binding protein 1 OS=Gallus gallus OX=9031 GN=RLBP1 PE=1 SV=1 && PF03765:CRAL/TRIO, N-terminal domain|PF00650:CRAL/TRIO domain	-	-	17	14	26	19	23	34	83	89	0.485831	0.461253	0.502658	0.412601	0.693196	0.843277	1.98988	1.71132
FBgn0030274	686.314	656.044	674.77	696.323	1063.79	1256.18	1002.79	798.518	678.363	1030.32	-0.601906	0.000194641	0.00430018	Lint-1	X	11149323	11152592	+	2656	protein_coding	l(3)mbt interacting protein 1 && - && -	-	-	596	495	865	794	878	1257	1040	1032	10.2863	9.84901	10.0993	10.4129	15.9808	18.8279	15.0577	11.9839
FBgn0032669	36.8491	27.8322	22.6223	25.4325	61.7922	42.972	80.0307	61.1269	28.184	61.4804	-1.13898	0.000198405	0.00436818	CG15155	2L	18154851	18155942	+	909	protein_coding	- && - && PF08445:FR47-like protein	GNAT	GNAT	32	21	29	29	51	43	83	79	1.61372	1.22087	0.989322	1.11126	2.71231	1.88192	3.51129	2.68046
FBgn0033817	1021.41	1036.42	971.98	1061.15	1315.81	1639.93	2139.62	1365.68	1022.74	1615.26	-0.659566	0.000199251	0.00437194	GstE14	2R	13239729	13241013	+	1008	protein_coding	Glutathione S transferase E14 && sp|Q7JYX0|GSTEE_DROME Glutathione S-transferase E14 OS=Drosophila melanogaster OX=7227 GN=GstE14 PE=1 SV=1 && PF14497:Glutathione S-transferase, C-terminal domain|PF13417:Glutathione S-transferase, N-terminal domain	-	-	887	782	1246	1210	1086	1641	2219	1765	40.337	40.9979	38.3319	41.8125	52.0837	64.7655	84.6543	54.0046
FBgn0261394	1795.24	1659.33	1878.43	1784.66	2779.44	3275.87	4431.58	2032.66	1779.41	3129.89	-0.81446	0.000202371	0.00440884	Prosalpha3	2R	20994900	20996118	+	973	protein_coding	Proteasome alpha3 subunit && sp|P18053|PSA4_DROME Proteasome subunit alpha type-4 OS=Drosophila melanogaster OX=7227 GN=Prosalpha3 PE=1 SV=2 && PF00227:Proteasome subunit|PF10584:Proteasome subunit A N-terminal signature	-	-	1559	1252	2408	2035	2294	3278	4596	2627	73.447	67.9997	76.7445	72.8506	113.976	134.027	181.643	83.271
FBgn0040496	52.9706	128.558	39.7841	35.9562	153.875	175.886	134.992	180.286	64.3173	161.259	-1.34542	0.00020635	0.00447786	CG17104	2L	10677198	10679707	+	2130	protein_coding	- && - && -	-	-	46	97	51	41	127	176	140	233	0.989964	2.40662	0.742496	0.67048	2.88242	3.28722	2.52756	3.37383
FBgn0036853	228.004	173.62	191.9	212.229	243.534	359.766	473.435	334.263	201.438	352.749	-0.809029	0.000212953	0.00459406	mRpL21	3L	19253290	19255061	-	1696	protein_coding	mitochondrial ribosomal protein L21 && sp|Q2TBS2|RM21_BOVIN 39S ribosomal protein L21, mitochondrial OS=Bos taurus OX=9913 GN=MRPL21 PE=1 SV=1 && PF00829:Ribosomal prokaryotic L21 protein	-	-	198	131	246	242	201	360	491	432	5.35156	4.08189	4.49793	4.97017	5.72931	8.44447	11.1329	7.85605
FBgn0001142	11403.6	11554.3	12365.8	11904.1	15221.5	15059.2	17261.6	14594.6	11807	15534.2	-0.395731	0.000215154	0.00462599	Gs1	2L	132077	134472	+	2396	protein_coding	Glutamine synthetase 1 && sp|P20477|GLNA1_DROME Glutamine synthetase 1, mitochondrial OS=Drosophila melanogaster OX=7227 GN=Gs1 PE=2 SV=3 && PF00120:Glutamine synthetase, catalytic domain|PF03951:Glutamine synthetase, beta-Grasp domain	-	-	9903	8718	15852	13574	12563	15069	17902	18862	189.462	192.285	205.164	197.334	253.477	250.203	287.321	242.799
FBgn0050392	381.158	310.13	422.024	461.292	535.532	667.565	1239.03	645.314	393.651	771.86	-0.970259	0.0002165	0.00464714	CG30392	2R	21290914	21292181	-	1141	protein_coding	- && sp|Q6DBQ8|CPTP_DANRE Ceramide-1-phosphate transfer protein OS=Danio rerio OX=7955 GN=cptp PE=2 SV=1 && PF08718:Glycolipid transfer protein (GLTP)	-	-	331	234	541	526	442	668	1285	834	13.2979	10.8379	14.7033	16.0576	18.727	23.2909	43.3082	22.5438
FBgn0035203	426.067	572.548	415.783	379.733	616.71	780.492	1681.61	749.771	448.533	957.146	-1.09487	0.000219981	0.00468271	CG9149	3L	1302944	1304717	+	1439	protein_coding	Acetyl-CoA acetyltransferase 2 && sp|P50174|THIL_RHIME Acetyl-CoA acetyltransferase OS=Rhizobium meliloti (strain 1021) OX=266834 GN=phaA PE=3 SV=1 && PF00108:Thiolase, N-terminal domain|PF02803:Thiolase, C-terminal domain	-	-	370	432	533	433	509	781	1744	969	11.7864	15.8649	11.486	10.4811	17.0997	21.5916	46.6056	20.7687
FBgn0036646	124.366	113.979	124.813	127.162	151.451	219.857	362.549	215.878	122.58	237.434	-0.954321	0.000219464	0.00468271	CR18217	3L	16600448	16602723	-	2100	pseudogene	- && sp|Q9BW91|NUDT9_HUMAN ADP-ribose pyrophosphatase, mitochondrial OS=Homo sapiens OX=9606 GN=NUDT9 PE=1 SV=1 && -	-	-	108	86	160	145	125	220	376	279	2.35747	2.16419	2.36268	2.40508	2.87755	4.16772	6.88527	4.09762
FBgn0285991	6526.89	6955.39	5511.27	5748.61	7856.09	11993.2	31069.3	9885.53	6185.54	15201	-1.29725	0.000221399	0.00470509	hpRNA:CR18854	2L	9787294	9790745	-	2564	ncRNA	hairpin RNA:CR18854 && sp|Q95Q62|IP3KH_CAEEL Inositol-trisphosphate 3-kinase homolog OS=Caenorhabditis elegans OX=6239 GN=lfe-2 PE=1 SV=1 && PF03770:Inositol polyphosphate kinase	-	-	5668	5248	7065	6555	6484	12001	32222	12776	101.333	108.166	85.4471	89.0504	122.252	186.207	483.267	153.682
FBti0019282	1.15153	1.32534	0	0.876981	20.5974	5.9961	7.7138	10.8326	0.838464	11.285	-3.87335	0.0002228	0.00472703	FBti0019282	3R	4258628	4265982	+	7355	transposable_element	- && sp|P20825|POL2_DROME Retrovirus-related Pol polyprotein from transposon 297 OS=Drosophila melanogaster OX=7227 GN=pol PE=4 SV=1 && -	-	-	1	1	0	1	17	6	8	14	0.00623244	0.0071851	0	0.00473586	0.111737	0.0324537	0.0418273	0.0587073
FBgn0267013	25.3337	25.1815	31.2032	15.7857	61.7922	40.9733	47.247	116.064	24.376	66.5191	-1.45483	0.000229636	0.00486404	lncRNA:CR45457	2L	9327039	9327553	+	515	ncRNA	long non-coding RNA:CR45457 && - && -	-	-	22	19	40	18	51	41	49	150	1.9582	1.94967	2.40855	1.21744	4.78735	3.16718	3.65882	8.98319
FBgn0003721	11896.5	18219.5	12214.5	12477.7	18395.9	22723.2	52534.8	24406.6	13702	29515.1	-1.10711	0.000232837	0.00491562	Tm1	3R	15278220	15308779	+	9804	protein_coding	Tropomyosin 1 && - && PF00261:Tropomyosin	-	-	10331	13747	15658	14228	15183	22738	54484	31543	48.3037	74.1004	49.5264	50.5501	74.8664	92.2666	213.707	99.2307
FBgn0038720	1635.18	1998.62	1606.97	1533.84	2505.61	2287.51	2290.03	2325.14	1693.65	2352.08	-0.474636	0.000236715	0.00497444	CG6231	3R	19616024	19632718	-	4343	protein_coding	- && sp|Q9VCA2|ORCT_DROME Organic cation transporter protein OS=Drosophila melanogaster OX=7227 GN=Orct PE=1 SV=1 && PF00083:Sugar (and other) transporter	-	-	1420	1508	2060	1749	2068	2289	2375	3005	14.9879	18.3496	14.7089	14.0275	23.0194	20.9677	21.0294	21.3403
FBgn0036881	137.033	808.458	154.456	143.825	1529.05	1949.73	1329.67	1891.06	310.943	1674.88	-2.43104	0.000236786	0.00497444	Cpr76Bd	3L	19532743	19538289	+	4525	protein_coding	Cuticular protein 76Bd && sp|P45583|CU19_LOCMI Cuticle protein 19 OS=Locusta migratoria OX=7004 PE=1 SV=1 && PF00379:Insect cuticle protein	-	-	119	610	198	164	1262	1951	1379	2444	1.20551	7.12405	1.35691	1.26243	13.4826	17.1528	11.7192	16.6582
FBgn0262532	0	0	0	0	4.84645	2.99805	9.64225	6.19006	0	5.9192	-4.99743	0.000238476	0.00498627	CR43086	3L	17868740	17870573	+	1027	pseudogene	- && - && PF00188:Cysteine-rich secretory protein family	-	-	0	0	0	0	4	3	10	8	0	0	0	0	0.188288	0.116211	0.37444	0.240251
FBgn0029002	310.914	437.363	315.933	304.313	524.628	597.611	442.579	606.626	342.131	542.861	-0.670054	0.000238772	0.00498627	miple2	3L	271200	275018	+	1508	protein_coding	midkine and pleiotrophin 2 && - && PF01091:PTN/MK heparin-binding protein family, C-terminal domain	-	-	270	330	405	347	433	598	459	784	8.20736	11.5645	8.32831	8.01511	13.8809	15.7759	11.7048	16.0347
FBgn0030102	355.824	453.267	409.542	366.578	501.607	582.621	765.595	613.59	396.303	615.853	-0.637936	0.000238903	0.00498627	SmydA-9	X	9206126	9210887	-	2401	protein_coding	SET and MYND domain containing, arthropod-specific, member 9 && sp|O46040|MSTAA_DROME SET domain-containing protein SmydA-8, isoform A OS=Drosophila melanogaster OX=7227 GN=SmydA-8 PE=2 SV=3 && PF00856:SET domain	SET	SET	309	342	525	418	414	583	794	793	5.89939	7.52748	6.78064	6.06409	8.33567	9.65988	12.7169	10.1866
FBgn0250746	2023.24	2274.29	2252.09	2158.25	3038.72	3681.6	4696.74	2633.87	2176.97	3512.73	-0.690212	0.000242761	0.00505858	Prosbeta7	3R	5357012	5358364	-	1215	protein_coding	Proteasome beta7 subunit && sp|Q9VNA5|PSB4_DROME Proteasome subunit beta type-4 OS=Drosophila melanogaster OX=7227 GN=Prosbeta7 PE=2 SV=1 && PF00227:Proteasome subunit	-	-	1757	1716	2887	2461	2508	3684	4871	3404	66.2882	74.6374	73.6841	70.5532	99.7892	120.625	154.168	86.4092
FBgn0033725	1.15153	2.65068	1.56016	1.75396	9.69289	19.987	10.6065	9.28509	1.77909	12.3929	-2.82794	0.000243539	0.00506657	Cpr49Ac	2R	12386666	12390057	+	2117	protein_coding	Cuticular protein 49Ac && sp|O02387|CU17_BOMMO Larval cuticle protein LCP-17 OS=Bombyx mori OX=7091 GN=LCP17 PE=2 SV=1 && -	-	-	1	2	2	2	8	20	11	12	0.0216531	0.0499258	0.0292963	0.0329072	0.182684	0.375841	0.199813	0.174826
FBgn0037853	217.64	295.551	241.045	230.646	356.214	395.742	360.62	342.775	246.221	363.838	-0.566513	0.000248868	0.00516904	CG14696	3R	10882433	10885001	-	1642	protein_coding	- && - && PF02752:Arrestin (or S-antigen), C-terminal domain|PF00339:Arrestin (or S-antigen), N-terminal domain	-	-	189	223	309	263	294	396	374	443	5.2763	7.17707	5.83564	5.5791	8.65579	9.59439	8.75893	8.32103
FBgn0031484	195.761	235.911	188.78	172.765	291.998	301.804	442.579	283.969	198.304	330.088	-0.7391	0.000250906	0.00520297	CG3165	2L	2977122	2978500	+	1323	protein_coding	- && sp|Q9BQ50|TREX2_HUMAN Three prime repair exonuclease 2 OS=Homo sapiens OX=9606 GN=TREX2 PE=1 SV=2 && -	-	-	170	178	242	197	241	302	459	367	5.8902	7.1101	5.6723	5.18666	8.80622	9.08119	13.3415	8.55564
FBgn0036839	80.6074	127.233	116.232	110.5	175.684	165.892	322.051	182.607	108.643	211.558	-0.961914	0.000253564	0.00524115	SmydA-2	3L	19000985	19003252	-	1856	protein_coding	SET and MYND domain containing, arthropod-specific, member 2 && sp|P83501|MSTAB_DROME SET domain-containing protein SmydA-8, isoform B OS=Drosophila melanogaster OX=7227 GN=SmydA-8 PE=3 SV=2 && PF00856:SET domain|PF01753:MYND finger	SET	SET	70	96	149	126	145	166	334	236	1.72887	2.73344	2.4895	2.36469	3.77679	3.55816	6.92024	3.92176
FBgn0031468	6.9092	6.62671	6.24064	5.26189	24.2322	14.9902	37.6048	15.4752	6.25961	23.0756	-1.88676	0.000270956	0.00553821	CG2975	2L	2840124	2842638	+	1884	protein_coding	- && sp|Q7K237|C1GLT_DROME Glycoprotein-N-acetylgalactosamine 3-beta-galactosyltransferase 1 OS=Drosophila melanogaster OX=7227 GN=C1GalTA PE=2 SV=1 && PF02434:Fringe-like	-	-	6	5	8	6	20	15	39	20	0.145986	0.140251	0.131678	0.110931	0.513194	0.316742	0.796042	0.327413
FBgn0250847	19.5761	17.2294	17.1618	16.6626	31.5019	35.9766	47.247	44.878	17.6575	39.9009	-1.18821	0.000277831	0.00565173	CG14034	2L	5215189	5216542	-	1139	protein_coding	- && sp|P81139|LIPR2_CAVPO Pancreatic lipase-related protein 2 OS=Cavia porcellus OX=10141 GN=PNLIPRP2 PE=1 SV=1 && PF00151:Lipase	-	-	17	13	22	19	26	36	49	58	0.684173	0.603164	0.598966	0.581047	1.10352	1.2574	1.65434	1.57055
FBgn0028506	175.033	163.017	169.277	169.257	228.995	241.843	247.806	253.793	169.146	243.109	-0.524485	0.000278611	0.00565862	CG4455	2L	16352934	16354539	+	1528	protein_coding	- && - && -	-	-	152	123	217	193	189	242	257	328	4.55996	4.254	4.40392	4.39962	5.97958	6.30068	6.46788	6.62059
FBgn0040359	67.9405	147.113	69.4272	59.6347	159.933	161.895	170.668	215.878	86.0288	177.093	-1.05717	0.000283031	0.00573367	CG11380	X	1191308	1196660	+	2801	protein_coding	- && - && -	-	-	59	111	89	68	132	162	177	279	0.965561	2.09424	0.985327	0.845624	2.27821	2.3009	2.43004	3.07212
FBgn0259749	2258.16	2887.92	2461.15	2659.01	3341.62	4074.35	6309.89	3682.31	2566.56	4352.04	-0.762006	0.000283199	0.00573367	mmy	2L	6468538	6473904	-	2195	protein_coding	mummy && sp|Q91YN5|UAP1_MOUSE UDP-N-acetylhexosamine pyrophosphorylase OS=Mus musculus OX=10090 GN=Uap1 PE=1 SV=1 && PF01704:UTP--glucose-1-phosphate uridylyltransferase	-	-	1961	2179	3155	3032	2758	4077	6544	4759	40.9528	52.4612	44.5726	48.1145	60.7424	73.8927	114.647	66.8694
FBgn0031773	475.583	417.483	432.945	375.348	604.594	602.608	778.13	559.427	425.34	636.19	-0.581384	0.000287526	0.00580297	Fbw5	2L	6063562	6065953	-	2285	protein_coding	F-box and WD repeat domain containing 5 && sp|Q969U6|FBXW5_HUMAN F-box/WD repeat-containing protein 5 OS=Homo sapiens OX=9606 GN=FBXW5 PE=1 SV=1 && PF12937:F-box-like	-	-	413	315	555	428	499	603	807	723	8.28524	7.28517	7.532	6.52437	10.5572	10.4985	13.5813	9.75885
FBgn0036364	769.225	791.229	822.205	724.387	1000.79	1318.14	1803.1	1033.74	776.761	1288.94	-0.730763	0.000299894	0.00602189	CG14109	3L	13440910	13442420	+	948	protein_coding	- && - && -	-	-	668	597	1054	826	826	1319	1870	1336	32.3005	33.2799	34.4775	30.3496	42.1215	55.3518	75.8553	43.4655
FBgn0038131	0	0	0	0	3.63483	18.9876	4.82113	1.54752	0	7.24778	-5.2806	0.000299997	0.00602189	CG15888	3R	13284946	13286529	-	1100	protein_coding	- && - && -	-	-	0	0	0	0	3	19	5	2	0	0	0	0	0.131844	0.687158	0.174795	0.0560769
FBgn0034276	938.5	1143.77	871.35	663.875	1136.49	1460.05	2214.83	1658.94	904.374	1617.58	-0.840206	0.000303215	0.00607187	Sardh	2R	17753555	17756422	-	2750	protein_coding	Sarcosine dehydrogenase && sp|Q99LB7|SARDH_MOUSE Sarcosine dehydrogenase, mitochondrial OS=Mus musculus OX=10090 GN=Sardh PE=1 SV=1 && PF01571:Aminomethyltransferase folate-binding domain|PF08669:Glycine cleavage T-protein C-terminal barrel domain|PF16350:FAD dependent oxidoreductase central domain|PF01266:FAD dependent oxidoreductase	-	-	815	863	1117	757	938	1461	2297	2144	13.5852	16.5842	12.5957	9.58836	16.4893	21.1355	32.1204	24.0458
FBgn0286203	1092.81	1974.76	1059.35	1261.98	2557.71	2628.29	1819.49	2426.5	1347.22	2358	-0.808494	0.000310637	0.00620114	stw	2R	5413744	5456095	+	6490	protein_coding	straw && sp|Q99056|LAC5_TRAVI Laccase-5 OS=Trametes villosa OX=47662 GN=LCC5 PE=3 SV=2 && PF07732:Multicopper oxidase|PF00394:Multicopper oxidase|PF07731:Multicopper oxidase	-	-	949	1490	1358	1439	2111	2630	1887	3136	6.7029	12.1327	6.48871	7.7232	15.7245	16.1215	11.181	14.9031
FBgn0029134	2350.28	2238.5	2536.04	2473.96	3437.34	3931.44	5189.46	2842.79	2399.7	3850.26	-0.681857	0.000315805	0.00629452	Prosbeta5	2R	10819978	10821178	+	1139	protein_coding	Proteasome beta5 subunit && sp|Q32KL2|PSB5_BOVIN Proteasome subunit beta type-5 OS=Bos taurus OX=9913 GN=PSMB5 PE=1 SV=1 && PF00227:Proteasome subunit	-	-	2041	1689	3251	2821	2837	3934	5382	3674	82.1411	78.3649	88.5109	86.2702	120.412	137.406	181.707	99.486
FBgn0031313	3537.51	4027.71	3838	3449.17	5526.16	6246.93	8063.81	4266.5	3713.1	6025.85	-0.69854	0.00032385	0.00643489	CG5080	2L	1160290	1163886	-	2617	protein_coding	- && - && -	-	-	3072	3039	4920	3933	4561	6251	8363	5514	53.8094	61.3681	58.2995	52.3482	84.2537	95.0257	122.888	64.9845
FBgn0034143	381.158	312.781	378.339	447.26	604.594	518.662	730.883	520.739	379.884	593.72	-0.641403	0.000328281	0.00649754	CG8303	2R	16595028	16604373	-	2286	protein_coding	- && sp|A1ZAI3|FACR2_DROME Putative fatty acyl-CoA reductase CG8303 OS=Drosophila melanogaster OX=7227 GN=CG8303 PE=2 SV=3 && PF07993:Male sterility protein|PF03015:Male sterility protein	-	-	331	236	485	510	499	519	758	673	6.63732	5.45571	6.57914	7.77097	10.5525	9.03206	12.751	9.07999
FBgn0022770	160.063	454.592	182.539	181.535	420.429	640.583	515.86	556.332	244.682	533.301	-1.12924	0.000328393	0.00649754	Peritrophin-A	X	20244647	20248203	+	1516	protein_coding	Peritrophin A && - && PF01607:Chitin binding Peritrophin-A domain	-	-	139	343	234	207	347	641	535	719	4.20297	11.9567	4.78652	4.75612	11.0653	16.8211	13.5709	14.6277
FBgn0033668	152.002	449.291	184.879	167.503	449.508	584.619	475.363	578.771	238.419	522.065	-1.13604	0.000331607	0.00653243	exp	2R	11939557	11967435	+	4532	protein_coding	expansion && - && PF03166:MH2 domain	-	-	132	339	237	191	371	585	493	748	1.33513	3.95299	1.62167	1.468	3.95746	5.13525	4.18321	5.09047
FBgn0037386	521.645	585.801	550.737	620.026	724.544	773.497	781.022	801.613	569.552	770.169	-0.435775	0.000337005	0.00661436	CG1208	3R	5831639	5838782	+	2499	protein_coding	- && sp|B4P624|TRET1_DROYA Facilitated trehalose transporter Tret1 OS=Drosophila yakuba OX=7245 GN=Tret1 PE=3 SV=1 && PF00083:Sugar (and other) transporter	-	-	453	442	706	707	598	774	810	1036	8.30946	9.34699	8.76076	9.8545	11.5682	12.3217	12.4644	12.7862
FBgn0035548	9.21227	30.4829	10.141	21.0476	55.7341	79.948	23.1414	64.2219	17.7209	55.7613	-1.67457	0.000341314	0.00668872	CG15023	3L	4460622	4461504	-	819	protein_coding	- && - && -	-	-	8	23	13	24	46	80	24	83	0.447762	1.48409	0.492224	1.02072	2.71523	3.88599	1.12689	3.12565
FBgn0015034	318.975	318.082	372.098	345.531	456.777	511.667	653.745	447.232	338.671	517.355	-0.60936	0.000343898	0.00672907	Cyp4e1	2R	8447451	8449745	+	1772	protein_coding	Cytochrome P450 4e1 && sp|Q9V4T5|CP4E1_DROME Probable cytochrome P450 4e1 OS=Drosophila melanogaster OX=7227 GN=Cyp4e1 PE=2 SV=1 && PF00067:Cytochrome P450	-	-	277	240	477	394	377	512	678	578	7.16567	7.15753	8.34753	7.74486	10.2851	11.4948	14.7136	10.0603
FBgn0034670	12.6669	33.1335	25.7427	14.9087	46.0412	52.9655	52.0682	47.973	21.6129	49.762	-1.216	0.000350974	0.00684666	CG13488	2R	21951592	21952562	+	898	protein_coding	- && - && -	-	-	11	25	33	17	38	53	54	62	0.56151	1.47123	1.13957	0.659408	2.04569	2.34798	2.31244	2.12942
FBgn0029791	978.804	960.873	979.781	798.053	1131.64	1457.05	2056.69	1386.57	929.378	1507.99	-0.698856	0.00035434	0.00689138	AdamTS-B	X	5698557	5708633	+	3992	protein_coding	ADAM metallopeptidase with thrombospondin type 1 motif B && sp|Q9UKP4|ATS7_HUMAN A disintegrin and metalloproteinase with thrombospondin motifs 7 OS=Homo sapiens OX=9606 GN=ADAMTS7 PE=1 SV=2 && PF01562:Reprolysin family propeptide|PF05986:ADAM-TS Spacer 1|PF17771:ADAM cysteine-rich domain|PF00090:Thrombospondin type 1 domain|PF01421:Reprolysin (M12B) family zinc metalloprotease	-	-	850	725	1256	910	934	1458	2133	1792	9.76044	9.59761	9.75669	7.94021	11.3107	14.5299	20.5472	13.845
FBgn0037127	10.3638	15.9041	21.0622	12.2777	36.3483	33.9779	82.9234	27.8553	14.902	45.2762	-1.59109	0.000356101	0.00690469	CG14566	3L	21739479	21740309	-	710	protein_coding	- && - && -	-	-	9	12	27	14	30	34	86	36	0.581066	0.893179	1.17926	0.686833	2.04266	1.90509	4.65793	1.56383
FBti0018968	78.3043	67.5924	60.0662	46.48	121.161	89.9415	132.099	109.874	63.1107	113.269	-0.852897	0.000358586	0.0069424	FBti0018968	2R	16539693	16544843	+	5151	transposable_element	- && sp|P04146|COPIA_DROME Copia protein OS=Drosophila melanogaster OX=7227 GN=GIP PE=1 SV=3 && -	-	-	68	51	77	53	100	90	137	142	0.605144	0.523232	0.463556	0.358398	0.938514	0.695099	1.02278	0.850244
FBgn0038820	18159.7	25174.9	18711.8	17836.9	24882.9	32207	60749.1	33569.5	19970.8	37852.1	-0.922519	0.000363851	0.0070126	CG4000	3R	20676224	20677351	-	999	protein_coding	- && - && -	-	-	15770	18995	23987	20339	20537	32228	63003	43385	723.614	1004.82	744.584	709.162	993.811	1283.4	2425.2	1339.43
FBgn0034030	76.0012	259.767	84.2487	83.3132	245.957	319.792	315.302	334.263	125.833	303.828	-1.28144	0.000365413	0.00703214	CG8192	2R	15544316	15549984	-	1755	protein_coding	- && - && PF01607:Chitin binding Peritrophin-A domain	-	-	66	196	108	95	203	320	327	432	1.72388	5.90194	1.90831	1.88551	5.5918	7.25385	7.16511	7.59195
FBgn0039239	195.761	235.911	171.618	170.134	291.998	300.804	858.16	320.336	193.356	442.825	-1.1977	0.000372853	0.00714319	CG13641	3R	24864191	24864732	-	542	protein_coding	- && - && -	-	-	170	178	220	194	241	301	890	414	14.3777	17.3555	12.5871	12.4676	21.4956	22.0934	63.1456	23.5585
FBgn0037222	110.547	110.003	103.751	135.932	158.721	212.861	204.416	164.81	115.058	185.202	-0.685527	0.000372325	0.00714319	CG14642	3R	4241045	4242717	-	1414	protein_coding	- && sp|P05049|SNAK_DROME Serine protease snake OS=Drosophila melanogaster OX=7227 GN=snk PE=1 SV=2 && PF00089:Trypsin	-	-	96	83	133	155	131	213	212	213	3.11217	3.10202	2.91679	3.81824	4.47872	5.99274	5.76553	4.64597
FBgn0030239	1373.78	1324.02	1268.41	1398.79	1629.62	1966.72	3186.76	2096.11	1341.25	2219.8	-0.727136	0.000378338	0.00721596	CG17333	X	10847438	10848534	+	847	protein_coding	6-phosphogluconolactonase && sp|Q9VZ64|6PGL_DROME Probable 6-phosphogluconolactonase OS=Drosophila melanogaster OX=7227 GN=CG17333 PE=2 SV=1 && PF01182:Glucosamine-6-phosphate isomerases/6-phosphogluconolactonase	-	-	1193	999	1626	1595	1345	1968	3305	2709	64.5651	62.3301	59.5306	65.5932	76.7664	92.4352	150.052	98.6443
FBgn0051633	145.093	140.486	149.775	156.98	196.281	254.834	317.23	203.498	148.084	242.961	-0.713059	0.000378116	0.00721596	CG31633	2L	6654760	6656321	-	1452	protein_coding	- && - && -	-	-	126	106	192	179	162	255	329	263	3.97782	3.85793	4.10051	4.29406	5.39363	6.98665	8.71328	5.58645
FBgn0054038	1.15153	10.6027	0.780081	1.75396	10.9045	17.9883	30.8552	19.3439	3.57208	19.773	-2.60351	0.000377248	0.00721596	CG34038	2R	25167659	25169855	+	1186	protein_coding	- && - && PF15998:Domain of unknown function (DUF4773)	-	-	1	8	1	2	9	18	32	25	0.0386506	0.356468	0.0261468	0.058739	0.366851	0.603786	1.03757	0.650132
FBgn0030348	540.069	616.284	539.816	568.284	754.834	902.413	1546.62	799.292	566.113	1000.79	-0.82254	0.000386347	0.00735779	CG10352	X	11875306	11877168	-	1491	protein_coding	- && sp|Q8GWU0|PGP2_ARATH Phosphoglycolate phosphatase 2 OS=Arabidopsis thaliana OX=3702 GN=PGLP2 PE=1 SV=1 && PF13242:HAD-hyrolase-like|PF13344:Haloacid dehalogenase-like hydrolase	-	-	469	465	692	648	623	903	1604	1033	14.419	16.4813	14.3924	15.1384	20.1996	24.0938	41.3694	21.3683
FBgn0034329	609.161	833.64	701.292	1211.99	1218.88	1411.08	3314.04	1452.34	839.02	1849.09	-1.13987	0.000390725	0.00741915	BomS1	2R	18383949	18384378	+	361	protein_coding	Bomanin Short 1 && sp|P82706|BM01_DROME Bomanin Short 1 OS=Drosophila melanogaster OX=7227 GN=BomS1 PE=1 SV=2 && -	-	-	529	629	899	1382	1006	1412	3437	1877	67.1722	92.0787	77.2246	133.347	134.717	155.605	366.121	160.363
FBgn0040349	4690.2	4594.96	4393.41	4143.74	5923.57	7653.02	6673.4	5287.86	4455.58	6384.46	-0.51901	0.000395409	0.00747493	CG3699	X	946662	947500	-	839	protein_coding	- && sp|Q9WYG0|Y325_THEMA Uncharacterized oxidoreductase TM_0325 OS=Thermotoga maritima (strain ATCC 43589 / DSM 3109 / JCM 10099 / NBRC 100826 / MSB8) OX=243274 GN=TM_0325 PE=3 SV=1 && PF13561:Enoyl-(Acyl carrier protein) reductase	-	-	4073	3467	5632	4725	4889	7658	6921	6834	222.533	218.377	208.163	196.165	281.702	363.119	317.219	251.223
FBgn0034860	10302.8	12442.3	10573.2	11165.7	15753.4	17204.8	14322.6	13751.2	11121	15258	-0.456309	0.000395277	0.00747493	CG9812	2R	23412320	23419684	-	1574	protein_coding	- && - && -	-	-	8947	9388	13554	12732	13002	17216	14854	17772	260.564	315.198	267.034	281.756	399.335	435.134	362.904	348.24
FBgn0023175	1312.75	1286.91	1518.04	1550.5	2079.12	2386.45	3063.34	1657.39	1417.05	2296.58	-0.695997	0.00039651	0.00748471	Prosalpha7	2R	9846636	9847836	-	976	protein_coding	Proteasome alpha7 subunit && sp|Q9V5C6|PSA3_DROME Proteasome subunit alpha type-3 OS=Drosophila melanogaster OX=7227 GN=Prosalpha7 PE=1 SV=1 && PF00227:Proteasome subunit|PF10584:Proteasome subunit A N-terminal signature	-	-	1140	971	1946	1768	1716	2388	3177	2142	53.5422	52.5757	61.8296	63.0977	84.9963	97.3375	125.176	67.6887
FBgn0261803	1.15153	6.62671	14.8215	14.0317	23.0206	27.9818	56.8893	34.8191	9.15787	35.6777	-1.91596	0.000403688	0.00760901	CG42749	X	5296066	5306288	+	1812	protein_coding	- && - && PF03067:Lytic polysaccharide mono-oxygenase, cellulose-degrading	-	-	1	5	19	16	19	28	59	45	0.0252978	0.145823	0.325161	0.307569	0.506907	0.614745	1.25212	0.765951
FBgn0030586	8.06074	7.95205	9.36097	8.76981	15.7509	21.9857	61.7104	23.2127	8.53589	30.6649	-1.8416	0.000406803	0.00764528	CG12539	X	14842617	14844757	-	2085	protein_coding	- && sp|P18172|DHGL_DROPS Glucose dehydrogenase [FAD, quinone] OS=Drosophila pseudoobscura pseudoobscura OX=46245 GN=Gld PE=3 SV=4 && PF00732:GMC oxidoreductase|PF05199:GMC oxidoreductase	-	-	7	6	12	10	13	22	64	30	0.153898	0.152076	0.178475	0.167061	0.301418	0.419771	1.18039	0.443774
FBgn0023174	1627.12	1771.98	1734.9	1768.87	2384.45	2920.1	3693.95	2026.47	1725.72	2756.24	-0.675409	0.000411653	0.00772512	Prosbeta2	3L	14999951	15001319	+	1034	protein_coding	Proteasome beta2 subunit && sp|Q2TBP0|PSB7_BOVIN Proteasome subunit beta type-7 OS=Bos taurus OX=9913 GN=PSMB7 PE=1 SV=1 && PF00227:Proteasome subunit|PF12465:Proteasome beta subunits C terminal	-	-	1413	1337	2224	2017	1968	2922	3831	2619	62.6416	68.3324	66.6987	67.9464	92.0104	112.423	142.477	78.1199
FBgn0032493	20.7276	25.1815	28.0829	16.6626	37.5599	47.9688	69.4242	47.1992	22.6637	50.538	-1.16038	0.000413765	0.00775341	Mabi	2L	13233798	13234660	-	863	protein_coding	Mabiki && sp|Q9VK13|MABI_DROME Protein Mabiki OS=Drosophila melanogaster OX=7227 GN=Mabi PE=2 SV=1 && -	-	-	18	19	36	19	31	48	72	61	0.956099	1.16348	1.29359	0.766874	1.73653	2.21272	3.20829	2.18005
FBgn0039081	3008.96	2833.58	3176.49	2936.13	3812.94	4175.28	4348.66	3573.21	2988.79	3977.52	-0.41198	0.000418029	0.00781516	Irk2	3R	23513617	23519445	-	2497	protein_coding	Inwardly rectifying potassium channel 2 && sp|P48543|KCNJ9_MOUSE G protein-activated inward rectifier potassium channel 3 OS=Mus musculus OX=10090 GN=Kcnj9 PE=1 SV=2 && PF01007:Inward rectifier potassium channel transmembrane domain|PF17655:Inward rectifier potassium channel C-terminal domain	-	-	2613	2138	4072	3348	3147	4178	4510	4618	47.9691	45.2486	50.57	46.7034	60.9271	66.5649	69.4561	57.0403
FBgn0029170	267.156	344.589	244.945	235.031	350.156	473.692	400.153	535.44	272.93	439.86	-0.694723	0.000418278	0.00781516	TwdlT	3R	27049220	27051004	+	1607	protein_coding	TweedleT && - && PF03103:Domain of unknown function (DUF243)	-	-	232	260	314	268	289	474	415	692	6.61779	8.55014	6.05923	5.80898	8.6939	11.7343	9.93081	13.2812
FBgn0043533	19.5761	17.2294	28.0829	17.5396	56.9457	59.961	36.6406	37.9141	20.607	47.8653	-1.1912	0.000441881	0.00820836	Obp56f	2R	19713395	19713976	+	528	protein_coding	Odorant-binding protein 56f && - && PF01395:PBP/GOBP family	-	-	17	13	36	20	47	60	38	49	1.4759	1.30114	2.11433	1.3194	4.30325	4.52077	2.76759	2.86226
FBgn0038629	54.1221	141.812	39.004	53.4959	224.148	202.868	96.4225	221.295	72.1084	186.183	-1.38164	0.000452855	0.00838796	CG14304	3R	18592801	18621327	-	3837	protein_coding	- && - && PF01607:Chitin binding Peritrophin-A domain	-	-	47	107	50	61	185	203	100	286	0.561497	1.4737	0.404093	0.553757	2.33084	2.10475	1.00221	2.2989
FBgn0038257	4725.89	5834.15	5337.31	6111.68	6473.64	8307.59	8838.09	7974.35	5502.26	7898.42	-0.521608	0.000454095	0.0083988	smp-30	3R	14745901	14751246	-	1666	protein_coding	Senescence marker protein-30 && sp|D4GP31|XACC_HALVD Pentonolactonase XacC OS=Haloferax volcanii (strain ATCC 29605 / DSM 3757 / JCM 8879 / NBRC 14742 / NCIMB 2012 / VKM B-1768 / DS2) OX=309800 GN=xacC PE=1 SV=1 && PF08450:SMP-30/Gluconolactonase/LRE-like region	-	-	4104	4402	6842	6969	5343	8313	9166	10306	112.921	139.634	127.354	145.706	155.04	198.508	211.572	190.793
FBgn0052191	855.59	727.613	856.528	792.791	971.712	1143.26	1462.73	1176.11	808.13	1188.45	-0.556359	0.000464064	0.00855588	CG32191	3L	17806451	17809146	-	2419	protein_coding	- && sp|P50429|ARSB_MOUSE Arylsulfatase B OS=Mus musculus OX=10090 GN=Arsb PE=1 SV=3 && PF00884:Sulfatase	-	-	743	549	1098	904	802	1144	1517	1520	14.0797	11.9937	14.0757	13.0171	16.0277	18.8142	24.1158	19.38
FBgn0035192	66.789	132.534	83.4686	73.6664	123.584	144.906	201.523	239.091	89.1145	177.276	-1.00375	0.000464588	0.00855588	galene	3L	1235726	1242025	+	2974	protein_coding	galene && sp|P34410|TWK7_CAEEL TWiK family of potassium channels protein 7 OS=Caenorhabditis elegans OX=6239 GN=twk-7 PE=3 SV=3 && PF07885:Ion channel	-	-	58	100	107	84	102	145	209	309	0.893981	1.77695	1.1157	0.983829	1.65803	1.93965	2.70245	3.20453
FBgn0261109	132.426	90.1232	112.332	114.008	144.182	179.883	251.663	192.666	112.222	192.098	-0.775719	0.000486428	0.00889428	mrn	3L	15578769	15580537	-	1714	protein_coding	marionette && sp|O70422|TF2H4_MOUSE General transcription factor IIH subunit 4 OS=Mus musculus OX=10090 GN=Gtf2h4 PE=1 SV=1 && PF18307:Transcription factor Tfb2 (p52) C-terminal domain|PF03849:Transcription factor Tfb2	-	-	115	68	144	130	119	180	261	249	3.07559	2.09659	2.60528	2.64188	3.35636	4.17789	5.85575	4.48059
FBgn0263782	792.255	758.095	698.172	677.907	914.767	1065.31	934.334	1049.22	731.607	990.906	-0.439723	0.000495277	0.00901755	Hmgcr	3R	23733324	23750992	+	3818	protein_coding	HMG Coenzyme A reductase && sp|P14773|HMDH_DROME 3-hydroxy-3-methylglutaryl-coenzyme A reductase OS=Drosophila melanogaster OX=7227 GN=Hmgcr PE=2 SV=2 && PF12349:Sterol-sensing domain of SREBP cleavage-activation|PF00368:Hydroxymethylglutaryl-coenzyme A reductase	-	-	688	572	895	773	755	1066	969	1356	8.26026	7.91728	7.26926	7.0522	9.55968	11.1075	9.75979	10.9539
FBgn0038132	13.8184	7.95205	11.7012	6.13887	24.2322	41.9727	20.2487	28.629	9.90263	28.7707	-1.54124	0.000503963	0.00914119	apn	3R	13287655	13288813	-	863	protein_coding	apnoia && sp|Q9VFX3|APN_DROME Protein apnoia OS=Drosophila melanogaster OX=7227 GN=apn PE=1 SV=1 && -	-	-	12	6	15	7	20	42	21	37	0.637399	0.367414	0.538994	0.282533	1.12034	1.93613	0.935752	1.32232
FBgn0037802	19.5761	7.95205	21.0622	22.8015	41.1948	31.9792	61.7104	44.878	17.848	44.9406	-1.30479	0.000504204	0.00914119	Sirt6	3R	10255349	10261849	-	1114	protein_coding	Sirtuin 6 && sp|Q9VH08|SIR6_DROME NAD-dependent protein deacetylase Sirt6 OS=Drosophila melanogaster OX=7227 GN=Sirt6 PE=2 SV=1 && PF02146:Sir2 family	-	-	17	6	27	26	34	32	64	58	0.699527	0.284631	0.751592	0.812961	1.47546	1.14277	2.20926	1.60579
FBgn0265577	4.60613	2.65068	2.34024	15.7857	30.2903	8.99415	55.9251	35.5929	6.34568	32.7006	-2.33901	0.000520659	0.00942621	IBIN	2R	17671068	17671295	+	228	protein_coding	Induced by Infection && - && -	-	-	4	2	3	18	25	9	58	46	0.804204	0.463565	0.408028	2.74991	5.30075	1.57037	9.7824	6.22257
FBgn0031327	2657.74	3280.22	2578.17	2565.17	3712.38	4504.07	7751.41	3770.52	2770.32	4934.59	-0.833085	0.000527	0.00952756	CG5397	2L	1240036	1243018	+	2903	protein_coding	- && sp|Q8BYM5|NLGN3_MOUSE Neuroligin-3 OS=Mus musculus OX=10090 GN=Nlgn3 PE=1 SV=2 && PF00135:Carboxylesterase family	-	-	2308	2475	3305	2925	3064	4507	8039	4873	36.4443	45.0551	35.3043	35.0962	51.024	61.7641	106.49	51.7721
FBgn0287215	29.9399	35.7842	24.1825	31.5713	52.0993	76.9499	57.8535	51.068	30.3695	59.4927	-0.982475	0.000534187	0.00963036	lncRNA:CR46445	2R	20064280	20065437	-	1158	ncRNA	long non-coding RNA:CR46445 && - && -	-	-	26	27	31	36	43	77	60	66	1.02921	1.23217	0.83015	1.08287	1.79512	2.64532	1.99249	1.75785
FBgn0052579	173.882	229.284	144.315	189.428	244.745	301.804	458.007	288.612	184.227	323.292	-0.816338	0.000541412	0.00974694	CG32579	X	16323286	16325768	+	1474	protein_coding	- && sp|Q49LS8|XKR6_TETNG XK-related protein 6 OS=Tetraodon nigroviridis OX=99883 GN=xkr6 PE=2 SV=1 && PF09815:XK-related protein	-	-	151	173	185	216	202	302	475	373	4.69592	6.20246	3.89204	5.10432	6.62501	8.15089	12.3922	7.80473
FBgn0024989	200.367	597.729	183.319	197.321	586.42	720.531	547.68	916.129	294.684	692.69	-1.23751	0.000542727	0.00975692	CG3777	X	279703	350504	+	4316	protein_coding	- && - && -	-	-	174	451	235	225	484	721	568	1184	1.84803	5.52218	1.68846	1.81586	5.42121	6.64583	5.0608	8.4609
FBgn0015376	44.9098	117.955	44.4646	39.4642	151.451	139.909	177.417	100.589	61.6985	142.342	-1.22137	0.00054609	0.00980365	cutlet	2L	3707230	3711748	-	3236	protein_coding	cutlet && sp|Q6NU40|CTF18_XENLA Chromosome transmission fidelity protein 18 homolog OS=Xenopus laevis OX=8355 GN=chtf18 PE=2 SV=1 && PF00004:ATPase family associated with various cellular activities (AAA)	-	-	39	89	57	45	125	140	184	130	0.552455	1.45344	0.546223	0.484379	1.86739	1.72114	2.18656	1.23903
FBgn0034703	44.9098	29.1575	45.2447	33.3253	49.6761	89.9415	122.457	69.6382	38.1593	82.9281	-1.11635	0.0005484	0.00981765	CG3045	2R	22172803	22174691	-	1663	protein_coding	- && sp|Q9BZE2|PUS3_HUMAN tRNA pseudouridine(38/39) synthase OS=Homo sapiens OX=9606 GN=PUS3 PE=1 SV=3 && PF01416:tRNA pseudouridine synthase	-	-	39	22	58	38	41	90	127	90	1.07501	0.699111	1.08153	0.795926	1.19186	2.15301	2.93673	1.66916
FBgn0283471	7100.36	10492.7	7218.87	7492.05	10236.9	12167.1	23580.1	13700.2	8076	14921.1	-0.885743	0.000559105	0.00999537	wupA	X	18105568	18116922	-	1978	protein_coding	wings up A && sp|P36188|TNNI_DROME Troponin I OS=Drosophila melanogaster OX=7227 GN=wupA PE=2 SV=3 && PF00992:Troponin	-	-	6166	7917	9254	8543	8449	12175	24455	17706	142.895	211.519	145.08	150.441	206.496	244.871	475.438	276.084
FBgn0053508	11.5153	9.27739	8.58089	8.76981	26.6554	27.9818	19.2845	27.0815	9.53586	25.2508	-1.41596	0.000563256	0.0100398	ppk13	2L	21086790	21088751	-	1514	protein_coding	pickpocket 13 && sp|Q86LG1|PPK28_DROME Pickpocket protein 28 OS=Drosophila melanogaster OX=7227 GN=ppk28 PE=1 SV=2 && PF00858:Amiloride-sensitive sodium channel	-	-	10	7	11	10	22	28	20	35	0.302772	0.244336	0.225305	0.230068	0.702472	0.735746	0.507992	0.712999
FBgn0037580	1790.63	2014.52	1826.17	1732.92	2291.16	2610.3	2737.44	2264.02	1841.06	2475.73	-0.42778	0.000578985	0.0102792	DppIII	3R	8344400	8347465	+	2613	protein_coding	Dipeptidyl aminopeptidase III && sp|Q9VHR8|DPP3_DROME Dipeptidyl peptidase 3 OS=Drosophila melanogaster OX=7227 GN=DppIII PE=2 SV=2 && PF03571:Peptidase family M49	-	-	1555	1520	2341	1976	1891	2612	2839	2926	27.2792	30.7411	27.7821	26.3408	34.9852	39.7676	41.781	34.5367
FBgn0039324	1763	1551.98	1890.14	1750.45	2076.7	2676.26	3380.57	2376.21	1738.89	2627.44	-0.595267	0.000589921	0.0104589	CG10553	3R	25316461	25318111	-	1442	protein_coding	- && - && PF02958:Ecdysteroid kinase	-	-	1531	1171	2423	1996	1714	2678	3506	3071	48.6688	42.9148	52.1065	48.2144	57.4616	73.8824	93.4973	65.6842
FBgn0031942	19982.6	52213.2	20584	20711.7	41000.9	64465	62806.7	70241.7	28372.8	59628.6	-1.07155	0.000593797	0.0104896	CG7203	2L	7752170	7753186	-	730	protein_coding	- && - && PF15955:Cuticle protein	-	-	17353	39396	26387	23617	33840	64507	65137	90780	1089.66	2851.97	1120.91	1126.89	2240.99	3515.44	3431.29	3835.43
FBgn0026619	1038.68	1206.06	1123.32	1054.13	1452.72	1753.86	2202.29	1349.43	1105.55	1689.58	-0.612101	0.000594103	0.0104896	Taz	2R	12753026	12756414	-	2174	protein_coding	Tafazzin && sp|Q9V6G5|TAZ_DROME Tafazzin OS=Drosophila melanogaster OX=7227 GN=Taz PE=1 SV=2 && PF01553:Acyltransferase	-	-	902	910	1440	1202	1199	1755	2284	1744	19.019	22.1206	20.5403	19.2587	26.662	32.1154	40.4007	24.7419
FBgn0250843	1409.48	1390.28	1421.31	1450.53	2216.04	2461.4	2755.76	1486.39	1417.9	2229.89	-0.652837	0.000602929	0.0106162	Prosalpha6	2L	10221351	10222546	+	1070	protein_coding	Proteasome alpha6 subunit && sp|P12881|PSA1_DROME Proteasome subunit alpha type-1 OS=Drosophila melanogaster OX=7227 GN=Prosalpha6 PE=1 SV=1 && PF00227:Proteasome subunit|PF10584:Proteasome subunit A N-terminal signature	-	-	1224	1049	1822	1654	1829	2463	2858	1921	52.4371	51.8093	52.8041	53.8435	82.6347	91.5748	102.714	55.372
FBgn0036278	475.583	592.428	550.737	432.352	672.444	774.496	788.736	697.156	512.775	733.208	-0.517407	0.000612196	0.0107499	CrzR	3L	12339116	12351544	-	3238	protein_coding	Corazonin receptor && sp|Q2V2K5|GNRHR_OCTVU Gonadotropin-releasing hormone receptor OS=Octopus vulgaris OX=6645 GN=GNRHR PE=2 SV=1 && PF00001:7 transmembrane receptor (rhodopsin family)	-	-	413	447	706	493	555	775	818	901	5.84675	7.29535	6.76132	5.30336	8.28607	9.52183	9.71469	8.58212
FBgn0038672	353.521	310.13	362.737	371.84	470.105	494.678	628.675	454.196	349.557	511.913	-0.548279	0.00061308	0.0107507	CG6005	3R	19022458	19024030	-	1456	protein_coding	- && sp|Q5ZLL7|WDR91_CHICK WD repeat-containing protein 91 OS=Gallus gallus OX=9031 GN=WDR91 PE=2 SV=1 && -	-	-	307	234	465	424	388	495	652	587	9.66536	8.49318	9.90364	10.1435	12.8826	13.5251	17.2202	12.4344
FBti0102097	4.60613	2.65068	7.02073	5.26189	23.0206	13.9909	26.0341	12.3801	4.88486	18.8564	-1.88984	0.000627832	0.0109644	FBti0102097	X	107843	109755	+	1913	transposable_element	NA && - && -	-	-	4	2	9	6	19	14	27	16	0.0958487	0.0552498	0.145892	0.109249	0.480144	0.291144	0.542752	0.25796
FBgn0029783	122.063	111.329	101.41	143.825	163.568	185.879	239.128	182.607	119.657	192.795	-0.688891	0.000640095	0.0111483	Sirt4	X	5664628	5665940	-	1253	protein_coding	Sirtuin 4 && sp|Q8IRR5|SIR4_DROME NAD-dependent protein deacylase Sirt4 OS=Drosophila melanogaster OX=7227 GN=Sirt4 PE=2 SV=2 && PF02146:Sir2 family	-	-	106	84	130	164	135	186	248	236	3.87789	3.54278	3.21733	4.55905	5.20853	5.90551	7.6112	5.80908
FBgn0031926	282.126	441.339	271.468	256.079	497.972	665.567	400.153	577.223	312.753	535.229	-0.779278	0.000668162	0.0115899	CG6739	2L	7608389	7616533	+	2718	protein_coding	- && - && PF00057:Low-density lipoprotein receptor domain class A	-	-	245	333	348	292	411	666	415	746	4.13197	6.47456	3.97039	3.74209	7.31013	9.74811	5.87153	8.46517
FBgn0036397	272.913	157.716	296.431	273.618	408.313	407.735	407.867	388.426	250.169	403.085	-0.682286	0.000712213	0.0122382	Nprl3	3L	13999380	14001880	-	2442	protein_coding	Nitrogen permease regulator-like 3 && sp|Q9VUB4|NPRL3_DROME GATOR complex protein NPRL3 OS=Drosophila melanogaster OX=7227 GN=Nprl3 PE=1 SV=1 && PF03666:Nitrogen Permease regulator of amino acid transport activity 3	-	-	237	119	380	312	337	408	423	502	4.44881	2.57524	4.82549	4.45031	6.6714	6.64676	6.66112	6.34022
FBgn0004066	1562.63	1538.72	1647.53	1539.98	2271.77	2859.14	2883.03	1683.7	1572.22	2424.41	-0.624501	0.000735788	0.0126096	Prosalpha4	X	16276270	16277587	+	1176	protein_coding	Proteasome alpha4 subunit && sp|P22769|PSA71_DROME Proteasome subunit alpha type-7-1 OS=Drosophila melanogaster OX=7227 GN=Prosalpha4 PE=1 SV=2 && PF00227:Proteasome subunit|PF10584:Proteasome subunit A N-terminal signature	-	-	1357	1161	2112	1756	1875	2861	2990	2176	52.8949	52.1724	55.6916	52.0114	77.0773	96.7846	97.7724	57.0687
FBgn0039686	154.306	348.565	159.917	197.321	380.446	458.701	325.908	427.888	215.027	398.236	-0.89487	0.000737412	0.0126206	CG15506	3R	29718663	29722388	+	1471	protein_coding	- && - && -	-	-	134	263	205	225	314	459	338	553	4.17574	9.44841	4.3216	5.32784	10.3193	12.4135	8.83602	11.5947
FBgn0250832	2.30307	13.2534	2.34024	2.63094	19.3858	9.99349	44.3544	21.6652	5.13192	23.8497	-2.30179	0.000744163	0.0127022	Dup99B	3R	29715068	29715377	-	310	protein_coding	Ductus ejaculatorius peptide 99B && sp|P81160|DEJP_DROME Ductus ejaculatorius peptide 99B OS=Drosophila melanogaster OX=7227 GN=Dup99B PE=1 SV=2 && -	-	-	2	10	3	3	16	10	46	28	0.295739	1.70472	0.300098	0.337086	2.49512	1.28332	5.70622	2.78575
FBgn0034435	3.4546	10.6027	9.36097	2.63094	20.5974	29.9805	18.3203	19.3439	6.51231	22.0605	-1.77277	0.000743252	0.0127022	fest	2R	19341809	19345754	+	3245	protein_coding	wurstfest && - && -	-	-	3	8	12	3	17	30	19	25	0.0423787	0.130284	0.114675	0.0322024	0.25326	0.367792	0.22516	0.237614
FBgn0286071	534.312	751.469	473.509	390.257	936.576	949.382	670.136	1151.35	537.386	926.861	-0.789095	0.000748711	0.0127629	AdamTS-A	3R	15442246	15476193	-	7745	protein_coding	ADAM metallopeptidase with thrombospondin type 1 motif A && sp|Q9P2N4|ATS9_HUMAN A disintegrin and metalloproteinase with thrombospondin motifs 9 OS=Homo sapiens OX=9606 GN=ADAMTS9 PE=1 SV=4 && PF00090:Thrombospondin type 1 domain|PF13688:Metallo-peptidase family M12|PF08685:GON domain|PF01562:Reprolysin family propeptide|PF05986:ADAM-TS Spacer 1|PF17771:ADAM cysteine-rich domain	-	-	464	567	607	445	773	950	695	1488	2.74623	3.86881	2.43036	2.00134	4.82492	4.87975	3.45077	5.92554
FBgn0042627	111.699	208.079	98.2902	94.714	184.165	380.752	246.842	226.711	128.195	259.617	-1.02673	0.000754109	0.0128379	FASN2	2L	3043947	3056143	+	8161	protein_coding	Fatty acid synthase 2 && sp|P12785|FAS_RAT Fatty acid synthase OS=Rattus norvegicus OX=10116 GN=Fasn PE=1 SV=3 && PF14765:Polyketide synthase dehydratase|PF16197:Ketoacyl-synthetase C-terminal extension|PF00109:Beta-ketoacyl synthase, N-terminal domain|PF00550:Phosphopantetheine attachment site|PF02801:Beta-ketoacyl synthase, C-terminal domain|PF00698:Acyl transferase domain|PF00975:Thioesterase …	-	-	97	157	126	108	152	381	256	293	0.54484	1.01665	0.478774	0.460958	0.900394	1.85728	1.20628	1.10731
FBgn0033240	90.9712	80.8458	109.991	117.515	162.356	148.903	169.704	148.562	99.831	157.381	-0.64427	0.000768254	0.0130268	CG2906	2R	7956150	7958254	+	1591	protein_coding	- && sp|Q96FB5|RRNAD_HUMAN Protein RRNAD1 OS=Homo sapiens OX=9606 GN=RRNAD1 PE=2 SV=2 && PF13679:Methyltransferase domain	-	-	79	61	141	134	134	149	176	192	2.27613	2.02617	2.74822	2.9337	4.07162	3.72573	4.25398	3.72201
FBgn0034139	141.639	143.137	142.755	154.349	199.916	251.836	224.664	188.023	145.47	216.11	-0.569122	0.000772174	0.013076	CG4927	2R	16572082	16574154	+	1449	protein_coding	- && sp|O97366|PPAF1_HOLDI Phenoloxidase-activating factor 1 OS=Holotrichia diomphalia OX=33394 GN=PPAF1 PE=1 SV=1 && PF00089:Trypsin	-	-	123	108	183	176	165	252	233	243	3.89115	3.93886	3.91639	4.23083	5.50488	6.91875	6.18358	5.17231
FBgn0031692	6643.2	12445	8059.01	7808.64	10989.3	13803	31104.9	15681	8738.95	17894.6	-1.03407	0.000790104	0.0133269	TpnC25D	2L	5216701	5219053	+	1250	protein_coding	Troponin C at 25D && sp|D2DGW3|TNNC_TYRPU Troponin C OS=Tyrophagus putrescentiae OX=59818 PE=1 SV=1 && PF13499:EF-hand domain pair|PF14658:EF-hand domain	-	-	5769	9390	10331	8904	9070	13812	32259	20266	211.559	396.982	256.292	248.117	350.776	439.584	992.415	500.04
FBgn0016123	1978.33	2143.08	2152.24	2001.27	2649.79	3180.93	6867.21	2975.87	2068.73	3918.45	-0.92159	0.000810776	0.0135509	Alp4	3R	31048929	31052540	+	2412	protein_coding	Alkaline phosphatase 4 && sp|Q24238|APH4_DROME Alkaline phosphatase 4 OS=Drosophila melanogaster OX=7227 GN=Alp4 PE=2 SV=3 && PF00245:Alkaline phosphatase	-	-	1718	1617	2759	2282	2187	3183	7122	3846	32.6503	35.4281	35.4714	32.9549	43.8333	52.4995	113.547	49.1789
FBgn0002789	2450.46	3843.49	2561.78	2590.6	3685.72	4606	5233.81	4212.34	2861.59	4434.47	-0.632476	0.000819292	0.0136755	Mp20	2R	13246670	13248880	+	948	protein_coding	Muscle protein 20 && sp|P14318|MP20_DROME Muscle-specific protein 20 OS=Drosophila melanogaster OX=7227 GN=Mp20 PE=2 SV=2 && PF00307:Calponin homology (CH) domain|PF00402:Calponin family repeat	-	-	2128	2900	3284	2954	3042	4609	5428	5444	102.897	161.661	107.423	108.538	155.126	193.417	220.183	177.115
FBgn0266405	5.75767	30.4829	4.68048	7.01585	42.4064	33.9779	56.8893	30.1766	11.9842	40.8625	-1.82673	0.000820853	0.0136837	CG45045	3R	17667572	17667825	+	254	protein_coding	- && - && -	-	-	5	23	6	8	35	34	59	39	0.902355	4.78531	0.732522	1.09708	6.66142	5.32526	8.93245	4.73563
FBgn0032350	11767.5	11403.2	11893.1	11739.3	14266.7	16431.3	27176.7	16770.4	11700.8	18661.3	-0.673456	0.000828882	0.0137997	CG6287	2L	11151506	11155721	-	1284	protein_coding	- && sp|Q61753|SERA_MOUSE D-3-phosphoglycerate dehydrogenase OS=Mus musculus OX=10090 GN=Phgdh PE=1 SV=3 && PF00389:D-isomer specific 2-hydroxyacid dehydrogenase, catalytic domain|PF02826:D-isomer specific 2-hydroxyacid dehydrogenase, NAD binding domain	-	-	10219	8604	15246	13386	11775	16442	28185	21674	364.825	354.12	368.209	363.134	443.331	509.431	844.123	520.62
FBgn0023535	224.549	284.948	248.846	159.611	282.305	353.77	812.842	441.042	229.488	472.49	-1.04418	0.000861078	0.0142801	arg	X	509435	528028	+	1243	protein_coding	arginase && sp|P78540|ARGI2_HUMAN Arginase-2, mitochondrial OS=Homo sapiens OX=9606 GN=ARG2 PE=1 SV=1 && PF00491:Arginase family	-	-	195	215	319	182	233	354	843	570	7.19125	9.14077	7.95835	5.10013	9.06186	11.3299	26.0801	14.1433
FBgn0260942	1632.87	1835.6	1662.35	1694.33	2041.57	2295.51	3067.2	2346.03	1706.29	2437.58	-0.515037	0.000868759	0.0143703	bond	3R	22550680	22556494	+	1923	protein_coding	james bond && sp|D4ADY9|ELOV7_RAT Elongation of very long chain fatty acids protein 7 OS=Rattus norvegicus OX=10116 GN=Elovl7 PE=3 SV=1 && PF01151:GNS1/SUR4 family	-	-	1418	1385	2131	1932	1685	2297	3181	3032	33.8017	38.0615	34.3643	34.9953	42.3597	47.5201	63.6117	48.6291
FBgn0085474	31.0914	35.7842	35.1036	37.7102	55.7341	66.9564	106.065	52.6155	34.9224	70.3427	-1.00815	0.000874648	0.0144306	CG34445	2R	22647892	22648478	-	527	protein_coding	- && - && PF10601:LITAF-like zinc ribbon domain	-	-	27	27	45	43	46	67	110	68	2.34852	2.7075	2.64792	2.8421	4.21968	5.05778	8.02665	3.97965
FBgn0031470	2.30307	1.32534	0	3.50793	15.7509	5.9961	12.5349	12.3801	1.78408	11.6655	-2.72777	0.000883619	0.0145599	CG18557	2L	2844601	2845734	-	1073	protein_coding	- && sp|Q16651|PRSS8_HUMAN Prostasin OS=Homo sapiens OX=9606 GN=PRSS8 PE=1 SV=1 && PF00089:Trypsin	-	-	2	1	0	4	13	6	13	16	0.085442	0.0492511	0	0.12985	0.585701	0.222457	0.465904	0.459904
FBgn0262881	4.60613	5.30137	2.34024	14.0317	14.5393	17.9883	60.7462	22.439	6.56986	28.9282	-2.1307	0.00089983	0.0147701	CG43236	2R	14638538	14638935	+	398	protein_coding	Mtk-like && - && -	-	-	4	4	3	16	12	18	63	29	0.4607	0.53112	0.233745	1.40029	1.45757	1.79922	6.08709	2.2473
FBgn0036985	87.5166	147.113	113.892	94.714	232.629	220.856	114.743	299.444	110.809	216.918	-0.973446	0.00090267	0.0147789	zye	3L	20413604	20424309	+	7031	protein_coding	zye && - && -	-	-	76	111	146	108	192	221	119	387	0.495493	0.834299	0.643931	0.535042	1.32013	1.25046	0.650852	1.69762
FBgn0039027	23.0307	70.2431	38.2239	17.5396	73.9083	69.9545	176.453	83.5658	37.2593	100.97	-1.45342	0.00090533	0.0148036	CG7031	3R	22804291	22807290	+	2597	protein_coding	- && - && -	-	-	20	53	49	20	61	70	183	108	0.35302	1.0785	0.585096	0.26825	1.13551	1.07231	2.70976	1.28262
FBgn0053126	1306.99	1241.85	1199.76	1212.87	1537.53	2025.68	2978.49	1578.47	1240.37	2030.04	-0.710935	0.000959481	0.01557	NLaz	2L	1359837	1361821	-	1149	protein_coding	Neural Lazarillo && sp|P05090|APOD_HUMAN Apolipoprotein D OS=Homo sapiens OX=9606 GN=APOD PE=1 SV=1 && PF08212:Lipocalin-like domain	-	-	1135	937	1538	1383	1269	2027	3089	2040	45.2811	43.0958	41.5087	41.926	53.3917	70.1826	103.383	54.7591
FBgn0039161	522.796	898.582	582.72	600.732	917.19	1147.25	901.55	1126.59	651.208	1023.15	-0.654033	0.000973146	0.015752	CG13606	3R	24172628	24184144	+	1441	protein_coding	- && - && -	-	-	454	678	747	685	757	1148	935	1456	14.4422	24.8646	16.0753	16.558	25.3959	31.6937	24.9517	31.1633
FBgn0050410	1554.57	2125.85	1443.93	1704.85	2150.61	2711.24	5380.38	2533.28	1707.3	3193.88	-0.903958	0.000977592	0.0157841	Rpi	2R	23355183	23356441	+	1259	protein_coding	Ribose-5-phosphate isomerase && sp|P47968|RPIA_MOUSE Ribose-5-phosphate isomerase OS=Mus musculus OX=10090 GN=Rpia PE=1 SV=2 && PF06026:Ribose 5-phosphate isomerase A (phosphoriboisomerase A)	-	-	1350	1604	1851	1944	1775	2713	5580	3274	49.1529	67.3278	45.5915	53.7838	68.1562	85.7274	170.436	80.2046
FBgn0033520	177.336	121.931	141.195	146.456	305.326	261.83	315.302	153.978	146.73	259.109	-0.816888	0.000988028	0.0159326	Prx2540-1	2R	10424436	10425471	+	848	protein_coding	Peroxiredoxin 2540-1 && sp|Q5ZJF4|PRDX6_CHICK Peroxiredoxin-6 OS=Gallus gallus OX=9031 GN=PRDX6 PE=2 SV=3 && PF10417:C-terminal domain of 1-Cys peroxiredoxin|PF00578:AhpC/TSA family	-	-	154	92	181	167	252	262	327	199	8.32465	5.73334	6.6189	6.85965	14.366	12.2914	14.8287	7.23775
FBgn0038592	36.8491	30.4829	24.9626	31.5713	69.0618	50.9668	62.6746	49.5205	30.9665	58.056	-0.909832	0.00101026	0.0162706	CG18599	3R	18267789	18271172	+	1847	protein_coding	- && sp|Q06615|NOTO_XENLA Homeobox protein notochord OS=Xenopus laevis OX=8355 GN=noto PE=2 SV=1 && PF00046:Homeodomain	HB-other	HB->HB-other	32	23	32	36	57	51	65	64	0.794189	0.658077	0.537262	0.678917	1.4919	1.0985	1.35332	1.06871
FBgn0038460	461.765	445.315	432.165	468.308	587.631	677.559	1100.18	595.794	451.888	740.291	-0.712372	0.00101261	0.016288	CG18622	3R	16983510	16987732	-	1272	protein_coding	- && - && -	-	-	401	336	554	534	485	678	1141	770	14.451	13.9594	13.506	14.623	18.4326	21.205	34.4946	18.6703
FBgn0036552	32.2429	38.4349	37.4439	33.3253	53.3109	55.9636	92.5656	64.9957	35.3618	66.7089	-0.92024	0.00101622	0.0163052	CG17028	3L	15978524	15980004	+	1140	protein_coding	- && sp|Q19420|IMPA1_CAEEL Inositol monophosphatase ttx-7 OS=Caenorhabditis elegans OX=6239 GN=ttx-7 PE=1 SV=3 && PF00459:Inositol monophosphatase family	-	-	28	29	48	38	44	56	96	84	1.12589	1.34434	1.30569	1.16107	1.86587	1.95424	3.23831	2.27259
FBgn0031287	179.639	107.353	218.423	156.103	232.629	293.809	360.62	259.209	165.379	286.567	-0.787444	0.00101618	0.0163052	CG4291	2L	851251	852730	-	1310	protein_coding	- && sp|Q5F457|WBP4_CHICK WW domain-binding protein 4 OS=Gallus gallus OX=9031 GN=WBP4 PE=2 SV=1 && PF00397:WW domain|PF06220:U1 zinc finger	-	-	156	81	280	178	192	294	374	335	5.45876	3.2676	6.62812	4.73293	7.08537	8.92836	10.9787	7.88715
FBgn0036995	295.944	247.839	371.318	253.448	754.834	548.643	337.479	444.911	292.137	521.467	-0.832554	0.00103004	0.0164858	atk	3L	20454690	20464862	-	5188	protein_coding	artichoke && sp|Q9VPF0|ATK_DROME Protein artichoke OS=Drosophila melanogaster OX=7227 GN=atk PE=1 SV=2 && PF13855:Leucine rich repeat	-	-	257	187	476	289	623	549	350	575	2.27078	1.90483	2.84518	1.94035	5.80524	4.20986	2.5943	3.41833
FBgn0027793	23.0307	29.1575	11.7012	42.9721	54.5225	54.9642	111.85	51.8418	26.7154	68.2947	-1.35908	0.00103994	0.0166234	CG14787	X	1460807	1461676	-	870	protein_coding	- && - && -	-	-	20	22	15	49	45	55	116	67	1.05378	1.33635	0.534657	1.96182	2.50049	2.51501	5.12733	2.37521
FBgn0264753	1194.14	1127.87	1057.01	991.866	1827.11	1745.86	1247.71	1463.18	1092.72	1570.96	-0.523764	0.00104322	0.0166553	Rgk1	2R	19311148	19356525	-	7035	protein_coding	Rad, Gem/Kir family member 1 && sp|O75628|REM1_HUMAN GTP-binding protein REM 1 OS=Homo sapiens OX=9606 GN=REM1 PE=1 SV=2 && PF11179:Protein of unknown function (DUF2967)|PF00071:Ras family	-	-	1037	851	1355	1131	1508	1747	1294	1891	6.75703	6.39265	5.97281	5.59989	10.3626	9.87926	7.07331	8.29037
FBgn0260653	1513.12	4532.67	1536.76	1598.74	4453.88	5012.74	4183.77	5759.85	2295.32	4852.56	-1.08065	0.00104882	0.016703	serp	3L	19700977	19708015	-	2541	protein_coding	serpentine && sp|H9J9M0|CDA1_BOMMO Chitin deacetylase 1 OS=Bombyx mori OX=7091 GN=CDA1 PE=1 SV=1 && -	-	-	1314	3420	1970	1823	3676	5016	4339	7444	23.7046	71.1274	24.0417	24.9898	69.9364	78.5323	65.6655	90.3542
FBgn0001321	36.8491	86.1472	29.6431	28.0634	90.8708	98.9356	121.492	85.1134	45.1757	99.103	-1.15775	0.00107581	0.0170483	knk	3R	10122365	10125664	-	2674	protein_coding	knickkopf && sp|Q9VGY6|SKEL1_DROME Protein Skeletor, isoforms B/C OS=Drosophila melanogaster OX=7227 GN=Skeletor PE=1 SV=2 && PF03351:DOMON domain|PF10517:Electron transfer DM13	-	-	32	65	38	32	75	99	126	110	0.548567	1.2846	0.440682	0.41684	1.35591	1.47289	1.81201	1.26876
FBgn0035131	57.5767	87.4725	45.2447	57.0038	94.5057	106.93	173.561	97.4935	61.8244	118.123	-0.94793	0.00109466	0.0173256	mthl9	3L	329822	332309	-	2133	protein_coding	methuselah-like 9 && sp|Q9W0R6|MTH9_DROME Probable G-protein coupled receptor Mth-like 9 OS=Drosophila melanogaster OX=7227 GN=mthl9 PE=2 SV=1 && PF06652:Methuselah N-terminus	-	-	50	66	58	65	78	107	180	126	1.07453	1.63519	0.843219	1.06146	1.76781	1.99567	3.24515	1.82191
FBgn0013685	123.214	159.041	101.41	101.73	165.991	277.819	576.607	141.598	121.349	290.504	-1.26271	0.00109938	0.0173789	mt:ND6	mitochondrion_genome	9971	10495	+	525	protein_coding	mitochondrial NADH-ubiquinone oxidoreductase chain 6 && sp|P18933|NU6M_DROME NADH-ubiquinone oxidoreductase chain 6 OS=Drosophila melanogaster OX=7227 GN=mt:ND6 PE=3 SV=1 && -	-	-	107	120	130	116	137	278	598	183	9.34255	12.0792	7.67869	7.69626	12.6152	21.0659	43.802	10.7507
FBti0062662	34.546	33.1335	39.7841	33.3253	72.6967	73.9519	128.242	39.4617	35.1972	78.588	-1.15213	0.00110917	0.0175121	FBti0062662	4	1272188	1272496	-	309	transposable_element	NA && - && -	-	-	30	25	51	38	60	74	133	51	4.45045	4.2756	5.11817	4.28358	9.38697	9.52728	16.5518	5.09047
FBgn0036136	859.044	783.277	966.52	869.088	1097.72	1379.1	1766.46	1074.75	869.482	1329.51	-0.611993	0.00111728	0.0175968	Ufd1-like	3L	11121966	11123216	-	1194	protein_coding	Ubiquitin fusion-degradation 1-like && sp|Q9VTF9|UFD1_DROME Ubiquitin fusion degradation protein 1 homolog OS=Drosophila melanogaster OX=7227 GN=Ufd1-like PE=2 SV=1 && PF03152:Ubiquitin fusion degradation protein UFD1	-	-	746	591	1239	991	906	1380	1832	1389	28.6402	26.1577	32.1788	28.9102	36.6823	45.9801	59.0029	35.8793
FBgn0047095	70.2436	107.353	79.5682	71.9125	109.045	155.899	232.378	119.932	82.2692	154.314	-0.913757	0.00112027	0.0176007	CG33939	X	19171077	19174900	-	553	protein_coding	- && - && -	-	-	61	81	102	82	90	156	241	155	5.05645	7.74062	5.71977	5.165	7.86774	11.2226	16.7589	8.64476
FBgn0038870	148.548	141.812	120.912	101.73	180.53	173.887	222.736	211.236	128.25	197.097	-0.62925	0.00111981	0.0176007	Oga	3R	21219077	21222843	+	3409	protein_coding	O-GlcNAcase && sp|Q9EQQ9|OGA_MOUSE Protein O-GlcNAcase OS=Mus musculus OX=10090 GN=Oga PE=1 SV=2 && PF07555:beta-N-acetylglucosaminidase	-	-	129	107	155	116	149	174	231	273	1.73462	1.65872	1.40996	1.18526	2.11296	2.03057	2.60578	2.46992
FBgn0039136	1366.87	1251.12	1258.27	1331.26	1543.59	1908.76	3062.38	1843.09	1301.88	2089.46	-0.682712	0.00114025	0.0178708	CG5902	3R	23986642	23988738	+	1956	protein_coding	- && sp|Q9VCF0|Y5902_DROME Uncharacterized protein CG5902 OS=Drosophila melanogaster OX=7227 GN=CG5902 PE=2 SV=1 && PF01871:AMMECR1	-	-	1187	944	1613	1518	1274	1910	3176	2382	27.8178	25.5046	25.5722	27.0324	31.4871	38.8472	62.4402	37.5595
FBgn0036619	2577.13	3961.45	2450.23	2442.39	3236.21	3509.72	9914.16	7583.6	2857.8	6060.92	-1.08492	0.00114398	0.0179057	Cpr72Ec	3L	16365894	16367340	-	1447	protein_coding	Cuticular protein 72Ec && - && PF00379:Insect cuticle protein	-	-	2238	2989	3141	2785	2671	3512	10282	9801	70.8978	109.162	67.3136	67.0406	89.2355	96.5565	273.251	208.905
FBgn0039714	1752.63	2210.67	1799.65	1833.77	2774.59	2589.31	4488.47	2401.74	1899.18	3063.53	-0.690036	0.00114526	0.0179057	Zip99C	3R	29863701	29868895	-	2223	protein_coding	Zinc/iron regulated transporter-related protein 99C && sp|Q9VAF0|S39AD_DROME Zinc transporter ZIP13 homolog OS=Drosophila melanogaster OX=7227 GN=Zip99C PE=2 SV=1 && PF02535:ZIP Zinc transporter	-	-	1522	1668	2307	2091	2290	2591	4655	3104	31.3846	39.6527	32.1819	32.7639	49.7999	46.3685	80.5254	43.0654
FBgn0030763	401.885	1000.63	405.642	467.431	1033.5	1196.22	926.62	1135.88	568.898	1073.06	-0.917916	0.00115826	0.0180869	CG9782	X	16615028	16621589	-	1406	protein_coding	- && - && -	-	-	349	755	520	533	853	1197	961	1468	11.3784	28.3777	11.4689	13.2045	29.3289	33.8692	26.2839	32.2023
FBgn0029913	211.882	180.246	202.821	215.737	266.554	314.795	487.898	271.589	202.672	335.209	-0.724947	0.00115974	0.018088	Cht11	X	6847877	6849517	-	1576	protein_coding	Chitinase 11 && sp|Q15782|CH3L2_HUMAN Chitinase-3-like protein 2 OS=Homo sapiens OX=9606 GN=CHI3L2 PE=1 SV=1 && PF00704:Glycosyl hydrolases family 18	-	-	184	136	260	246	220	315	506	351	5.35183	4.56035	5.11588	5.43701	6.74837	7.95151	12.3466	6.86906
FBgn0016013	1486.63	1492.33	1546.12	1625.92	1893.75	2220.55	2314.14	1814.46	1537.75	2060.73	-0.42194	0.00116659	0.0181501	Faa	3L	4072032	4073954	-	1421	protein_coding	Fumarylacetoacetase && sp|A5PKH3|FAAA_BOVIN Fumarylacetoacetase OS=Bos taurus OX=9913 GN=FAH PE=2 SV=1 && PF01557:Fumarylacetoacetate (FAA) hydrolase family|PF09298:Fumarylacetoacetase N-terminal	-	-	1291	1126	1982	1854	1563	2222	2400	2345	41.646	41.8755	43.2527	45.4461	53.1738	62.2079	64.9486	50.8974
FBgn0040360	17.273	51.6883	17.9419	40.3411	83.6012	78.9486	60.7462	62.6744	31.8111	71.4926	-1.18144	0.00117456	0.0182305	CG14626	X	1184778	1188585	+	1413	protein_coding	- && - && -	-	-	15	39	23	46	69	79	63	81	0.48662	1.45861	0.504765	1.13396	2.36069	2.22423	1.71455	1.76803
FBgn0037992	3.4546	21.2055	2.34024	7.89283	24.2322	46.9694	42.4259	17.7964	8.72329	32.856	-1.96963	0.00117709	0.0182478	CG4702	3R	12121583	12128201	-	1459	protein_coding	- && - && -	-	-	3	16	3	9	20	47	44	23	0.0942556	0.579536	0.0637631	0.214866	0.662685	1.28156	1.15971	0.486205
FBgn0031832	105.941	137.836	109.211	90.3291	135.7	178.884	256.484	181.833	110.829	188.225	-0.77197	0.00119345	0.0184568	CG9596	2L	6559426	6562289	-	2343	protein_coding	- && sp|Q8CE96|TRM6_MOUSE tRNA (adenine(58)-N(1))-methyltransferase non-catalytic subunit TRM6 OS=Mus musculus OX=10090 GN=Trmt6 PE=1 SV=1 && PF04189:Gcd10p family	-	-	92	104	140	103	112	179	266	235	1.79993	2.34572	1.85293	1.53125	2.31088	3.03932	4.36578	3.09344
FBgn0052669	90.9712	123.257	99.8503	103.484	124.796	154.899	287.339	192.666	104.391	189.925	-0.868426	0.00119954	0.0185287	CG32669	X	10842697	10845081	-	2385	protein_coding	- && sp|P83740|SC5A6_DROME Putative sodium-dependent multivitamin transporter OS=Drosophila melanogaster OX=7227 GN=CG32669 PE=2 SV=1 && PF00474:Sodium:solute symporter family	-	-	79	93	128	118	103	155	298	249	1.51838	2.06068	1.66427	1.72336	2.08776	2.58547	4.80486	3.22001
FBgn0041711	1198.75	1525.47	1074.17	1065.53	1447.88	2099.63	1730.78	1980.05	1215.98	1814.58	-0.579084	0.00121833	0.0187737	yellow-e	3R	13409543	13415286	-	1844	protein_coding	yellow-e && sp|O02437|YELL_DROSU Protein yellow OS=Drosophila subobscura OX=7241 GN=y PE=3 SV=1 && PF03022:Major royal jelly protein	-	-	1041	1151	1377	1215	1195	2101	1795	2559	25.878	32.986	23.1567	22.9507	31.3285	45.3274	37.4331	42.8012
FBgn0040942	216.488	359.168	219.983	356.054	454.354	568.63	445.472	417.055	287.923	471.378	-0.712578	0.00122989	0.0188839	CG12643	X	10264233	10265263	-	1031	protein_coding	- && - && -	-	-	188	271	282	406	375	569	462	539	8.35873	13.8908	8.48191	13.7167	17.5835	21.9558	17.232	16.1241
FBgn0026738	156.609	140.486	158.356	124.531	191.435	203.867	332.658	221.295	144.996	237.314	-0.712032	0.00123184	0.0188911	CG7857	3L	15503600	15504894	-	1234	protein_coding	- && sp|Q7ZV00|OTU6B_DANRE Deubiquitinase OTUD6B OS=Danio rerio OX=7955 GN=otud6b PE=2 SV=1 && PF02338:OTU-like cysteine protease	-	-	136	106	203	142	158	204	345	286	5.05202	4.53948	5.10134	4.00825	6.18977	6.57674	10.7512	7.14821
FBgn0034611	624.131	677.25	632.645	611.256	809.356	836.456	1087.65	804.708	636.321	884.541	-0.47592	0.00125542	0.0192298	MFS16	2R	21282298	21285679	+	2814	protein_coding	Major Facilitator Superfamily Transporter 16 && sp|Q8AVC3|G6PT3_XENLA Glucose-6-phosphate exchanger SLC37A2 OS=Xenopus laevis OX=8355 GN=slc37a2 PE=2 SV=1 && PF07690:Major Facilitator Superfamily	-	-	542	511	811	697	668	837	1128	1040	8.8291	9.59649	8.93717	8.6276	11.4758	11.8331	15.4148	11.3987
FBti0020381	1.15153	0	0	0.876981	9.69289	2.99805	8.67803	9.28509	0.507129	7.66351	-3.92357	0.00126497	0.019353	FBti0020381	3R	18331839	18333274	-	1436	transposable_element	NA && - && -	-	-	1	0	0	1	8	3	9	12	0.0319217	0	0	0.0242564	0.26932	0.0831117	0.241013	0.257735
FBgn0260660	1687	1557.28	1643.63	1448.77	2488.65	2314.49	1758.75	2209.08	1584.17	2192.74	-0.468809	0.00127873	0.019517	Mp	3L	6998843	7053499	+	6568	protein_coding	Multiplexin && sp|P39059|COFA1_HUMAN Collagen alpha-1(XV) chain OS=Homo sapiens OX=9606 GN=COL15A1 PE=1 SV=2 && PF01391:Collagen triple helix repeat (20 copies)|PF06482:Collagenase NC10 and Endostatin	-	-	1465	1175	2107	1652	2054	2316	1824	2855	10.2246	9.4541	9.94798	8.76109	15.1182	14.0282	10.6793	13.4066
FBgn0261385	146.245	161.692	129.493	131.547	213.244	233.848	167.775	249.15	142.244	216.004	-0.609675	0.00129397	0.0197028	scra	2R	7590119	7595242	+	4447	protein_coding	scraps && sp|Q9V4P1|ANLN_DROME Anillin OS=Drosophila melanogaster OX=7227 GN=scra PE=1 SV=3 && PF16018:Anillin N-terminus|PF08174:Cell division protein anillin|PF00169:PH domain	-	-	127	122	166	150	176	234	174	322	1.30911	1.4498	1.15756	1.17491	1.91328	2.09336	1.50465	2.23324
FBgn0041713	1080.14	1097.38	891.632	978.711	1254.02	1490.03	1732.71	1259.68	1011.97	1434.11	-0.504078	0.0013081	0.0198943	yellow-c	2L	15035394	15037841	+	1600	protein_coding	yellow-c && sp|O02437|YELL_DROSU Protein yellow OS=Drosophila subobscura OX=7241 GN=y PE=3 SV=1 && PF03022:Major royal jelly protein	-	-	938	828	1143	1116	1035	1491	1797	1628	26.8735	27.348	22.1528	24.2955	31.2718	37.0726	43.1897	31.382
FBgn0032430	257.944	235.911	258.987	241.17	273.824	394.743	712.562	403.128	248.503	446.064	-0.844633	0.00131145	0.0199216	CG6388	2L	12428028	12430021	+	1815	protein_coding	tRNA methyltransferase 1 && sp|Q9VK89|TRM1_DROME Probable tRNA (guanine(26)-N(2))-dimethyltransferase OS=Drosophila melanogaster OX=7227 GN=CG6388 PE=2 SV=1 && PF02005:N2,N2-dimethylguanosine tRNA methyltransferase	-	-	224	178	332	275	226	395	739	521	5.65734	5.18274	5.67237	5.27761	6.01955	8.65797	15.6574	8.85335
FBgn0085476	0	0	0.780081	0	7.26967	1.9987	7.7138	6.96382	0.19502	5.9865	-4.28789	0.00132662	0.0201283	CG34447	2L	2418422	2420013	-	1472	protein_coding	- && sp|P29183|LIPP_HORSE Pancreatic triacylglycerol lipase (Fragment) OS=Equus caballus OX=9796 GN=PNLIP PE=1 SV=2 && PF00151:Lipase	-	-	0	0	1	0	6	2	8	9	0	0	0.0210667	0	0.19705	0.0540527	0.208994	0.188574
FBgn0265578	2.30307	2.65068	0	0.876981	13.3277	7.9948	6.74958	10.0589	1.45768	9.53274	-2.86537	0.0013357	0.0201944	CG44405	2L	16340392	16342324	-	1933	protein_coding	- && - && -	-	-	2	2	0	1	11	8	7	13	0.0474285	0.0546781	0	0.0180198	0.275102	0.164647	0.139258	0.207424
FBgn0027780	272.913	327.359	327.634	349.039	448.296	455.703	401.118	445.685	319.236	437.7	-0.453348	0.00134635	0.0203315	Aasdh	2L	8445861	8449576	-	3433	protein_coding	Aminoadipate-semialdehyde dehydrogenase && sp|Q9VLL0|ACSF4_DROME Beta-alanine-activating enzyme OS=Drosophila melanogaster OX=7227 GN=Aasdh PE=2 SV=3 && PF00501:AMP-binding enzyme|PF13360:PQQ-like domain	-	-	237	247	420	398	370	456	416	576	3.16458	3.80223	3.79384	4.03823	5.21027	5.28429	4.65985	5.17482
FBgn0041581	268.307	1618.24	197.36	1659.25	5438.92	2928.09	19649.9	3474.95	935.79	7872.98	-3.07274	0.00135092	0.0203766	AttB	2R	14749223	14750165	+	879	protein_coding	Attacin-B && sp|Q9V751|ATTB_DROME Attacin-B OS=Drosophila melanogaster OX=7227 GN=AttB PE=3 SV=2 && PF03769:Attacin, C-terminal region|PF03768:Attacin, N-terminal region	-	-	233	1221	253	1892	4489	2930	20379	4491	12.1509	73.4078	8.92555	74.9745	246.884	132.609	891.552	157.58
FBgn0035049	1196.44	1434.02	860.429	938.37	1605.38	1749.86	1587.11	1651.2	1107.32	1648.39	-0.575861	0.00135791	0.0204579	Mmp1	2R	24671294	24688184	-	4841	protein_coding	Matrix metalloproteinase 1 && sp|Q5RES1|MMP14_PONAB Matrix metalloproteinase-14 OS=Pongo abelii OX=9601 GN=MMP14 PE=2 SV=1 && PF00413:Matrixin|PF00045:Hemopexin|PF01471:Putative peptidoglycan binding domain	-	-	1039	1082	1103	1070	1325	1751	1646	2134	9.83833	11.8116	7.06551	7.69892	13.2316	14.3895	13.0752	13.5958
FBgn0052266	1.15153	3.97602	1.56016	0	9.69289	5.9961	17.3561	9.28509	1.67193	10.5825	-2.77944	0.00137591	0.0206805	CG32266	3L	3790804	3791560	+	526	protein_coding	- && - && -	-	-	1	3	2	0	8	6	18	12	0.0871476	0.301405	0.117909	0	0.735253	0.453796	1.31595	0.703626
FBgn0028919	62.1828	72.8938	87.369	85.9442	102.987	136.911	155.24	113.742	77.0975	127.22	-0.715607	0.00137935	0.020708	CG16865	2L	13811522	13813316	+	1549	protein_coding	- && sp|Q9V412|STEEP_DROME STING ER exit protein OS=Drosophila melanogaster OX=7227 GN=Steep1 PE=1 SV=1 && -	-	-	54	55	112	98	85	137	161	147	1.59802	1.87641	2.24218	2.20372	2.65277	3.51856	3.99693	2.92693
FBti0020211	8.06074	7.95205	0.780081	0.876981	12.1161	12.9915	24.1056	28.629	4.41746	19.4606	-2.25255	0.00139783	0.0209365	FBti0020211	3L	22812270	22819638	+	7369	transposable_element	NA && sp|P20825|POL2_DROME Retrovirus-related Pol polyprotein from transposon 297 OS=Drosophila melanogaster OX=7227 GN=pol PE=4 SV=1 && PF00078:Reverse transcriptase (RNA-dependent DNA polymerase)|PF17917:RNase H-like domain found in reverse transcriptase|PF17921:Integrase zinc binding domain	-	-	7	6	1	1	10	13	25	37	0.0435442	0.0430287	0.00420818	0.00472686	0.065603	0.0701827	0.130462	0.15486
FBgn0028689	2730.29	3029.73	2891.76	2838.79	4676.82	5387.49	3738.3	3206.45	2872.64	4252.27	-0.565668	0.00139752	0.0209365	Rpn6	2R	14750166	14752910	-	1945	protein_coding	Regulatory particle non-ATPase 6 && sp|Q7KLV9|PSD11_DROME 26S proteasome non-ATPase regulatory subunit 11 OS=Drosophila melanogaster OX=7227 GN=Rpn6 PE=1 SV=1 && PF01399:PCI domain|PF18503:26S proteasome subunit RPN6 C-terminal helix domain|PF18055:26S proteasome regulatory subunit RPN6 N-terminal domain	-	-	2371	2286	3707	3237	3860	5391	3877	4144	55.8796	62.1115	59.1026	57.9701	95.9401	110.267	76.6529	65.7123
FBgn0037816	155.457	96.7499	169.277	123.654	165.991	214.86	377.012	251.471	136.285	252.334	-0.886496	0.00141901	0.0212289	CG6345	3R	10414218	10416046	-	1829	protein_coding	- && sp|Q9VGZ1|CK5P1_DROME CDK5RAP1-like protein OS=Drosophila melanogaster OX=7227 GN=CG6345 PE=2 SV=1 && PF00919:Uncharacterized protein family UPF0004|PF04055:Radical SAM superfamily|PF01938:TRAM domain	-	-	135	73	217	141	137	215	391	325	3.38346	2.10923	3.67917	2.68526	3.62109	4.67649	8.22083	5.48045
FBgn0042201	57121.8	94771.2	58003.7	61415	83506.7	106266	129390	110012	67827.9	107294	-0.661639	0.00146825	0.0218383	Nplp3	3L	16318024	16318690	+	538	protein_coding	Neuropeptide-like precursor 3 && sp|Q9VV28|NPLP3_DROME Neuropeptide-like 3 OS=Drosophila melanogaster OX=7227 GN=Nplp3 PE=1 SV=1 && -	-	-	49605	71507	74356	70030	68922	106335	134191	142179	4226.53	7023.96	4285.85	4534.02	6193.1	7863.02	9591.66	8150.79
FBgn0032192	71.3951	71.5684	78.7881	77.1744	107.833	108.929	124.385	113.742	74.7315	113.722	-0.602353	0.00147458	0.021907	CG5731	2L	10207085	10209744	-	1761	protein_coding	- && sp|Q90744|NAGAB_CHICK Alpha-N-acetylgalactosaminidase OS=Gallus gallus OX=9031 GN=NAGA PE=1 SV=1 && PF17450:Alpha galactosidase A C-terminal beta sandwich domain|PF16499:Alpha galactosidase A	-	-	62	54	101	88	89	109	129	147	1.61389	1.6205	1.77855	1.74062	2.44322	2.46242	2.81697	2.57457
FBgn0036334	1074.38	1159.67	1140.48	1198.83	1306.12	1624.94	1873.49	1491.03	1143.34	1573.9	-0.461277	0.0014968	0.0221347	CG11267	3L	13016050	13016903	+	594	protein_coding	- && sp|Q5DC69|CH10_SCHJA 10 kDa heat shock protein, mitochondrial OS=Schistosoma japonicum OX=6182 GN=SJCHGC01960 PE=3 SV=2 && PF00166:Chaperonin 10 Kd subunit	-	-	933	875	1462	1367	1078	1626	1943	1927	72.0006	77.8462	76.3246	80.161	87.7334	108.9	125.788	100.056
FBgn0031195	408.794	446.64	395.501	441.122	531.897	553.64	628.675	537.762	423.014	562.993	-0.413742	0.00151439	0.022369	CG17600	X	22515197	22542024	+	2621	protein_coding	- && - && PF04103:CD20-like family	-	-	355	337	507	503	439	554	652	695	6.20872	6.79483	5.99852	6.68471	8.09711	8.40888	9.56606	8.17832
FBgn0027584	290.186	290.25	309.692	480.586	533.109	830.459	2981.38	720.369	342.679	1266.33	-1.88548	0.00153182	0.0225746	CG4757	3R	11161207	11163498	+	2098	protein_coding	- && sp|D6WMZ8|ESTJ_TRICA Juvenile hormone esterase OS=Tribolium castaneum OX=7070 GN=Tcjhe PE=1 SV=2 && PF00135:Carboxylesterase family	-	-	252	219	397	548	440	831	3092	931	5.506	5.51638	5.86798	9.09822	10.1386	15.7576	56.6743	13.6864
FBgn0000279	13.8184	168.318	4.68048	96.4679	1284.31	257.832	947.833	386.105	70.8213	719.02	-3.34595	0.00154835	0.0227349	CecC	3R	30216484	30216938	+	386	protein_coding	Cecropin C && sp|P84019|CECC_DROMA Cecropin-C OS=Drosophila mauritiana OX=7226 GN=CecC PE=3 SV=1 && -	-	-	12	127	6	110	1060	258	983	499	1.42507	17.3873	0.482022	9.92628	132.755	26.5906	97.9307	39.8712
FBgn0033813	160.063	131.209	145.095	149.964	175.684	244.841	398.225	210.462	146.583	257.303	-0.811994	0.0015617	0.0228723	fsd	2R	13230583	13231663	+	1020	protein_coding	fates-shifted && - && -	-	-	139	99	186	171	145	245	413	272	6.24677	5.12921	5.65479	5.83952	6.87227	9.55568	15.5705	8.22461
FBgn0261632	8.06074	3.97602	5.46056	6.13887	9.69289	8.99415	53.9966	25.534	5.90905	24.5544	-2.05863	0.00156271	0.0228723	lncRNA:CR42715	2R	14639361	14639762	+	337	ncRNA	long non-coding RNA:CR42715 && - && -	-	-	7	3	7	7	8	9	56	33	0.952158	0.470443	0.644127	0.723518	1.14761	1.06245	6.39014	3.02016
FBgn0038957	244.125	192.175	230.904	241.17	289.575	315.794	427.152	316.467	227.093	337.247	-0.568973	0.00159676	0.0233439	CG7059	3R	22389780	22392349	+	1661	protein_coding	- && sp|C5BJ25|GPMA_TERTT 2,3-bisphosphoglycerate-dependent phosphoglycerate mutase OS=Teredinibacter turnerae (strain ATCC 39867 / T7901) OX=377629 GN=gpmA PE=3 SV=1 && PF00300:Histidine phosphatase superfamily (branch 1)	-	-	212	145	296	275	239	316	443	409	5.85069	4.61332	5.52618	5.76693	6.95602	7.56855	10.2562	7.59452
FBgn0266811	17.273	26.5068	26.5227	15.7857	31.5019	41.9727	70.3884	44.878	21.5221	47.1852	-1.13975	0.00160552	0.0234187	CG45273	2R	17131116	17131552	-	437	protein_coding	- && - && -	-	-	15	20	34	18	26	42	73	58	1.57344	2.4186	2.41269	1.43474	2.87624	3.82352	6.42383	4.09348
FBgn0038198	2581.74	2483.69	2813.75	2692.33	3210.77	3943.43	4218.48	3105.09	2642.88	3619.44	-0.453375	0.00161131	0.0234765	Npc2b	3R	14089517	14092425	+	922	protein_coding	Niemann-Pick type C-2b && - && PF02221:ML domain	-	-	2242	1874	3607	3070	2650	3946	4375	4013	111.467	107.412	121.316	115.982	138.946	170.264	182.473	134.241
FBti0019541	4.60613	2.65068	2.34024	2.63094	26.6554	8.99415	7.7138	12.3801	3.057	13.9359	-2.19351	0.00163073	0.0236515	FBti0019541	X	1954941	1962823	-	7883	transposable_element	NA && sp|P10394|POL4_DROME Retrovirus-related Pol polyprotein from transposon 412 OS=Drosophila melanogaster OX=7227 GN=POL PE=4 SV=1 && PF17919:RNase H-like domain found in reverse transcriptase|PF00665:Integrase core domain|PF17921:Integrase zinc binding domain|PF00078:Reverse transcriptase (RNA-dependent DNA polymerase)	-	-	4	2	3	3	22	9	8	16	0.02326	0.0134077	0.0118014	0.013256	0.134916	0.0454199	0.0390257	0.0626001
FBgn0037184	246.428	174.945	239.485	221.876	290.787	302.803	411.724	319.562	220.684	331.219	-0.583416	0.00163931	0.0237229	CG14450	3L	22726234	22727789	-	1506	protein_coding	- && - && -	-	-	214	132	307	253	240	303	427	413	6.51373	4.63196	6.32145	5.85163	7.70404	8.00411	10.9032	8.45808
FBgn0004117	7456.18	11879	8143.26	7749.88	11294.6	12084.1	16596.2	14121.1	8807.09	13524	-0.618959	0.00166597	0.0240544	Tm2	3R	15310193	15315197	+	2613	protein_coding	Tropomyosin 2 && sp|P09491|TPM2_DROME Tropomyosin-2 OS=Drosophila melanogaster OX=7227 GN=Tm2 PE=2 SV=1 && PF00261:Tropomyosin	-	-	6475	8963	10439	8837	9322	12092	17212	18250	113.59	181.272	123.886	117.8	172.465	184.1	253.305	215.412
FBgn0036603	6.9092	25.1815	20.2821	16.6626	36.3483	36.9759	35.6763	47.1992	17.2589	39.05	-1.1839	0.00167406	0.024144	CG13062	3L	16314285	16315149	+	801	protein_coding	- && - && PF04527:Drosophila Retinin like protein	-	-	6	19	26	19	30	37	37	61	0.343368	1.25354	1.00657	0.826233	1.81059	1.83766	1.77632	2.34879
FBgn0266633	0	0	0.780081	0	2.42322	4.99675	5.78535	9.28509	0.19502	5.6226	-4.21746	0.00172475	0.0247086	asRNA:CR45140	2R	12867609	12869783	+	1244	ncRNA	antisense RNA:CR45140 && - && -	-	-	0	0	1	0	2	5	6	12	0	0	0.0249277	0	0.0777217	0.159899	0.185474	0.297514
FBgn0038806	282.126	246.514	251.186	255.202	304.114	399.74	612.283	362.892	258.757	419.757	-0.698941	0.00172307	0.0247086	CG5412	3R	20577053	20578131	+	1020	protein_coding	- && sp|Q9VDL1|LOVG_DROME Esterase CG5412 OS=Drosophila melanogaster OX=7227 GN=CG5412 PE=2 SV=1 && PF03959:Serine hydrolase (FSH1)	-	-	245	186	322	291	251	400	635	469	11.0105	9.6367	9.78947	9.93743	11.8961	15.6011	23.9401	14.1814
FBgn0034315	695.526	625.561	631.085	649.843	746.353	992.354	2093.33	962.555	650.504	1198.65	-0.882058	0.00174445	0.0249351	CG5721	2R	18182435	18184090	-	1601	protein_coding	- && sp|Q7K486|ARMC6_DROME Armadillo repeat-containing protein 6 homolog OS=Drosophila melanogaster OX=7227 GN=CG5721 PE=1 SV=1 && -	-	-	604	472	809	741	616	993	2171	1244	17.2936	15.58	15.6697	16.1216	18.6004	24.6748	52.146	23.9649
FBgn0033886	2550.65	2597.67	2805.17	2616.04	3633.62	4327.18	6881.67	2910.88	2642.38	4438.34	-0.748095	0.00176182	0.0251035	Rpn13	2R	13958545	13960404	-	1672	protein_coding	Regulatory particle non-ATPase 13 && sp|Q7K2G1|ADRM1_DROME Proteasomal ubiquitin receptor ADRM1 homolog OS=Drosophila melanogaster OX=7227 GN=Rpn13 PE=1 SV=1 && PF16550:UCH-binding domain|PF04683:Proteasome complex subunit Rpn13 ubiquitin receptor	-	-	2215	1960	3596	2983	2999	4330	7137	3762	60.7265	61.9492	66.694	62.1439	86.7107	103.026	164.147	69.3951
FBgn0033438	1365.72	1648.72	1335.5	1341.78	2030.66	2234.55	1568.79	2167.3	1422.93	2000.32	-0.492128	0.00177549	0.0252662	Mmp2	2R	9611139	9683858	-	5065	protein_coding	Matrix metalloproteinase 2 && sp|Q8MPP3|D2MP_DROME Matrix metalloproteinase-2 OS=Drosophila melanogaster OX=7227 GN=Mmp2 PE=2 SV=1 && PF00045:Hemopexin|PF00413:Matrixin	-	-	1186	1244	1712	1530	1676	2236	1627	2801	10.7336	12.9795	10.4816	10.5219	15.9966	17.5626	12.3527	17.0561
FBgn0032727	684.011	661.345	741.857	784.898	862.667	1109.28	1722.11	943.211	718.028	1159.32	-0.690808	0.00179762	0.025476	CG10623	2L	18955481	18957311	-	1725	protein_coding	- && sp|Q9M1W4|HMT2_ARATH Homocysteine S-methyltransferase 2 OS=Arabidopsis thaliana OX=3702 GN=HMT-2 PE=1 SV=1 && PF02574:Homocysteine S-methyltransferase	-	-	594	499	951	895	712	1110	1786	1219	15.7848	15.2872	17.096	18.0724	19.9537	25.5994	39.8148	21.7952
FBgn0035143	4.60613	6.62671	0.780081	0	15.7509	29.9805	6.74958	12.3801	3.00323	16.2153	-2.55594	0.00181355	0.0256092	Ppm1	3L	581337	582810	+	1422	protein_coding	Ppm1 && sp|P49596|PP2C2_CAEEL Probable protein phosphatase 2C T23F11.1 OS=Caenorhabditis elegans OX=6239 GN=ppm-2 PE=3 SV=2 && PF00481:Protein phosphatase 2C	-	-	4	5	1	0	13	30	7	16	0.128944	0.185817	0.0218074	0	0.441953	0.8393	0.1893	0.34703
FBgn0040736	3263.45	4128.44	4256.12	5387.3	6133.18	7782.93	9730	4733.85	4258.83	7094.99	-0.736191	0.00181843	0.0256159	BomS3	2R	18387895	18388734	+	769	protein_coding	Bomanin Short 3 && sp|Q9V8G0|BM03_DROME Bomanin Short 3 OS=Drosophila melanogaster OX=7227 GN=BomS3 PE=1 SV=1 && -	-	-	2834	3115	5456	6143	5062	7788	10091	6118	168.933	214.066	220.015	278.25	318.221	402.898	504.615	245.375
FBgn0033972	875.166	731.589	941.557	883.12	1081.97	1174.24	2290.03	1238.01	857.858	1446.06	-0.752984	0.00182878	0.0257111	Ciao1	2R	14853863	14855048	-	1186	protein_coding	Ciao1 && sp|Q7K1Y4|CIAO1_DROME Probable cytosolic iron-sulfur protein assembly protein Ciao1 OS=Drosophila melanogaster OX=7227 GN=Ciao1 PE=1 SV=1 && PF00400:WD domain, G-beta repeat	-	-	760	552	1207	1007	893	1175	2375	1600	29.3745	24.5963	31.5592	29.5751	36.3998	39.4138	77.0072	41.6085
FBgn0033917	176.185	261.092	187.219	187.674	241.111	295.807	546.716	343.548	203.043	356.796	-0.817132	0.0018475	0.0259175	SmydA-1	2R	14243778	14246066	+	1774	protein_coding	SET and MYND domain containing, arthropod-specific, member 1 && - && PF01753:MYND finger	-	-	153	197	240	214	199	296	567	444	3.95347	5.86852	4.19528	4.20186	5.4229	6.63794	12.2909	7.71926
FBgn0002021	687.466	597.729	634.206	643.704	775.431	896.416	1529.26	896.012	640.776	1024.28	-0.676922	0.00186026	0.0260268	l(2)37Bb	2L	19049843	19051612	-	1708	protein_coding	lethal (2) 37Bb && sp|Q6DCP1|FXRD1_XENLA FAD-dependent oxidoreductase domain-containing protein 1 OS=Xenopus laevis OX=8355 GN=foxred1 PE=2 SV=1 && PF01266:FAD dependent oxidoreductase	-	-	597	451	813	734	640	897	1586	1158	16.0224	13.9542	14.7607	14.9689	18.1144	20.893	35.7082	20.9106
FBgn0035545	3.4546	9.27739	0	0.876981	21.809	14.9902	17.3561	10.8326	3.40224	16.247	-2.39574	0.00186835	0.0260959	CG12607	3L	4446573	4448072	+	1001	protein_coding	- && - && -	-	-	3	7	0	1	18	15	18	14	0.137381	0.369555	0	0.0347974	0.869302	0.596146	0.691498	0.431361
RR48373_transposable_element	1.15153	3.97602	2.34024	0.876981	10.9045	6.99545	12.5349	10.8326	2.0862	10.3169	-2.36208	0.00187762	0.0261684	RR48373_transposable_element	2R	2162603	2169956	+	7354	transposable_element	NA && sp|P10394|POL4_DROME Retrovirus-related Pol polyprotein from transposon 412 OS=Drosophila melanogaster OX=7227 GN=POL PE=4 SV=1 && -	-	-	1	3	3	1	9	7	13	14	0.00623329	0.0215582	0.0126503	0.0047365	0.0591632	0.0378678	0.0679786	0.0587153
FBgn0037174	14.9699	53.0137	16.3817	17.5396	36.3483	63.9584	92.5656	64.9957	25.4762	64.467	-1.37156	0.00190809	0.0264495	CG14457	3L	22669956	22680034	+	1557	protein_coding	- && - && PF06585:Haemolymph juvenile hormone binding protein (JHBP)	-	-	13	40	21	20	30	64	96	84	0.382733	1.35765	0.418248	0.447428	0.931462	1.63526	2.37102	1.66394
FBgn0050291	716.254	706.407	769.94	747.188	868.725	1017.34	1498.41	993.505	734.947	1094.49	-0.574481	0.00195223	0.0269771	CG30291	2R	21007755	21009576	-	1655	protein_coding	- && sp|Q95SK3|CK5P3_DROME CDK5RAP3-like protein OS=Drosophila melanogaster OX=7227 GN=CG30291 PE=2 SV=1 && PF05600:CDK5 regulatory subunit-associated protein 3	-	-	622	533	987	852	717	1018	1554	1284	17.2279	17.0194	18.4936	17.9318	20.9437	24.4706	36.1082	23.9284
FBgn0284248	10256.7	12001	10608.3	11629.6	12612.9	16466.3	25077.6	15335.1	11123.9	17373	-0.643218	0.00195246	0.0269771	Cyt-c-p	2L	16719932	16722644	+	681	protein_coding	Cytochrome c proximal && sp|P84030|CYC2_CERCA Cytochrome c-2 OS=Ceratitis capitata OX=7213 PE=1 SV=2 && PF00034:Cytochrome c	-	-	8907	9055	13599	13261	10410	16477	26008	19819	599.55	702.679	619.246	678.282	738.986	962.557	1468.63	897.597
FBgn0004197	64.4859	88.7979	67.867	64.8966	115.103	146.904	78.1022	170.227	71.5119	127.584	-0.844294	0.00200997	0.0276527	Ser	3R	27172090	27194267	-	5831	protein_coding	Serrate && sp|P18168|SERR_DROME Protein serrate OS=Drosophila melanogaster OX=7227 GN=Ser PE=1 SV=3 && PF01414:Delta serrate ligand|PF00008:EGF-like domain|PF07657:N terminus of Notch ligand	-	-	56	67	87	74	95	147	81	220	0.440236	0.607222	0.462679	0.442049	0.787613	1.00293	0.534188	1.16366
FBgn0028695	2932.96	3277.57	3199.11	2893.16	5157.83	5419.47	3418.18	3882.72	3075.7	4469.55	-0.539071	0.00202649	0.0278203	Rpn1	3L	19915051	19918160	+	3041	protein_coding	Regulatory particle non-ATPase 1 && sp|Q5R9I6|PSMD2_PONAB 26S proteasome non-ATPase regulatory subunit 2 OS=Pongo abelii OX=9601 GN=PSMD2 PE=2 SV=1 && PF01851:Proteasome/cyclosome repeat|PF17781:RPN1/RPN2 N-terminal domain|PF18051:26S proteasome non-ATPase regulatory subunit RPN1 C-terminal	-	-	2547	2473	4101	3299	4257	5423	3545	5018	38.3931	42.9757	41.8193	37.7874	67.6737	70.9445	44.8283	50.8933
FBgn0260479	1832.09	8714.12	1979.84	2159.13	8644.85	14947.3	12375.8	16235.8	3671.3	13050.9	-1.82995	0.0020337	0.0278895	CG31904	2L	7734415	7738809	-	3572	protein_coding	- && sp|Q26416|CUA1_DROME Adult cuticle protein 1 OS=Drosophila melanogaster OX=7227 GN=Acp1 PE=2 SV=1 && PF15955:Cuticle protein|PF00209:Sodium:neurotransmitter symporter family	-	-	1591	6575	2538	2462	7135	14957	12835	20983	20.4174	97.2747	22.0335	24.0081	96.5639	166.582	138.177	181.177
FBgn0032889	5496.27	6150.91	5174.27	5579.36	6394.88	7999.79	13477	8006.07	5600.2	8969.43	-0.679648	0.0020463	0.0280324	CG9331	2L	20822828	20827744	+	2673	protein_coding	- && sp|Q9UBQ7|GRHPR_HUMAN Glyoxylate reductase/hydroxypyruvate reductase OS=Homo sapiens OX=9606 GN=GRHPR PE=1 SV=1 && PF02826:D-isomer specific 2-hydroxyacid dehydrogenase, NAD binding domain|PF00389:D-isomer specific 2-hydroxyacid dehydrogenase, catalytic domain	-	-	4773	4641	6633	6362	5278	8005	13977	10347	81.8528	91.7547	76.951	82.9041	95.4559	119.14	201.079	119.388
FBgn0265347	0	1.32534	0	0	2.42322	3.9974	6.74958	8.51134	0.331335	5.42038	-4.16386	0.00204884	0.0280373	lncRNA:CR44301	2R	10786195	10786493	-	299	ncRNA	long non-coding RNA:CR44301 && - && -	-	-	0	1	0	0	2	4	7	11	0	0.176744	0	0	0.323364	0.532212	0.900284	1.13467
FBti0062359	1.15153	3.97602	2.34024	0	4.84645	11.9922	10.6065	14.7014	1.86695	10.5366	-2.58604	0.00205162	0.0280454	FBti0062359	2R	4641116	4641664	+	549	transposable_element	NA && - && -	-	-	1	3	3	0	4	12	11	19	0.0834966	0.288778	0.169454	0	0.352225	0.86957	0.7705	1.0674
FBgn0038290	712.799	1044.37	1080.41	969.064	1519.36	1486.03	1082.82	1568.41	951.661	1414.16	-0.570987	0.00210048	0.0285309	CG6912	3R	15135138	15137004	-	1428	protein_coding	- && - && -	-	-	619	788	1385	1105	1254	1487	1123	2027	19.8703	29.1618	30.0763	26.9535	42.4524	41.4265	30.2415	43.7796
FBgn0032819	55.2736	75.5445	74.8877	64.0196	83.6012	99.9349	126.313	135.408	67.4314	111.314	-0.728941	0.00212218	0.0287042	CG10463	2L	19758879	19760986	+	1921	protein_coding	- && sp|Q28BT8|DUS3L_XENTR tRNA-dihydrouridine(47) synthase [NAD(P)(+)]-like OS=Xenopus tropicalis OX=8364 GN=dus3l PE=2 SV=2 && PF01207:Dihydrouridine synthase (Dus)	C3H	C3H	48	57	96	73	69	100	131	175	1.14539	1.56806	1.5497	1.32366	1.73642	2.07094	2.62238	2.80968
FBgn0036889	229.155	201.452	261.327	249.063	307.749	345.775	480.184	302.539	235.249	359.062	-0.606937	0.00213785	0.0288857	CG14100	3L	19589072	19590524	-	1393	protein_coding	- && sp|Q9VW14|MRM3_DROME rRNA methyltransferase 3, mitochondrial OS=Drosophila melanogaster OX=7227 GN=CG14100 PE=2 SV=1 && PF08032:RNA 2'-O ribose methyltransferase substrate binding|PF00588:SpoU rRNA Methylase family	-	-	199	152	335	284	254	346	498	391	6.54852	5.76644	7.45756	7.10147	8.81485	9.88145	13.7477	8.65709
FBgn0046296	160.063	151.089	170.838	149.964	221.725	203.867	411.724	227.485	157.988	266.2	-0.752273	0.00214773	0.0289887	DEF8	3L	12132146	12133834	+	1637	protein_coding	differentially expressed in FDCP 8 homolog && sp|Q9VTT9|DEFI8_DROME Differentially expressed in FDCP 8 homolog OS=Drosophila melanogaster OX=7227 GN=DEF8 PE=2 SV=1 && PF00130:Phorbol esters/diacylglycerol binding domain (C1 domain)|PF13901:Putative zinc-RING and/or ribbon	-	-	139	114	219	171	183	204	427	294	3.89231	3.6802	4.14857	3.63855	5.40424	4.95766	10.0307	5.53918
FBgn0283461	305.156	1422.09	277.709	731.402	2016.12	1586.97	5790.17	2202.11	684.09	2898.84	-2.0837	0.00215489	0.0290548	Drs	3L	3369556	3369942	+	387	protein_coding	Drosomycin && sp|P41964|DMYC_DROME Drosomycin OS=Drosophila melanogaster OX=7227 GN=Drs PE=1 SV=1 && -	-	-	265	1073	356	834	1664	1588	6005	2846	31.3889	146.523	28.5261	75.0648	207.862	163.243	596.698	226.814
FBgn0039732	69.092	55.6643	109.211	110.5	124.796	151.901	159.097	158.62	86.1168	148.604	-0.773909	0.00217487	0.0292015	CG15525	3R	29996961	29997676	-	654	protein_coding	- && sp|Q8WUD4|CCD12_HUMAN Coiled-coil domain-containing protein 12 OS=Homo sapiens OX=9606 GN=CCDC12 PE=1 SV=1 && PF08315:cwf18 pre-mRNA splicing factor	-	-	60	42	140	126	103	152	165	205	4.20547	3.39381	6.63825	6.7108	7.61363	9.24616	9.70194	9.66769
FBgn0030794	72.5466	50.363	55.3857	48.234	86.0244	102.933	82.9234	94.3985	56.6323	91.5698	-0.698497	0.00222117	0.029668	CG13005	X	16803650	16805754	+	2027	protein_coding	- && - && -	-	-	63	38	71	55	71	103	86	122	1.42471	0.990708	1.0862	0.945127	1.69331	2.02152	1.63154	1.85632
FBgn0000044	27641.4	62933.8	30831.1	30839	58857.7	59126.5	66922	77382	38061.4	65572	-0.784795	0.00223034	0.0296965	Act57B	2R	20944021	20946431	+	1724	protein_coding	Actin 57B && sp|P53501|ACT3_DROME Actin-57B OS=Drosophila melanogaster OX=7227 GN=Act57B PE=1 SV=1 && PF00022:Actin	-	-	24004	47485	39523	35165	48578	59165	69405	100008	638.245	1455.58	710.912	710.485	1362.18	1365.28	1548.12	1789.14
FBgn0037378	347.763	307.479	381.459	361.316	478.586	562.634	681.707	392.295	349.505	528.806	-0.595098	0.00223256	0.0296965	PSMG1	3R	5793308	5794317	-	893	protein_coding	Proteasome assembly chaperone 1 && - && -	-	-	302	232	489	412	395	563	707	507	15.5023	13.7294	16.9809	16.0704	21.3835	25.0814	30.4453	17.5107
FBgn0038412	481.341	450.616	436.845	495.494	528.263	668.565	637.353	655.373	466.074	622.388	-0.418737	0.00224583	0.0298421	Zip89B	3R	16305758	16308700	+	2011	protein_coding	Zinc/iron regulated transporter-related protein 89B && sp|P59889|S39A1_DANRE Zinc transporter ZIP1 OS=Danio rerio OX=7955 GN=slc39a1 PE=2 SV=1 && PF02535:ZIP Zinc transporter	-	-	418	340	560	565	436	669	661	847	9.52808	8.93475	8.63534	9.78628	10.4811	13.2346	12.6398	12.9903
FBgn0032405	660.98	535.438	703.633	670.014	820.261	930.394	1356.66	813.993	642.516	980.328	-0.608519	0.00225335	0.0299111	firl	2L	12063457	12066775	-	2590	protein_coding	firelighter && sp|A5PJJ7|S16C6_BOVIN Short-chain dehydrogenase/reductase family 16C member 6 OS=Bos taurus OX=9913 GN=SDR16C6 PE=2 SV=1 && PF00106:short chain dehydrogenase	-	-	574	404	902	764	677	931	1407	1052	10.1591	8.24323	10.7997	10.2748	12.6363	14.3003	20.8904	12.5274
FBgn0034733	2470.04	3133.11	2656.17	2300.32	3064.16	3486.73	4422.9	3998.01	2639.91	3742.95	-0.504249	0.00226335	0.0300128	CG4752	2R	22478379	22483054	+	3995	protein_coding	- && sp|Q8K010|OPLA_MOUSE 5-oxoprolinase OS=Mus musculus OX=10090 GN=Oplah PE=1 SV=1 && PF01968:Hydantoinase/oxoprolinase|PF05378:Hydantoinase/oxoprolinase N-terminal region|PF02538:Hydantoinase B/oxoprolinase	-	-	2145	2364	3405	2623	2529	3489	4587	5167	24.6123	31.2713	26.4304	22.8698	30.603	34.744	44.1534	39.8904
FBgn0031713	1584.51	1345.22	1448.61	1365.46	1693.83	2044.67	3836.65	2021.83	1435.95	2399.25	-0.740699	0.002279	0.0301891	Coq6	2L	5530620	5532223	-	1604	protein_coding	Coenzyme Q6 && sp|Q9VMQ5|COQ6_DROME Ubiquinone biosynthesis monooxygenase COQ6, mitochondrial OS=Drosophila melanogaster OX=7227 GN=Coq6 PE=2 SV=1 && PF01494:FAD binding domain	-	-	1376	1015	1857	1557	1398	2046	3979	2613	39.3238	33.4409	35.9014	33.8116	42.1342	50.7454	95.3942	50.2437
FBgn0039237	2.30307	23.8561	11.7012	7.01585	20.5974	37.9753	57.8535	26.3078	11.2191	35.6835	-1.69728	0.00229864	0.0303277	CG13640	3R	24861659	24862165	-	507	protein_coding	- && - && -	-	-	2	18	15	8	17	38	60	34	0.180827	1.8762	0.917459	0.549621	1.62096	2.98175	4.55088	2.06832
FBgn0085276	3.4546	10.6027	3.12032	5.26189	12.1161	13.9909	22.1772	21.6652	5.60989	17.4874	-1.70984	0.00230364	0.0303277	CG34247	3L	16261185	16261605	-	353	protein_coding	- && - && -	-	-	3	8	4	6	10	14	23	28	0.389572	1.19765	0.351389	0.592049	1.36949	1.57779	2.50556	2.44641
FBgn0266148	27.6368	21.2055	18.7219	16.6626	31.5019	50.9668	46.2828	37.9141	21.0567	41.6664	-1.0027	0.00231766	0.030481	lncRNA:CR44854	2L	14557939	14558852	-	543	ncRNA	long non-coding RNA:CR44854 && - && -	-	-	24	16	24	19	26	51	48	49	2.02606	1.55717	1.37061	1.21881	2.31476	3.73651	3.39933	2.78319
FBgn0287234	3610.06	3594.33	3204.57	3432.5	3650.58	5326.53	5375.56	4808.13	3460.37	4790.2	-0.469511	0.00232149	0.0305002	slf	2L	4796600	4801923	-	1652	protein_coding	schlaff && - && -	-	-	3135	2712	4108	3914	3013	5330	5575	6214	86.9898	86.7552	77.1123	82.5262	88.1701	128.355	129.774	116.013
FBgn0031918	6.9092	11.9281	21.8423	15.7857	33.9251	30.9798	32.7837	34.0453	14.1163	32.9335	-1.18249	0.00232835	0.0305277	CG6055	2L	7466543	7472493	+	1163	protein_coding	- && - && PF00059:Lectin C-type domain	-	-	6	9	28	18	28	31	34	44	0.23649	0.408958	0.746589	0.539106	1.16389	1.06042	1.12422	1.16686
FBgn0030329	2285.79	2316.7	2190.47	2337.16	2714.01	3750.56	6559.62	2801	2282.53	3956.3	-0.793579	0.00232704	0.0305277	prtp	X	11716756	11719894	+	2073	protein_coding	pretaporter && sp|Q9VYV3|TXND5_DROME Thioredoxin domain-containing protein 5 homolog OS=Drosophila melanogaster OX=7227 GN=prtp PE=1 SV=2 && PF00085:Thioredoxin	-	-	1985	1748	2808	2665	2240	3753	6803	3620	43.8937	44.5613	42.005	44.7795	52.2374	72.0236	126.198	53.8587
FBgn0010385	195.761	76.8698	134.174	129.793	265.343	181.882	312.409	211.236	134.149	242.717	-0.852486	0.00237142	0.0309317	Def	2R	10054178	10054576	-	399	protein_coding	Defensin && sp|P36192|DEFI_DROME Defensin OS=Drosophila melanogaster OX=7227 GN=Def PE=3 SV=1 && -	-	-	170	58	172	148	219	182	324	273	19.5307	7.68194	13.3678	12.9202	26.5341	18.1465	31.2266	21.1026
FBgn0053136	0	0	0	0	2.42322	5.9961	5.78535	2.32127	0	4.13149	-4.47341	0.00240152	0.0312636	CG33136	2R	18664449	18665792	-	1250	protein_coding	- && - && -	-	-	0	0	0	0	2	6	6	3	0	0	0	0	0.0773486	0.190958	0.184584	0.0740215
FBgn0085209	329.339	226.633	297.211	334.13	322.289	436.716	637.353	530.798	296.828	481.789	-0.698559	0.00241203	0.0313488	CG34180	2L	6060510	6060938	+	376	protein_coding	- && - && -	-	-	286	171	381	381	266	437	661	686	34.8674	24.0339	31.4225	35.2954	34.2	46.2369	67.603	56.2708
FBgn0039807	520.493	781.952	620.944	626.165	735.448	995.352	941.084	996.6	637.388	917.121	-0.526818	0.00242526	0.0314133	CG15546	3R	30874365	30876186	-	1822	protein_coding	- && - && -	-	-	452	590	796	714	607	996	976	1288	11.3718	17.1127	13.5478	13.65	16.1054	21.7474	20.5994	21.8029
FBgn0027841	100.183	74.2191	120.132	94.714	136.912	204.867	136.92	151.657	97.3122	157.589	-0.687588	0.00243453	0.0315017	CstF64	3R	18659618	18661126	+	1446	protein_coding	Cleavage stimulation factor 64 kD subunit && sp|P33240|CSTF2_HUMAN Cleavage stimulation factor subunit 2 OS=Homo sapiens OX=9606 GN=CSTF2 PE=1 SV=1 && PF14304:Transcription termination and cleavage factor C-terminal|PF00076:RNA recognition motif. (a.k.a. RRM, RBD, or RNP domain)|PF14327:Hinge domain of cleavage stimulation factor subunit 2	-	-	87	56	154	108	113	205	142	196	2.75799	2.04661	3.3026	2.60158	3.77783	5.64003	3.77635	4.18056
FBgn0031609	338.551	267.719	322.173	336.761	396.197	443.711	526.467	406.997	316.301	443.343	-0.485191	0.00247261	0.03193	CG15443	2L	4461657	4463447	-	1731	protein_coding	- && - && -	-	-	294	202	413	384	327	444	546	526	7.78559	6.16694	7.39872	7.72708	9.13236	10.2043	12.1296	9.37206
FBti0059796	42.6067	54.339	44.4646	34.2023	94.5057	61.9597	102.208	59.5794	43.9032	79.5631	-0.86154	0.00248374	0.0320415	FBti0059796	3R	7090364	7091141	+	778	transposable_element	NA && sp|P12258|HOBOT_DROME Transposable element Hobo transposase OS=Drosophila melanogaster OX=7227 GN=T PE=4 SV=1 && PF10683:Hermes transposase DNA-binding domain	-	-	37	41	57	39	78	62	106	77	2.18003	2.78497	2.27195	1.74609	4.84671	3.17035	5.23937	3.05251
FBgn0267026	55.2736	33.1335	67.0869	72.7895	127.219	118.923	76.1738	97.4935	57.0709	104.952	-0.859705	0.00248994	0.0320893	CR45470	2R	13410269	13410591	-	323	pseudogene	- && - && -	-	-	48	25	86	83	105	119	79	126	6.81208	4.09028	8.25656	8.9507	15.7152	14.6568	9.4054	12.0314
FBgn0259713	19.5761	27.8322	15.6016	49.9879	21.809	60.9603	142.705	104.457	28.2494	82.483	-1.54805	0.00251248	0.0322983	CG42367	2L	9930580	9931131	+	490	protein_coding	- && sp|P80681|CUA1A_TENMO Larval cuticle protein A1A OS=Tenebrio molitor OX=7067 PE=1 SV=1 && PF00379:Insect cuticle protein	-	-	17	21	20	57	18	61	148	135	1.59035	2.26485	1.26572	4.05191	1.77586	4.95255	11.615	8.49736
FBgn0069973	5155.42	4714.24	4858.34	5415.36	6138.02	7558.08	12600.5	6255.83	5035.84	8138.11	-0.692452	0.00251852	0.0323277	CG40485	X	22960609	22962360	-	1752	protein_coding	- && sp|D2WKD9|SDR1_AEDAE Farnesol dehydrogenase OS=Aedes aegypti OX=7159 GN=SDR-1 PE=1 SV=2 && PF00106:short chain dehydrogenase	-	-	4477	3557	6228	6175	5066	7563	13068	8085	117.137	107.292	110.235	122.768	139.786	171.734	286.832	142.329
FBgn0039728	115.153	393.626	100.63	111.377	386.504	411.732	312.409	519.965	180.197	407.653	-1.18453	0.00252823	0.0324199	CG7896	3R	29983426	29990785	+	4955	protein_coding	- && - && PF13855:Leucine rich repeat	-	-	100	297	129	127	319	412	324	672	0.925118	3.16759	0.807327	0.892774	3.11229	3.30787	2.51451	4.18285
FBgn0031858	1887.36	2140.43	1749.72	1867.09	2564.98	2441.41	2604.37	2237.71	1911.15	2462.12	-0.365948	0.00257272	0.0329202	CG17378	2L	6774041	6778444	+	3254	protein_coding	- && sp|Q8R0A7|K0513_MOUSE Uncharacterized protein KIAA0513 OS=Mus musculus OX=10090 GN=Kiaa0513 PE=1 SV=1 && PF12335:Myotubularin protein	-	-	1639	1615	2243	2129	2117	2443	2701	2892	23.0889	26.2283	21.3754	22.7897	31.4511	29.8677	31.9198	27.4112
FBgn0032433	128.972	233.26	126.373	163.119	224.148	389.746	258.412	241.412	162.931	278.43	-0.778525	0.00258007	0.0329202	Oatp33Ea	2L	12441401	12445924	-	3025	protein_coding	Organic anion transporting polypeptide 33Ea && sp|Q9H2Y9|SO5A1_HUMAN Solute carrier organic anion transporter family member 5A1 OS=Homo sapiens OX=9606 GN=SLCO5A1 PE=2 SV=2 && PF03137:Organic Anion Transporter Polypeptide (OATP) family	-	-	112	176	162	186	185	390	268	312	1.6972	3.0747	1.66071	2.14175	2.95651	5.12902	3.40692	3.18109
FBgn0051105	31.0914	64.9417	29.6431	34.2023	76.3315	67.9558	87.7445	64.2219	39.9696	74.0634	-0.911178	0.00257707	0.0329202	ppk22	3R	24857585	24859801	-	1851	protein_coding	pickpocket 22 && - && PF00858:Amiloride-sensitive sodium channel	-	-	27	49	38	39	63	68	91	83	0.668649	1.39896	0.63662	0.733904	1.64538	1.4615	1.89055	1.38299
FBgn0035206	1260.93	1435.34	1237.21	1342.66	1619.92	1794.83	3150.12	1764.17	1319.04	2082.26	-0.658982	0.00257955	0.0329202	sturkopf	3L	1311719	1313377	-	1550	protein_coding	sturkopf && sp|Q9W0H3|LDAH_DROME Lipid droplet-associated hydrolase OS=Drosophila melanogaster OX=7227 GN=sturkopf PE=1 SV=1 && PF10230:Lipid-droplet associated hydrolase	-	-	1095	1083	1586	1531	1337	1796	3267	2280	32.3835	36.9243	31.7303	34.4053	41.6996	46.0967	81.0532	45.368
FBgn0261277	228.004	181.572	227.003	239.416	272.613	334.782	517.789	290.933	218.999	354.029	-0.691267	0.00261695	0.0332585	rtv	X	11152484	11153990	-	1273	protein_coding	retroactive && - && PF17064:Sleepless protein	-	-	198	137	291	273	225	335	537	376	7.12981	5.68732	7.08872	7.46991	8.5445	10.4692	16.2218	9.10974
FBgn0259964	4.60613	0	0.780081	1.75396	9.69289	15.9896	17.3561	3.09503	1.78504	11.5334	-2.70283	0.00262649	0.0333469	Sfp33A3	2L	11839912	11840329	+	418	protein_coding	Seminal fluid protein 33A3 && - && PF00050:Kazal-type serine protease inhibitor domain	-	-	4	0	1	2	8	16	18	4	0.438657	0	0.0741869	0.166661	0.925222	1.52279	1.65596	0.295141
FBgn0039068	87.5166	76.8698	87.369	92.96	132.066	114.925	187.06	117.611	86.1789	137.915	-0.67401	0.00265123	0.0336276	CG13827	3R	23258365	23260602	+	1091	protein_coding	Peroxin 11c && sp|Q96HA9|PX11C_HUMAN Peroxisomal membrane protein 11C OS=Homo sapiens OX=9606 GN=PEX11G PE=1 SV=1 && PF05648:Peroxisomal biogenesis factor 11 (PEX11)	-	-	76	58	112	106	109	115	194	152	3.19323	2.80943	3.18344	3.38425	4.82986	4.19342	6.83801	4.297
FBgn0031769	336.248	348.565	350.256	350.793	441.027	457.702	459.935	425.567	346.465	446.058	-0.36361	0.00267324	0.0337952	CG9135	2L	6050800	6053877	+	2412	protein_coding	- && sp|Q8BK67|RCC2_MOUSE Protein RCC2 OS=Mus musculus OX=10090 GN=Rcc2 PE=1 SV=1 && PF00415:Regulator of chromosome condensation (RCC1) repeat	-	-	292	263	449	400	364	458	477	550	5.54941	5.76228	5.77261	5.77649	7.29552	7.55412	7.6049	7.03286
FBgn0038167	517.039	461.219	549.957	498.125	580.362	665.567	767.523	715.726	506.585	682.294	-0.429349	0.0026776	0.0337952	Lkb1	3R	13676549	13679430	+	2627	protein_coding	Lkb1 kinase && sp|Q15831|STK11_HUMAN Serine/threonine-protein kinase STK11 OS=Homo sapiens OX=9606 GN=STK11 PE=1 SV=1 && PF00069:Protein kinase domain	-	-	449	348	705	568	479	666	796	925	7.83479	7.00059	8.32209	7.53129	8.81471	10.0858	11.6521	10.86
FBgn0037906	333.945	279.647	285.509	421.828	476.163	446.709	882.266	448.006	330.232	563.286	-0.769565	0.00270042	0.0340163	PGRP-LB	3R	11452849	11460552	-	1775	protein_coding	Peptidoglycan recognition protein LB && sp|Q8INK6|PGPLB_DROME Peptidoglycan-recognition protein LB OS=Drosophila melanogaster OX=7227 GN=PGRP-LB PE=1 SV=1 && PF01510:N-acetylmuramoyl-L-alanine amidase	-	-	290	211	366	481	393	447	915	579	7.48929	6.28203	6.3942	9.43904	10.7035	10.0185	19.8233	10.0607
FBgn0024366	145.093	108.678	99.0702	110.5	163.568	195.873	140.777	239.865	115.835	185.02	-0.682502	0.00270553	0.0340375	CG11409	X	1329518	1341587	-	4720	protein_coding	- && - && -	-	-	126	82	127	126	135	196	146	310	1.22368	0.918095	0.834382	0.929843	1.38269	1.652	1.1895	2.02566
FBgn0041579	726.618	4001.21	421.244	2838.79	7629.52	6354.86	24190.5	6761.1	1996.96	11234	-2.49209	0.0027453	0.0344464	AttC	2R	13393705	13394667	+	900	protein_coding	Attacin-C && sp|Q95NH6|ATTC_DROME Attacin-C OS=Drosophila melanogaster OX=7227 GN=AttC PE=1 SV=1 && -	-	-	631	3019	540	3237	6297	6359	25088	8738	32.1387	177.27	18.6061	125.28	338.239	281.088	1071.95	299.444
FBti0019108	0	1.32534	0	0	3.63483	31.9792	0	1.54752	0.331335	9.29038	-4.91918	0.00274509	0.0344464	FBti0019108	2L	1801273	1806792	-	5520	transposable_element	- && sp|P20825|POL2_DROME Retrovirus-related Pol polyprotein from transposon 297 OS=Drosophila melanogaster OX=7227 GN=pol PE=4 SV=1 && PF17917:RNase H-like domain found in reverse transcriptase|PF00665:Integrase core domain|PF00078:Reverse transcriptase (RNA-dependent DNA polymerase)|PF17921:Integrase zinc binding domain	-	-	0	1	0	0	3	32	0	2	0	0.00957363	0	0	0.0262733	0.230625	0	0.0111747
FBgn0028562	33.3945	49.0376	49.1451	31.5713	50.8877	79.948	118.6	66.5432	40.7871	78.9946	-0.957658	0.00277943	0.0348067	sut2	2R	8087396	8089297	+	1608	protein_coding	sugar transporter 2 && sp|Q863Y9|GTR5_HORSE Solute carrier family 2, facilitated glucose transporter member 5 OS=Equus caballus OX=9796 GN=SLC2A5 PE=2 SV=1 && PF00083:Sugar (and other) transporter	-	-	29	37	63	36	42	80	123	86	0.82671	1.21599	1.21495	0.779826	1.26269	1.97924	2.94152	1.64953
FBgn0030839	292.49	368.445	273.028	349.916	283.517	519.662	1212.03	606.626	320.97	655.459	-1.03126	0.00278501	0.0348176	CG5613	X	17423591	17428735	+	2235	protein_coding	Endo-beta-N-acetylglucosaminidase && sp|Q8BX80|ENASE_MOUSE Cytosolic endo-beta-N-acetylglucosaminidase OS=Mus musculus OX=10090 GN=Engase PE=1 SV=1 && PF03644:Glycosyl hydrolase family 85	-	-	254	278	350	399	234	520	1257	784	5.20951	6.57329	4.85617	6.21837	5.0614	9.25596	21.6277	10.8189
FBgn0039518	1.15153	2.65068	0	0	14.5393	6.99545	8.67803	3.09503	0.950554	8.32696	-3.35851	0.00280692	0.0350483	CG13978	3R	27464189	27467080	+	2842	protein_coding	- && sp|Q9R1S3|PIGN_MOUSE GPI ethanolamine phosphate transferase 1 OS=Mus musculus OX=10090 GN=Pign PE=2 SV=2 && PF04987:Phosphatidylinositolglycan class N (PIG-N)|PF01663:Type I phosphodiesterase / nucleotide pyrophosphatase	-	-	1	2	0	0	12	7	9	4	0.0161294	0.0371896	0	0	0.204122	0.0979872	0.121779	0.0434093
FBgn0003149	11612.1	20719.1	11869.7	11087.7	19945.5	20340.8	20369.3	27220	13822.1	21968.9	-0.668611	0.00287692	0.0357831	Prm	3L	8732858	8745310	-	5356	protein_coding	Paramyosin && sp|P35415|MYSP1_DROME Paramyosin, long form OS=Drosophila melanogaster OX=7227 GN=Prm PE=1 SV=1 && PF01576:Myosin tail	-	-	10084	15633	15216	12643	16462	20354	21125	35179	86.3045	154.247	88.0974	82.2225	148.585	151.184	151.673	202.577
FBgn0033635	371.945	465.195	441.526	451.645	593.69	624.593	788.736	492.884	432.578	624.976	-0.5301	0.00291438	0.036179	Prip	2R	11436243	11442216	+	1609	protein_coding	Prip && sp|Q23808|AQP_CICVR Aquaporin AQPcic OS=Cicadella viridis OX=36150 GN=AQP PE=1 SV=1 && PF00230:Major intrinsic protein	-	-	323	351	566	515	490	625	818	637	9.20211	11.5283	10.9085	11.1489	14.7222	15.4532	19.5501	12.2104
FBgn0038686	695.526	754.119	802.703	710.355	958.385	1020.34	888.051	925.414	740.676	948.047	-0.355234	0.00295928	0.03663	CG5555	3R	19178085	19180538	-	2110	protein_coding	- && sp|Q99MP8|BRAP_MOUSE BRCA1-associated protein OS=Mus musculus OX=10090 GN=Brap PE=1 SV=1 && PF02148:Zn-finger in ubiquitin-hydrolases and other protein|PF13639:Ring finger domain|PF07576:BRCA1-associated protein 2	-	-	604	569	1029	810	791	1021	921	1196	13.1219	14.251	15.1229	13.3716	18.1228	19.2504	16.7853	17.4822
FBgn0038652	1039.83	706.407	1003.18	1112.89	1344.89	1484.03	2375.85	1151.35	965.579	1589.03	-0.717952	0.00297742	0.0367836	CG7720	3R	18759236	18795169	-	3261	protein_coding	- && sp|Q7T384|SC5AC_DANRE Sodium-coupled monocarboxylate transporter 2 OS=Danio rerio OX=7955 GN=slc5a12 PE=1 SV=1 && PF00474:Sodium:solute symporter family	-	-	903	533	1286	1269	1110	1485	2464	1488	12.6934	8.63758	12.2291	13.5548	16.4553	18.1164	29.0564	14.0734
FBgn0014454	4579.65	16631.7	4143.79	4698.87	15426.2	24434.1	20562.1	30070.6	7513.5	22623.2	-1.59034	0.00305289	0.0375069	Acp1	2L	7740562	7741537	-	858	protein_coding	Adult cuticle protein 1 && sp|Q26416|CUA1_DROME Adult cuticle protein 1 OS=Drosophila melanogaster OX=7227 GN=Acp1 PE=2 SV=1 && PF15955:Cuticle protein	-	-	3977	12549	5312	5358	12732	24450	21325	38863	212.476	772.925	191.988	217.519	717.368	1133.67	955.772	1397
FBgn0029114	252.186	266.394	224.663	172.765	333.193	358.766	268.055	465.028	229.002	356.261	-0.642743	0.00313133	0.0383895	Tollo	3L	15235619	15242832	+	7214	protein_coding	Tollo && sp|Q9V477|TOLL8_DROME Toll-like receptor Tollo OS=Drosophila melanogaster OX=7227 GN=Tollo PE=1 SV=1 && PF13855:Leucine rich repeat|PF13676:TIR domain	-	-	219	201	288	197	275	359	278	601	1.39158	1.47243	1.238	0.951199	1.84285	1.97977	1.48191	2.56948
FBgn0035980	157.76	135.185	173.178	134.178	172.049	278.819	308.552	198.082	150.075	239.375	-0.672369	0.00314174	0.0384803	mRRF1	3L	9364350	9365240	+	891	protein_coding	mitochondrial ribosome recycling factor 1 && sp|Q9D6S7|RRFM_MOUSE Ribosome-recycling factor, mitochondrial OS=Mus musculus OX=10090 GN=Mrrf PE=1 SV=1 && PF01765:Ribosome recycling factor	-	-	137	102	222	153	142	279	320	256	7.04829	6.04976	7.72643	5.98129	7.70448	12.4572	13.811	8.86153
FBgn0035443	79.4558	68.9178	110.771	86.8212	124.796	127.917	253.591	123.027	86.4915	157.333	-0.856688	0.00321144	0.0391473	CG12010	3L	3374282	3376649	+	2255	protein_coding	- && sp|A7YSY2|SPA5L_BOVIN Spermatogenesis-associated protein 5-like protein 1 OS=Bos taurus OX=9913 GN=SPATA5L1 PE=2 SV=1 && PF17862:AAA+ lid domain|PF00004:ATPase family associated with various cellular activities (AAA)	-	-	69	52	142	99	103	128	263	159	1.40263	1.21863	1.95274	1.52922	2.20812	2.25818	4.48499	2.17469
FBgn0034913	602.252	447.965	626.405	546.359	735.448	765.502	913.121	690.192	555.745	776.066	-0.479704	0.00323076	0.0393454	Snap29	2R	23843483	23844763	-	1212	protein_coding	Synaptosomal-associated protein 29kDa && sp|P83351|SNA29_CAEEL Soluble NSF attachment protein 29 OS=Caenorhabditis elegans OX=6239 GN=snap-29 PE=3 SV=1 && -	-	-	523	338	803	623	607	766	947	892	19.7806	14.7377	20.5455	17.9047	24.2113	25.1433	30.0469	22.6991
FBgn0036916	104.79	106.027	123.253	112.254	133.277	153.9	239.128	174.869	111.581	175.294	-0.651215	0.0032531	0.0395799	Mtr3	3L	19912405	19913715	-	1253	protein_coding	Mtr3 && sp|Q6P0I8|EXOS6_DANRE Exosome complex component MTR3 OS=Danio rerio OX=7955 GN=exosc6 PE=2 SV=2 && PF01138:3' exoribonuclease family, domain 1	-	-	91	80	158	128	110	154	248	226	3.32913	3.37407	3.91029	3.55828	4.24399	4.88951	7.6112	5.56293
FBgn0266570	215.337	288.924	288.63	270.987	344.098	453.705	365.441	345.87	265.97	377.278	-0.503207	0.00326972	0.0397445	NO66	X	4319438	4321745	+	2246	protein_coding	Nucleolar protein 66 && sp|Q7K4H4|NO66_DROME Bifunctional lysine-specific demethylase and histidyl-hydroxylase NO66 OS=Drosophila melanogaster OX=7227 GN=NO66 PE=1 SV=1 && PF08007:Cupin superfamily protein	-	-	187	218	370	309	284	454	379	447	3.81657	5.12935	5.10852	4.79215	6.11281	8.04158	6.48906	6.13825
FBgn0262717	857.893	1196.78	805.043	771.744	1238.27	1401.09	1148.39	1398.95	907.866	1296.68	-0.516328	0.00328863	0.0399365	Skeletor	3R	10686943	10696270	+	5370	protein_coding	Skeletor && sp|Q9GPJ1|SKEL2_DROME Protein Skeletor, isoforms D/E OS=Drosophila melanogaster OX=7227 GN=Skeletor PE=1 SV=3 && PF03351:DOMON domain|PF10517:Electron transfer DM13	-	-	745	903	1032	880	1022	1402	1191	1808	6.3595	8.88647	5.95949	5.70808	9.20045	10.3865	8.52884	10.3841
FBgn0051997	1872.39	1973.43	2000.91	1993.38	2472.9	2735.22	2818.43	2155.69	1960.03	2545.56	-0.376753	0.00330521	0.0400998	CG31997	4	154654	156060	-	729	protein_coding	- && - && PF15430:Single domain von Willebrand factor type C	-	-	1626	1489	2565	2273	2041	2737	2923	2786	102.243	107.94	109.11	108.606	135.347	149.363	154.189	117.869
FBgn0035199	156.609	213.38	178.638	158.734	242.322	233.848	296.017	237.544	176.84	252.433	-0.51732	0.00331034	0.0401242	tfc	3L	1256449	1274498	+	2634	protein_coding	triforce && sp|Q66S61|MBL2_CALJA Mannose-binding protein C OS=Callithrix jacchus OX=9483 GN=MBL2 PE=3 SV=1 && PF00059:Lectin C-type domain	-	-	136	161	229	181	200	234	307	307	2.36681	3.23017	2.69602	2.39356	3.67068	3.53424	4.48203	3.59475
FBgn0032524	412.249	404.229	410.322	440.245	456.777	638.584	702.92	541.63	416.761	584.978	-0.489531	0.00336328	0.0406125	Hacd2	2L	13444103	13445651	-	1335	protein_coding	3-hydroxyacyl-CoA dehydratase 2 && sp|Q5ZM57|HACD3_CHICK Very-long-chain (3R)-3-hydroxyacyl-CoA dehydratase OS=Gallus gallus OX=9031 GN=HACD3 PE=2 SV=1 && PF04387:Protein tyrosine phosphatase-like protein, PTPLA	-	-	358	305	526	502	377	639	729	700	12.2926	12.0735	12.2182	13.098	13.6519	19.0421	20.999	16.172
FBgn0031811	152.002	202.777	156.796	163.119	224.148	246.839	220.808	245.281	168.674	234.269	-0.480487	0.00338759	0.0408612	CG13982	2L	6412315	6415335	+	2643	protein_coding	- && - && -	-	-	132	153	201	186	185	247	229	317	2.28938	3.05921	2.35832	2.4513	3.38382	3.71788	3.33189	3.69921
FBgn0034391	131.275	463.87	124.813	115.762	582.785	672.562	389.547	991.958	208.93	659.213	-1.66064	0.00339618	0.0408944	CG15080	2R	18783299	18794594	+	5546	protein_coding	- && - && -	-	-	114	350	160	132	481	673	404	1282	0.94225	3.33506	0.89463	0.82904	4.19274	4.82759	2.80126	7.12943
FBgn0037387	7506.85	8524.6	7921.72	7812.15	8209.88	10906.9	15889.5	12197.5	7941.33	11800.9	-0.571543	0.00343346	0.0411985	CG1213	3R	5841170	5846568	+	2356	protein_coding	- && sp|A5LGM7|TRET1_POLVA Facilitated trehalose transporter Tret1 OS=Polypedilum vanderplanki OX=319348 GN=Tret1 PE=1 SV=1 && PF00083:Sugar (and other) transporter	-	-	6519	6432	10155	8908	6776	10914	16479	15764	126.837	144.273	133.662	131.7	139.037	184.291	268.973	206.366
FBti0020099	6.9092	2.65068	1.56016	2.63094	19.3858	8.99415	12.5349	10.8326	3.43775	12.9369	-1.9502	0.00343428	0.0411985	FBti0020099	3L	12957842	12962265	-	4424	transposable_element	NA && sp|P04146|COPIA_DROME Copia protein OS=Drosophila melanogaster OX=7227 GN=GIP PE=1 SV=3 && PF13976:GAG-pre-integrase domain|PF07727:Reverse transcriptase (RNA-dependent DNA polymerase)|PF14223:gag-polypeptide of LTR copia-type|PF00665:Integrase core domain	-	-	6	2	2	3	16	9	13	14	0.0621695	0.0238908	0.014019	0.0236204	0.174839	0.0809325	0.113001	0.0976022
FBgn0266064	6373.74	13889.6	6220.36	7041.28	12033.7	12872.6	16777.5	15113	8381.24	14199.2	-0.760765	0.00353036	0.0422721	GlyS	3R	15141843	15147531	-	3340	protein_coding	Glycogen synthase && sp|Q9VFC8|GYS_DROME Glycogen [starch] synthase OS=Drosophila melanogaster OX=7227 GN=GlyS PE=1 SV=2 && PF05693:Glycogen synthase	-	-	5535	10480	7974	8029	9932	12881	17400	19532	75.9648	165.818	74.0343	83.7329	143.755	153.426	200.334	180.363
FBgn0033115	10.3638	7.95205	7.80081	14.9087	19.3858	19.987	46.2828	21.6652	10.2563	26.8302	-1.38079	0.00354345	0.0423498	Spn42De	2R	6885552	6888262	+	1419	protein_coding	Serpin 42De && sp|Q7YTY6|SP42D_DROME Serine protease inhibitor 42Dd OS=Drosophila melanogaster OX=7227 GN=Spn42Dd PE=2 SV=1 && PF00079:Serpin (serine protease inhibitor)	-	-	9	6	10	17	16	20	48	28	0.290738	0.223452	0.218535	0.417299	0.545092	0.560716	1.3008	0.608586
FBgn0085428	20.7276	47.7123	31.2032	28.9404	64.2154	70.9538	39.5332	71.9595	32.1459	61.6655	-0.952582	0.00355764	0.0424692	Nox	2R	16307269	16316485	+	6586	protein_coding	NADPH oxidase && sp|Q96PH1|NOX5_HUMAN NADPH oxidase 5 OS=Homo sapiens OX=9606 GN=NOX5 PE=1 SV=1 && PF08022:FAD-binding domain|PF08030:Ferric reductase NAD binding domain|PF01794:Ferric reductase like transmembrane component|PF13499:EF-hand domain pair	-	-	18	36	40	33	53	71	41	93	0.125283	0.288866	0.18834	0.174531	0.389033	0.428876	0.239395	0.43552
FBgn0003065	5.75767	5.30137	5.46056	1.75396	15.7509	10.9928	19.2845	12.3801	4.56839	14.6021	-1.69517	0.00359551	0.0427333	CG2150	3R	31763304	31764772	-	1170	protein_coding	- && - && -	-	-	5	4	7	2	13	11	20	16	0.195896	0.180672	0.185531	0.0595423	0.537143	0.374026	0.65735	0.421775
FBgn0037163	2625.5	2816.35	2867.58	2645.85	3258.02	3357.81	4430.61	3458.7	2738.82	3626.29	-0.405017	0.00362164	0.0429643	laza	3L	22458816	22461131	-	2316	protein_coding	lazaro && sp|Q9V576|WUN_DROME Putative phosphatidate phosphatase OS=Drosophila melanogaster OX=7227 GN=wun PE=1 SV=2 && PF01569:PAP2 superfamily	-	-	2280	2125	3676	3017	2689	3360	4595	4470	45.1271	48.4882	49.2198	45.3751	56.1287	57.716	76.2956	59.5272
FBgn0033702	271.762	376.397	265.227	249.063	328.347	453.705	616.14	424.793	290.612	455.746	-0.653144	0.00362958	0.0430188	CG8854	2R	12224461	12229310	-	2130	protein_coding	- && - && -	-	-	236	284	340	284	271	454	639	549	5.07894	7.04619	4.94997	4.6443	6.15067	8.47953	11.5365	7.94949
FBgn0031089	3999.28	4685.08	4228.04	3853.46	4760.42	5436.46	5502.83	6273.63	4191.46	5493.34	-0.390652	0.00363358	0.0430264	CG9572	X	20148124	20155514	+	1667	protein_coding	asperous && - && -	-	-	3473	3535	5420	4394	3929	5440	5707	8108	95.5015	112.065	100.825	91.8133	113.941	129.825	131.651	150.012
FBgn0039886	274.065	344.589	316.713	241.17	359.849	425.723	759.809	403.902	294.134	487.321	-0.729837	0.00369289	0.0436482	CG2003	3R	31978121	31990909	+	2014	protein_coding	- && sp|Q10046|VGLU3_CAEEL Potential vesicular glutamate transporter vglu-3 OS=Caenorhabditis elegans OX=6239 GN=vglu-3 PE=3 SV=1 && -	-	-	238	260	406	275	297	426	788	522	5.417	6.82228	6.25129	4.75614	7.12901	8.41484	15.0459	7.99388
FBgn0034567	686.314	535.438	588.961	521.804	725.755	746.514	1140.68	793.876	583.129	851.706	-0.547084	0.00381733	0.0448711	CG15651	2R	20983838	20986500	-	2547	protein_coding	- && - && -	-	-	596	404	755	595	599	747	1183	1026	10.7265	8.38239	9.19224	8.13709	11.3692	11.6678	17.8611	12.4241
FBgn0025456	854.438	1164.98	936.877	983.973	1493.92	2053.66	1777.07	940.116	985.066	1566.19	-0.668981	0.00382141	0.0448779	CREG	3R	17393272	17394640	-	1010	protein_coding	Cellular Repressor of E1A-stimulated Genes && sp|O75629|CREG1_HUMAN Protein CREG1 OS=Homo sapiens OX=9606 GN=CREG1 PE=1 SV=1 && PF13883:Pyridoxamine 5'-phosphate oxidase	-	-	742	879	1201	1122	1233	2055	1843	1215	33.6762	45.9921	36.8744	38.6948	59.0166	80.9442	70.1708	37.1024
FBgn0037001	13660.6	13750.4	13068.7	12768	14063.2	18466	49905.4	19704.5	13311.9	25534.8	-0.939761	0.00385553	0.0451135	ND-39	3L	20492082	20497084	+	1616	protein_coding	NADH dehydrogenase (ubiquinone) 39 kDa subunit && sp|P34943|NDUA9_BOVIN NADH dehydrogenase [ubiquinone] 1 alpha subcomplex subunit 9, mitochondrial OS=Bos taurus OX=9913 GN=NDUFA9 PE=1 SV=1 && PF01370:NAD dependent epimerase/dehydratase family	-	-	11863	10375	16753	14559	11607	18478	51757	25466	336.507	339.283	321.48	313.813	347.225	454.893	1231.63	486.033
FBgn0286784	7441.21	8050.13	7392.82	7250.88	9927.94	10616.1	9157.25	8488.9	7533.76	9547.54	-0.341765	0.00385448	0.0451135	TER94	2R	9989159	9993559	+	3457	protein_coding	Transitional endoplasmic reticulum 94 && sp|Q7KN62|TERA_DROME Transitional endoplasmic reticulum ATPase TER94 OS=Drosophila melanogaster OX=7227 GN=TER94 PE=1 SV=1 && PF09336:Vps4 C terminal oligomerisation domain|PF00004:ATPase family associated with various cellular activities (AAA)|PF02933:Cell division protein 48 (CDC48), domain 2|PF17862:AAA+ lid domain|PF02359:Cell division protein 48 (CDC4…	-	-	6462	6074	9477	8268	8194	10623	9497	10971	85.6857	92.852	85.0109	83.3072	114.585	122.248	105.643	97.8799
FBgn0266356	5.75767	2.65068	3.12032	2.63094	15.7509	7.9948	10.6065	15.4752	3.5399	12.4568	-1.83268	0.00392628	0.0457836	lncRNA:CR45004	2L	20664882	20668605	+	3724	ncRNA	long non-coding RNA:CR45004 && - && -	-	-	5	2	4	3	13	8	11	20	0.0615462	0.0283815	0.0333084	0.0280603	0.168759	0.0854625	0.113589	0.165641
FBgn0051475	427.219	523.51	465.708	407.796	599.748	545.645	702.92	605.852	456.058	613.541	-0.429807	0.00396959	0.0462375	CG31475	3R	19180659	19201096	+	2688	protein_coding	mayday && - && -	-	-	371	395	597	465	495	546	729	783	6.32682	7.76575	6.88729	6.02567	8.90243	8.08088	10.4292	8.98419
FBgn0086695	40.3037	22.5308	31.9833	32.4483	44.8296	48.9681	118.6	54.9368	31.8165	66.8336	-1.06885	0.0039919	0.0464552	hd	3R	5372592	5374962	-	2255	protein_coding	humpty dumpty && sp|Q9VNA8|DONS_DROME Protein downstream neighbor of son homolog OS=Drosophila melanogaster OX=7227 GN=hd PE=1 SV=1 && -	-	-	35	17	41	37	37	49	123	71	0.71148	0.398399	0.56382	0.571527	0.793209	0.86446	2.09754	0.971087
FBgn0023477	8064.19	13026.8	7896.76	9887.96	11455.8	14481.6	23758.5	13983.4	9718.92	15919.8	-0.712052	0.0040458	0.0469547	Taldo	2R	23940410	23942114	+	1116	protein_coding	Transaldolase && sp|Q9W1G0|TALDO_DROME Probable transaldolase OS=Drosophila melanogaster OX=7227 GN=Taldo PE=2 SV=2 && PF00923:Transaldolase/Fructose-6-phosphate aldolase	-	-	7003	9829	10123	11275	9455	14491	24640	18072	287.648	465.437	281.286	351.912	409.572	516.571	849.042	499.446
FBgn0027083	148.548	190.849	174.738	148.21	207.186	240.843	252.627	222.069	165.586	230.681	-0.48174	0.00409475	0.0473943	MetRS-m	3R	14249043	14259991	-	4314	protein_coding	Methionyl-tRNA synthetase, mitochondrial && sp|Q9VFL5|SYMM_DROME Methionine--tRNA ligase, mitochondrial OS=Drosophila melanogaster OX=7227 GN=MetRS-m PE=1 SV=2 && PF09334:tRNA synthetases class I (M)	-	-	129	144	224	169	171	241	262	287	1.37073	1.764	1.61017	1.36455	1.91623	2.22245	2.33547	2.05186
FBgn0287209	2314.58	3806.38	2486.12	2713.38	3609.39	4357.16	3915.72	4302.09	2830.12	4046.09	-0.516246	0.00415942	0.048056	Gfat1	3R	4126442	4137882	+	4155	protein_coding	Glutamine:fructose-6-phosphate aminotransferase 1 && sp|Q4KMC4|GFPT2_RAT Glutamine--fructose-6-phosphate aminotransferase [isomerizing] 2 OS=Rattus norvegicus OX=10116 GN=Gfpt2 PE=1 SV=3 && PF01380:SIS domain	-	-	2010	2872	3187	3094	2979	4360	4061	5560	22.1751	36.5283	23.7856	25.9376	34.6603	41.7456	37.585	41.2715
FBgn0034328	234.913	369.77	173.958	557.76	671.233	787.487	2334.39	564.069	334.1	1089.29	-1.70509	0.0042089	0.0484533	BomBc1	2R	18382704	18383235	-	468	protein_coding	Bomanin Bicipital 1 && sp|Q9V8F5|BM23_DROME Bomanin Bicipital 1 OS=Drosophila melanogaster OX=7227 GN=BomBc1 PE=1 SV=2 && PF08194:DIM protein	-	-	204	279	223	636	554	788	2421	729	19.9814	31.5046	14.7762	47.3361	57.2264	66.9847	198.931	48.0428
FBgn0020277	33.3945	106.027	32.7634	39.4642	87.236	95.9376	127.278	126.896	52.9123	109.337	-1.06819	0.00420667	0.0484533	lush	3L	19604398	19606090	-	979	protein_coding	lush && sp|O02372|OB76A_DROME General odorant-binding protein lush OS=Drosophila melanogaster OX=7227 GN=lush PE=1 SV=1 && PF01395:PBP/GOBP family	-	-	29	80	42	45	72	96	132	164	1.35786	4.3184	1.33036	1.60107	3.55535	3.90107	5.18494	5.16663
FBgn0052412	1293.17	1239.19	1042.19	1226.02	1476.95	1619.95	3873.29	1580.79	1200.14	2137.74	-0.833135	0.00421431	0.0484721	QC	3L	5900835	5902456	-	1141	protein_coding	Glutaminyl cyclase && sp|B7QK46|QPCT_IXOSC Glutaminyl-peptide cyclotransferase OS=Ixodes scapularis OX=6945 GN=Qptc PE=1 SV=1 && PF04389:Peptidase family M28	-	-	1123	935	1336	1398	1219	1621	4017	2043	45.1165	43.3054	36.3098	42.6779	51.6476	56.5188	135.384	55.2242
FBgn0035554	0	1.32534	6.24064	0.876981	10.9045	13.9909	12.5349	8.51134	2.11074	11.4854	-2.31764	0.00421816	0.0484729	CG13721	3L	4496883	4497777	-	765	protein_coding	- && - && -	-	-	0	1	8	1	9	14	13	11	0	0.0690803	0.324289	0.0455323	0.56874	0.728052	0.653483	0.443484
FBgn0032283	2198.28	2083.44	2272.37	2209.99	2319.02	2952.08	4407.47	3170.86	2191.02	3212.36	-0.552134	0.00425407	0.0487562	CG7296	2L	10686124	10687066	-	943	protein_coding	- && - && -	-	-	1909	1572	2913	2520	1914	2954	4571	4098	92.7973	88.0961	95.7926	93.083	98.1212	124.622	186.403	134.031
FBgn0266464	993.774	1054.97	957.159	949.771	1148.61	1208.21	1309.42	1265.87	988.919	1233.03	-0.319861	0.0042542	0.0487562	Nsf2	3R	13833497	13837991	-	3521	protein_coding	N-ethylmaleimide-sensitive factor 2 && sp|P54351|NSF2_DROME Vesicle-fusing ATPase 2 OS=Drosophila melanogaster OX=7227 GN=Nsf2 PE=2 SV=2 && PF02933:Cell division protein 48 (CDC48), domain 2|PF17862:AAA+ lid domain|PF00004:ATPase family associated with various cellular activities (AAA)|PF02359:Cell division protein 48 (CDC48), N-terminal domain	-	-	863	796	1227	1083	948	1209	1358	1636	11.2353	11.9471	10.8064	10.7138	13.0159	13.6602	14.8315	14.3306
FBgn0028436	188.852	170.969	235.584	179.781	207.186	259.831	592.034	343.548	193.797	350.65	-0.85505	0.00427093	0.0489042	ECSIT	3R	5856585	5857914	+	1330	protein_coding	ECSIT && sp|Q9U6M0|ECSIT_DROME Evolutionarily conserved signaling intermediate in Toll pathway, mitochondrial OS=Drosophila melanogaster OX=7227 GN=ECSIT PE=1 SV=2 && PF06239:Evolutionarily conserved signalling intermediate in Toll pathway|PF14784:C-terminal domain of the ECSIT protein	-	-	164	129	302	205	171	260	614	444	5.6524	5.12571	7.04139	5.36888	6.21551	7.77709	17.7529	10.2962
FBgn0033949	453.704	442.664	450.107	399.903	472.528	616.599	879.373	610.495	436.595	644.749	-0.563602	0.00433261	0.0494341	Had2	2R	14629910	14631023	+	1058	protein_coding	beta Hydroxy acid dehydrogenase 2 && sp|Q9Y2S2|CRYL1_HUMAN Lambda-crystallin homolog OS=Homo sapiens OX=9606 GN=CRYL1 PE=1 SV=3 && PF00725:3-hydroxyacyl-CoA dehydrogenase, C-terminal domain|PF02737:3-hydroxyacyl-CoA dehydrogenase, NAD binding domain	-	-	394	334	577	456	390	617	912	789	17.0707	16.6831	16.9119	15.0128	17.8202	23.2004	33.1483	23.0005
FBgn0287462	1.15153	1.32534	1.56016	4.38491	14.5393	6.99545	5.78535	13.9276	2.10549	10.3119	-2.23973	0.00435028	0.0495917	lncRNA:CR46451	3L	9036594	9040929	-	3590	ncRNA	long non-coding RNA:CR46451 && - && -	-	-	1	1	2	5	12	7	6	18	0.0127687	0.0147205	0.0172758	0.0485129	0.161592	0.0775709	0.0642701	0.154641
FBgn0051812	17.273	29.1575	25.7427	29.8174	50.8877	45.9701	94.4941	30.1766	25.4976	55.3821	-1.11348	0.00437419	0.0498199	Tsen2	2L	16729777	16731199	+	1369	protein_coding	tRNA splicing endonuclease subunit 2 && sp|Q7Z7K0|COXM1_HUMAN COX assembly mitochondrial protein homolog OS=Homo sapiens OX=9606 GN=CMC1 PE=1 SV=1 && PF02778:tRNA intron endonuclease, N-terminal domain|PF01974:tRNA intron endonuclease, catalytic C-terminal domain	-	-	15	22	33	34	42	46	98	39	0.50226	0.849249	0.747505	0.865081	1.48313	1.33675	2.7528	0.878633

## Sheet: BP
Category Term Count % PValue Genes List Total Pop Hits Pop Total Fold Enrichment Bonferroni Benjamini FDR
GOTERM_BP_ALL GO:0040003~chitin-based cuticle development 43 7.131011608623548 5.674829353592232E-21 FBGN0259749, FBGN0034157, FBGN0286203, FBGN0039480, FBGN0030394, FBGN0020642, FBGN0261341, FBGN0022702, FBGN0035280, FBGN0020765, FBGN0260653, FBGN0035281, FBGN0039481, FBGN0033869, FBGN0032538, FBGN0028544, FBGN0036619, FBGN0033729, FBGN0001321, FBGN0250833, FBGN0003162, FBGN0029170, FBGN0036879,…
GOTERM_BP_ALL GO:0042335~cuticle development 46 7.628524046434494 3.96703794346162E-20 FBGN0259749, FBGN0034157, FBGN0286203, FBGN0039480, FBGN0030394, FBGN0020642, FBGN0261341, FBGN0022702, FBGN0035280, FBGN0020765, FBGN0260653, FBGN0035281, FBGN0039481, FBGN0033869, FBGN0032538, FBGN0028544, FBGN0036619, FBGN0033729, FBGN0001321, FBGN0250833, FBGN0004197, FBGN0003162, FBGN0029170, FBGN0036879, …
GOTERM_BP_ALL GO:0043161~proteasome-mediated ubiquitin-dependent protein catabolic process 41 6.799336650082918 1.7431687425970683E-14 FBGN0086134, FBGN0036136, FBGN0039788, FBGN0286784, FBGN0020369, FBGN0023174, FBGN0028688, FBGN0023175, FBGN0028687, FBGN0051633, FBGN0028689, FBGN0028684, FBGN0029134, FBGN0028686, FBGN0028685, FBGN0026380, FBGN0032596, FBGN0033886, FBGN0032216, FBGN0016697, FBGN…
GOTERM_BP_ALL GO:0010498~proteasomal protein catabolic process 41 6.799336650082918 5.305443063821595E-14 FBGN0086134, FBGN0036136, FBGN0039788, FBGN0286784, FBGN0020369, FBGN0023174, FBGN0028688, FBGN0023175, FBGN0028687, FBGN0051633, FBGN0028689, FBGN0028684, FBGN0029134, FBGN0028686, FBGN0028685, FBGN0026380, FBGN0032596, FBGN0033886, FBGN0032216, FBGN0016697, FBGN0015282, FBGN0015283, FBGN026…
GOTERM_BP_ALL GO:0006511~ubiquitin-dependent protein catabolic process 44 7.2968490878938645 1.6816089325232476E-12 FBGN0086134, FBGN0036136, FBGN0039788, FBGN0286784, FBGN0020369, FBGN0023174, FBGN0028688, FBGN0023175, FBGN0028687, FBGN0051633, FBGN0028689, FBGN0028684, FBGN0029134, FBGN0028686, FBGN0028685, FBGN0026380, FBGN0032596, FBGN0033886, FBGN0010288, FBGN0032216, FBGN0016697, FBGN001528…
GOTERM_BP_ALL GO:1901575~organic substance catabolic process 81 13.432835820895523 2.0153973498528452E-12 FBGN0261625, FBGN0034276, FBGN0036136, FBGN0264979, FBGN0031484, FBGN0023535, FBGN0029913, FBGN0031161, FBGN0035806, FBGN0023174, FBGN0023175, FBGN0037906, FBGN0038957, FBGN0035203, FBGN0032216, FBGN0038167, FBGN0085476, FBGN0034166, FBGN0261396, FBGN0265356, FBGN0011706, FBGN0250746, FBGN002…
GOTERM_BP_ALL GO:0019941~modification-dependent protein catabolic process 44 7.2968490878938645 2.9801110636901167E-12 FBGN0086134, FBGN0036136, FBGN0039788, FBGN0286784, FBGN0020369, FBGN0023174, FBGN0028688, FBGN0023175, FBGN0028687, FBGN0051633, FBGN0028689, FBGN0028684, FBGN0029134, FBGN0028686, FBGN0028685, FBGN0026380, FBGN0032596, FBGN0033886, FBGN0010288, FBGN0032216, FBGN0016697, FBGN001…
GOTERM_BP_ALL GO:0043632~modification-dependent macromolecule catabolic process 44 7.2968490878938645 6.2471942236072994E-12 FBGN0086134, FBGN0036136, FBGN0039788, FBGN0286784, FBGN0020369, FBGN0023174, FBGN0028688, FBGN0023175, FBGN0028687, FBGN0051633, FBGN0028689, FBGN0028684, FBGN0029134, FBGN0028686, FBGN0028685, FBGN0026380, FBGN0032596, FBGN0033886, FBGN0010288, FBGN0032216, FBGN0016697, F…
GOTERM_BP_ALL GO:0051603~proteolysis involved in cellular protein catabolic process 45 7.462686567164178 7.40567100442758E-12 FBGN0086134, FBGN0036136, FBGN0039788, FBGN0286784, FBGN0031161, FBGN0020369, FBGN0023174, FBGN0028688, FBGN0023175, FBGN0028687, FBGN0051633, FBGN0028689, FBGN0028684, FBGN0029134, FBGN0028686, FBGN0028685, FBGN0026380, FBGN0032596, FBGN0033886, FBGN0010288, FBGN0032216, …
GOTERM_BP_ALL GO:0009056~catabolic process 89 14.759535655058043 1.0130296420273888E-11 FBGN0261625, FBGN0034276, FBGN0036136, FBGN0264979, FBGN0031484, FBGN0023535, FBGN0029913, FBGN0031161, FBGN0035806, FBGN0023174, FBGN0023175, FBGN0004577, FBGN0037906, FBGN0038957, FBGN0035203, FBGN0035049, FBGN0032216, FBGN0034913, FBGN0038167, FBGN0085476, FBGN0034166, FBGN0261396, FBGN0265356, FBGN0011706,…
GOTERM_BP_ALL GO:0044257~cellular protein catabolic process 45 7.462686567164178 1.0502007302946813E-11 FBGN0086134, FBGN0036136, FBGN0039788, FBGN0286784, FBGN0031161, FBGN0020369, FBGN0023174, FBGN0028688, FBGN0023175, FBGN0028687, FBGN0051633, FBGN0028689, FBGN0028684, FBGN0029134, FBGN0028686, FBGN0028685, FBGN0026380, FBGN0032596, FBGN0033886, FBGN0010288, FBGN0032216, FBGN0016697, FBGN00152…
GOTERM_BP_ALL GO:0009057~macromolecule catabolic process 56 9.286898839137644 5.1549404398719975E-11 FBGN0036136, FBGN0031484, FBGN0029913, FBGN0031161, FBGN0035806, FBGN0023174, FBGN0023175, FBGN0037906, FBGN0032216, FBGN0261396, FBGN0265356, FBGN0011706, FBGN0250746, FBGN0028695, FBGN0261394, FBGN0028694, FBGN0004066, FBGN0002284, FBGN0028691, FBGN0028690, FBGN0028693, FBGN0031773, FBGN0032467,…
GOTERM_BP_ALL GO:0030163~protein catabolic process 45 7.462686567164178 5.215603612779568E-11 FBGN0086134, FBGN0036136, FBGN0039788, FBGN0286784, FBGN0031161, FBGN0020369, FBGN0023174, FBGN0028688, FBGN0023175, FBGN0028687, FBGN0051633, FBGN0028689, FBGN0028684, FBGN0029134, FBGN0028686, FBGN0028685, FBGN0026380, FBGN0032596, FBGN0033886, FBGN0010288, FBGN0032216, FBGN0016697, FBGN0015282, FBGN00…
GOTERM_BP_ALL GO:0044265~cellular macromolecule catabolic process 48 7.960199004975125 4.405967239311885E-9 FBGN0086134, FBGN0036136, FBGN0039788, FBGN0031484, FBGN0286784, FBGN0031161, FBGN0020369, FBGN0023174, FBGN0028688, FBGN0023175, FBGN0028687, FBGN0036916, FBGN0051633, FBGN0028689, FBGN0028684, FBGN0029134, FBGN0028686, FBGN0028685, FBGN0026380, FBGN0032596, FBGN0033886, FBGN0010288, FBGN0…
GOTERM_BP_ALL GO:0044248~cellular catabolic process 69 11.442786069651742 1.6534737962990143E-7 FBGN0261625, FBGN0034276, FBGN0036136, FBGN0031484, FBGN0023535, FBGN0031161, FBGN0023174, FBGN0023175, FBGN0004577, FBGN0035203, FBGN0032216, FBGN0034913, FBGN0038167, FBGN0261396, FBGN0265356, FBGN0011706, FBGN0027841, FBGN0003256, FBGN0250746, FBGN0028695, FBGN0261394, FBGN0028694, FBGN0004066, FBGN…
GOTERM_BP_ALL GO:0006508~proteolysis 68 11.276948590381426 2.3166439839343237E-7 FBGN0037222, FBGN0036136, FBGN0037580, FBGN0031161, FBGN0023174, FBGN0023175, FBGN0003089, FBGN0029791, FBGN0035049, FBGN0032216, FBGN0038001, FBGN0035496, FBGN0032143, FBGN0261396, FBGN0265356, FBGN0011706, FBGN0020370, FBGN0024294, FBGN0250746, FBGN0028695, FBGN0261394, FBGN0028694, FBGN0004066, FBGN0002284, FBGN00…
GOTERM_BP_ALL GO:0050830~defense response to Gram-positive bacterium 12 1.9900497512437811 1.4396184156671133E-6 FBGN0035806, FBGN0041579, FBGN0038530, FBGN0037906, FBGN0010385, FBGN0041581, FBGN0052185, FBGN0010388, FBGN0034328, FBGN0000279, FBGN0034407, FBGN0040736 401 51 11152 6.543640897755611 0.003743185422083961 2.206003513419312E-4 2.1772111451059698E-4
GOTERM_BP_ALL GO:0006030~chitin metabolic process 8 1.3266998341625207 5.4493475407891295E-6 FBGN0001311, FBGN0259749, FBGN0001321, FBGN0035398, FBGN0038180, FBGN0029913, FBGN0022702, FBGN0260653 401 21 11152 10.594466215413846 0.014095306731108703 7.886416857642046E-4 7.78348473742714E-4
GOTERM_BP_ALL GO:0003012~muscle system process 10 1.658374792703151 7.313108662142462E-6 FBGN0002773, FBGN0030357, FBGN0002772, FBGN0283471, FBGN0033289, FBGN0085428, FBGN0260660, FBGN0265356, FBGN0003721, FBGN0004117 401 39 11152 7.1308907219131665 0.01887039968015991 0.0010026656876253217 9.895790721246459E-4
GOTERM_BP_ALL GO:0001838~embryonic epithelial tube formation 5 0.8291873963515755 7.924625105541071E-6 FBGN0001311, FBGN0259749, FBGN0001321, FBGN0035049, FBGN0033438 401 5 11152 27.810473815461346 0.020432107130352595 0.0010321824199967244 0.0010187105573173049
GOTERM_BP_ALL GO:0035151~regulation of tube size, open tracheal system 11 1.8242122719734661 8.949799475987276E-6 FBGN0001311, FBGN0259749, FBGN0001321, FBGN0026077, FBGN0261277, FBGN0035049, FBGN0031097, FBGN0000658, FBGN0261341, FBGN0260653, FBGN0261269 401 50 11152 6.118304239401496 0.02304465278897916 0.0011102013159498502 0.0010957111644172993
GOTERM_BP_ALL GO:0035150~regulation of tube size 11 1.8242122719734661 1.8342155312458246E-5 FBGN0001311, FBGN0259749, FBGN0001321, FBGN0026077, FBGN0261277, FBGN0035049, FBGN0031097, FBGN0000658, FBGN0261341, FBGN0260653, FBGN0261269 401 54 11152 5.665096517964349 0.046658171441345875 0.0021718779358615332 0.0021435309685604613
GOTERM_BP_ALL GO:0006040~amino sugar metabolic process 9 1.4925373134328357 3.1956308391538506E-5 FBGN0001311, FBGN0259749, FBGN0001321, FBGN0035398, FBGN0038180, FBGN0029913, FBGN0022702, FBGN0287209, FBGN0260653 401 36 11152 6.952618453865337 0.0798766239322547 0.0036193992765199048 0.003572159516288935
GOTERM_BP_ALL GO:0006022~aminoglycan metabolic process 11 1.8242122719734661 3.518856408890821E-5 FBGN0035806, FBGN0037906, FBGN0001311, FBGN0043578, FBGN0259749, FBGN0001321, FBGN0035398, FBGN0038180, FBGN0029913, FBGN0022702, FBGN0260653 401 58 11152 5.274400206380601 0.0875918191282431 0.003819425393816912 0.003769574928024292
GOTERM_BP_ALL GO:1901071~glucosamine-containing compound metabolic process 8 1.3266998341625207 9.031788786792162E-5 FBGN0001311, FBGN0259749, FBGN0001321, FBGN0035398, FBGN0038180, FBGN0029913, FBGN0022702, FBGN0260653 401 31 11152 7.176896468506153 0.2096573737631563 0.009411123915837434 0.00928829158833706
GOTERM_BP_ALL GO:0072175~epithelial tube formation 5 0.8291873963515755 1.780098853224545E-4 FBGN0001311, FBGN0259749, FBGN0001321, FBGN0035049, FBGN0033438 401 9 11152 15.45026323081186 0.3710836557613726 0.01783522120249977 0.017602439044770404
GOTERM_BP_ALL GO:0035159~regulation of tube length, open tracheal system 8 1.3266998341625207 2.4560312524998427E-4 FBGN0001311, FBGN0001321, FBGN0261277, FBGN0035049, FBGN0000658, FBGN0261341, FBGN0260653, FBGN0261269 401 36 11152 6.180105292324743 0.47264151373610863 0.023696153380600334 0.02338687537102628
GOTERM_BP_ALL GO:0006936~muscle contraction 7 1.1608623548922055 3.1979568339555455E-4 FBGN0002772, FBGN0283471, FBGN0033289, FBGN0085428, FBGN0265356, FBGN0003721, FBGN0004117 401 27 11152 7.210122841045535 0.5653442712449744 0.02975241983019356 0.029364096500356096
GOTERM_BP_ALL GO:0045087~innate immune response 21 3.482587064676617 3.7926083342653685E-4 FBGN0041579, FBGN0043578, FBGN0037203, FBGN0010385, FBGN0053470, FBGN0000279, FBGN0040736, FBGN0035806, FBGN0037906, FBGN0028436, FBGN0031959, FBGN0029114, FBGN0041581, FBGN0004240, FBGN0035379, FBGN0041183, FBGN0010388, FBGN0034328, FBGN0033438, FBGN0034329 401 239 11152 2.44359811767652 0.6277396740333678…
GOTERM_BP_ALL GO:0019731~antibacterial humoral response 10 1.658374792703151 3.8165496834746205E-4 FBGN0041579, FBGN0037906, FBGN0010385, FBGN0283461, FBGN0041581, FBGN0004240, FBGN0010388, FBGN0034328, FBGN0000279, FBGN0040736 401 63 11152 4.414360923089102 0.6300550113240371 0.03314037308483795 0.0327078307873775
GOTERM_BP_ALL GO:0006034~cuticle chitin metabolic process 4 0.6633499170812603 4.33993448848585E-4 FBGN0001311, FBGN0259749, FBGN0001321, FBGN0260653 401 5 11152 22.248379052369078 0.6772245283013417 0.03575057937392002 0.03528396912489381
GOTERM_BP_ALL GO:0060439~trachea morphogenesis 5 0.8291873963515755 4.4025997659126904E-4 FBGN0001311, FBGN0266464, FBGN0261341, FBGN0033667, FBGN0033668 401 11 11152 12.641124461573341 0.6824531064126096 0.03575057937392002 0.03528396912489381
GOTERM_BP_ALL GO:0006959~humoral immune response 15 2.4875621890547266 4.602048905153119E-4 FBGN0041579, FBGN0010385, FBGN0053470, FBGN0052185, FBGN0000279, FBGN0040736, FBGN0037906, FBGN0283461, FBGN0041581, FBGN0004240, FBGN0035379, FBGN0010388, FBGN0034328, FBGN0034407, FBGN0034329 401 139 11152 3.001130267855541 0.6985375091553622 0.03575057937392002 0.03528396912489381
GOTERM_BP_ALL GO:0035152~regulation of tube architecture, open tracheal system 12 1.9900497512437811 4.7744008450282925E-4 FBGN0001311, FBGN0259749, FBGN0001321, FBGN0038132, FBGN0026077, FBGN0261277, FBGN0035049, FBGN0031097, FBGN0000658, FBGN0261341, FBGN0260653, FBGN0261269 401 93 11152 3.588448234253077 0.7117791977994199 0.03575057937392002 0.03528396912489381
GOTERM_BP_ALL GO:1901565~organonitrogen compound catabolic process 18 2.9850746268656714 4.803340798799235E-4 FBGN0032192, FBGN0261625, FBGN0043578, FBGN0034276, FBGN0035398, FBGN0016013, FBGN0036992, FBGN0023535, FBGN0038180, FBGN0261243, FBGN0029913, FBGN0022702, FBGN0035806, FBGN0037906, FBGN0030653, FBGN0050104, FBGN0037933, FBGN0036997 401 190 11152 2.634676466727917 0.7139449168361711 0.035…
GOTERM_BP_ALL GO:0044712~single-organism catabolic process 32 5.306799336650083 5.638941538496479E-4 FBGN0032192, FBGN0036397, FBGN0261625, FBGN0036136, FBGN0034276, FBGN0264979, FBGN0036992, FBGN0035147, FBGN0036552, FBGN0023535, FBGN0286784, FBGN0031426, FBGN0030653, FBGN0050104, FBGN0028685, FBGN0038957, FBGN0035203, FBGN0035049, FBGN0036996, FBGN0036997, FBGN0038167, FBGN0085476, FBGN0016013,…
GOTERM_BP_ALL GO:0008365~adult chitin-based cuticle development 4 0.6633499170812603 8.448878469003906E-4 FBGN0014454, FBGN0001321, FBGN0261341, FBGN0260653 401 6 11152 18.54031587697423 0.8894030907865914 0.0594846713831221 0.058708287956240654
GOTERM_BP_ALL GO:0006026~aminoglycan catabolic process 7 1.1608623548922055 9.975841045426629E-4 FBGN0035806, FBGN0037906, FBGN0043578, FBGN0035398, FBGN0038180, FBGN0029913, FBGN0022702 401 33 11152 5.899191415400891 0.9257266943119073 0.06838701558772728 0.06749444033629438
GOTERM_BP_ALL GO:0060438~trachea development 6 0.9950248756218906 0.0011411561709981696 FBGN0001311, FBGN0266464, FBGN0038132, FBGN0261341, FBGN0033667, FBGN0033668 401 23 11152 7.254906212729047 0.9489224024071328 0.07622338013974952 0.07522852604195625
GOTERM_BP_ALL GO:0008362~chitin-based embryonic cuticle biosynthetic process 5 0.8291873963515755 0.00162462806750811 FBGN0001311, FBGN0259749, FBGN0001321, FBGN0261277, FBGN0022702 401 15 11152 9.270157938487115 0.985528841562739 0.10580390289646566 0.10442296903908377
GOTERM_BP_ALL GO:0006952~defense response 32 5.306799336650083 0.001795658476604783 FBGN0038530, FBGN0034331, FBGN0037203, FBGN0010385, FBGN0053470, FBGN0085428, FBGN0052185, FBGN0000279, FBGN0050062, FBGN0040736, FBGN0035806, FBGN0037906, FBGN0029114, FBGN0041581, FBGN0010388, FBGN0041183, FBGN0034539, FBGN0041579, FBGN0043578, FBGN0039239, FBGN0028436, FBGN0003256, FBGN0031959, FBGN0283461, FBG…
GOTERM_BP_ALL GO:0030198~extracellular matrix organization 9 1.4925373134328357 0.0023751727217383306 FBGN0259749, FBGN0028573, FBGN0029791, FBGN0035049, FBGN0260660, FBGN0031097, FBGN0286071, FBGN0033438, FBGN0034391 401 66 11152 3.792337338472002 0.9979597533646568 0.14731726047924645 0.1453945016092678
GOTERM_BP_ALL GO:0043062~extracellular structure organization 10 1.658374792703151 0.0025995919902221092 FBGN0259749, FBGN0028573, FBGN0029791, FBGN0035049, FBGN0260660, FBGN0031097, FBGN0261385, FBGN0286071, FBGN0033438, FBGN0034391 401 82 11152 3.3915211970074814 0.9988645821610389 0.15748691010531615 0.1554314187642103
GOTERM_BP_ALL GO:0005975~carbohydrate metabolic process 21 3.482587064676617 0.0028786656858120208 FBGN0032192, FBGN0035398, FBGN0035147, FBGN0036552, FBGN0038257, FBGN0023477, FBGN0038180, FBGN0261341, FBGN0029913, FBGN0022702, FBGN0265356, FBGN0002569, FBGN0260653, FBGN0052499, FBGN0053138, FBGN0001311, FBGN0001970, FBGN0050410, FBGN0266064, FBGN0038957, FBGN0030239 401 282 11152 2.070992730938…
GOTERM_BP_ALL GO:0009611~response to wounding 14 2.321724709784411 0.0030358385106643558 FBGN0038530, FBGN0038672, FBGN0035398, FBGN0038180, FBGN0262881, FBGN0022702, FBGN0262794, FBGN0001311, FBGN0003256, FBGN0283461, FBGN0031089, FBGN0035049, FBGN0034407, FBGN0033438 401 151 11152 2.5784545259368135 0.999636738617899 0.17574131822845881 0.17344757357595686
GOTERM_BP_ALL GO:0019730~antimicrobial humoral response 12 1.9900497512437811 0.0031612795648127546 FBGN0041579, FBGN0037906, FBGN0010385, FBGN0283461, FBGN0041581, FBGN0004240, FBGN0035379, FBGN0010388, FBGN0034328, FBGN0000279, FBGN0040736, FBGN0034329 401 117 11152 2.852356288765266 0.9997382648763228 0.1790246362247223 0.17668803828551288
GOTERM_BP_ALL GO:0006955~immune response 24 3.9800995024875623 0.0036561863362545065 FBGN0041579, FBGN0043578, FBGN0037203, FBGN0010385, FBGN0053470, FBGN0052185, FBGN0000279, FBGN0040736, FBGN0035806, FBGN0037906, FBGN0028436, FBGN0031959, FBGN0283461, FBGN0029114, FBGN0041581, FBGN0004240, FBGN0035379, FBGN0041183, FBGN0010388, FBGN0034328, FBGN0034407, FBGN0033438, FBGN0034329 401 349 11152 1.…
GOTERM_BP_ALL GO:0031032~actomyosin structure organization 10 1.658374792703151 0.003890759223206808 FBGN0002773, FBGN0036044, FBGN0260942, FBGN0283471, FBGN0261385, FBGN0082582, FBGN0265356, FBGN0003149, FBGN0003721, FBGN0004117 401 87 11152 3.1966061856852126 0.9999611264436601 0.21115474534278617 0.20839879089301466
GOTERM_BP_ALL GO:0060541~respiratory system development 19 3.150912106135987 0.00407716309084959 FBGN0259749, FBGN0038132, FBGN0261277, FBGN0031097, FBGN0000658, FBGN0261341, FBGN0261269, FBGN0260653, FBGN0001311, FBGN0001321, FBGN0001970, FBGN0003256, FBGN0266464, FBGN0026077, FBGN0035049, FBGN0033667, FBGN0033668, FBGN0286071, FBGN0033438 401 251 11152 2.105175308740102 0.9999761260029014 0.216…
GOTERM_BP_ALL GO:0046349~amino sugar biosynthetic process 4 0.6633499170812603 0.004553103553462315 FBGN0001311, FBGN0259749, FBGN0001321, FBGN0287209 401 10 11152 11.124189526184539 0.9999931270614281 0.23721669513538662 0.23412058471903224
GOTERM_BP_ALL GO:0042044~fluid transport 6 0.9950248756218906 0.005241514251876077 FBGN0001311, FBGN0001321, FBGN0266464, FBGN0038132, FBGN0016123, FBGN0033635 401 32 11152 5.214463840399002 0.9999988663344876 0.2677283260026898 0.2642339831681058
GOTERM_BP_ALL GO:0002376~immune system process 31 5.140961857379768 0.006526761917657021 FBGN0037203, FBGN0010385, FBGN0035147, FBGN0053470, FBGN0052185, FBGN0000279, FBGN0040736, FBGN0035806, FBGN0037906, FBGN0004197, FBGN0029114, FBGN0041581, FBGN0010388, FBGN0034315, FBGN0041183, FBGN0041579, FBGN0043578, FBGN0039239, FBGN0028436, FBGN0003256, FBGN0031959, FBGN0283461, FBGN0004240, FBGN0035379…
GOTERM_BP_ALL GO:0002168~instar larval development 9 1.4925373134328357 0.006688665777718449 FBGN0001321, FBGN0004197, FBGN0003162, FBGN0035049, FBGN0031097, FBGN0261341, FBGN0022702, FBGN0286071, FBGN0260653 401 78 11152 3.2089008248609248 0.9999999744468968 0.31862960475052476 0.3144709074140496
GOTERM_BP_ALL GO:0051707~response to other organism 27 4.477611940298507 0.006842933877718543 FBGN0038530, FBGN0036136, FBGN0037203, FBGN0010385, FBGN0053470, FBGN0286784, FBGN0052185, FBGN0000279, FBGN0050062, FBGN0040736, FBGN0035806, FBGN0037906, FBGN0041581, FBGN0010388, FBGN0034539, FBGN0041579, FBGN0039239, FBGN0265577, FBGN0003256, FBGN0283461, FBGN0004240, FBGN0035379, FBGN0053926, FBGN00…
GOTERM_BP_ALL GO:0043207~response to external biotic stimulus 27 4.477611940298507 0.006842933877718543 FBGN0038530, FBGN0036136, FBGN0037203, FBGN0010385, FBGN0053470, FBGN0286784, FBGN0052185, FBGN0000279, FBGN0050062, FBGN0040736, FBGN0035806, FBGN0037906, FBGN0041581, FBGN0010388, FBGN0034539, FBGN0041579, FBGN0039239, FBGN0265577, FBGN0003256, FBGN0283461, FBGN0004240, FBGN0035379, FBGN00539…
GOTERM_BP_ALL GO:0022617~extracellular matrix disassembly 3 0.4975124378109453 0.007338877652603258 FBGN0035049, FBGN0031097, FBGN0033438 401 4 11152 20.85785536159601 0.9999999953587073 0.31862960475052476 0.3144709074140496
GOTERM_BP_ALL GO:1901073~glucosamine-containing compound biosynthetic process 3 0.4975124378109453 0.007338877652603258 FBGN0001311, FBGN0259749, FBGN0001321 401 4 11152 20.85785536159601 0.9999999953587073 0.31862960475052476 0.3144709074140496
GOTERM_BP_ALL GO:0006728~pteridine biosynthetic process 3 0.4975124378109453 0.007338877652603258 FBGN0003141, FBGN0086348, FBGN0003162 401 4 11152 20.85785536159601 0.9999999953587073 0.31862960475052476 0.3144709074140496
GOTERM_BP_ALL GO:0006031~chitin biosynthetic process 3 0.4975124378109453 0.007338877652603258 FBGN0001311, FBGN0259749, FBGN0001321 401 4 11152 20.85785536159601 0.9999999953587073 0.31862960475052476 0.3144709074140496
GOTERM_BP_ALL GO:0006035~cuticle chitin biosynthetic process 3 0.4975124378109453 0.007338877652603258 FBGN0001311, FBGN0259749, FBGN0001321 401 4 11152 20.85785536159601 0.9999999953587073 0.31862960475052476 0.3144709074140496
GOTERM_BP_ALL GO:0009607~response to biotic stimulus 27 4.477611940298507 0.00790596350454647 FBGN0038530, FBGN0036136, FBGN0037203, FBGN0010385, FBGN0053470, FBGN0286784, FBGN0052185, FBGN0000279, FBGN0050062, FBGN0040736, FBGN0035806, FBGN0037906, FBGN0041581, FBGN0010388, FBGN0034539, FBGN0041579, FBGN0039239, FBGN0265577, FBGN0003256, FBGN0283461, FBGN0004240, FBGN0035379, FBGN0053926, FBGN00…
GOTERM_BP_ALL GO:0007591~molting cycle, chitin-based cuticle 10 1.658374792703151 0.008469973969098855 FBGN0001321, FBGN0263782, FBGN0035398, FBGN0003162, FBGN0035049, FBGN0038180, FBGN0031097, FBGN0261341, FBGN0022702, FBGN0260653 401 98 11152 2.8378034505572804 0.9999999997618821 0.3494738882062477 0.3449126167286998
GOTERM_BP_ALL GO:0042303~molting cycle 10 1.658374792703151 0.008469973969098855 FBGN0001321, FBGN0263782, FBGN0035398, FBGN0003162, FBGN0035049, FBGN0038180, FBGN0031097, FBGN0261341, FBGN0022702, FBGN0260653 401 98 11152 2.8378034505572804 0.9999999997618821 0.3494738882062477 0.3449126167286998
GOTERM_BP_ALL GO:0030239~myofibril assembly 7 1.1608623548922055 0.008585922781266738 FBGN0002773, FBGN0036044, FBGN0283471, FBGN0082582, FBGN0265356, FBGN0003149, FBGN0004117 401 50 11152 3.8934663341645885 0.9999999998244153 0.3494738882062477 0.3449126167286998
GOTERM_BP_ALL GO:0008363~larval chitin-based cuticle development 6 0.9950248756218906 0.008730232083765077 FBGN0001321, FBGN0003162, FBGN0031097, FBGN0261341, FBGN0022702, FBGN0260653 401 36 11152 4.6350789692435574 0.9999999998798293 0.3498808396647389 0.3453142567286156
GOTERM_BP_ALL GO:0006950~response to stress 68 11.276948590381426 0.009016424628347048 FBGN0261109, FBGN0038672, FBGN0036136, FBGN0010385, FBGN0038511, FBGN0053470, FBGN0039083, FBGN0085428, FBGN0052185, FBGN0262794, FBGN0003721, FBGN0035806, FBGN0004577, FBGN0037906, FBGN0029114, FBGN0031089, FBGN0035049, FBGN0003082, FBGN0010388, FBGN0041579, FBGN0038167, FBGN0035131, FBGN0262881, FBGN0011706, …
GOTERM_BP_ALL GO:0042337~cuticle development involved in chitin-based cuticle molting cycle 6 0.9950248756218906 0.009804390520435868 FBGN0001321, FBGN0003162, FBGN0031097, FBGN0261341, FBGN0022702, FBGN0260653 401 37 11152 4.509806564669407 0.9999999999928683 0.3812005568020214 0.37622519444836744
GOTERM_BP_ALL GO:0043248~proteasome assembly 4 0.6633499170812603 0.010017016853330037 FBGN0028689, FBGN0038577, FBGN0037378, FBGN0033886 401 13 11152 8.557068866295799 0.999999999995924 0.38374013092536396 0.3787316224986989
GOTERM_BP_ALL GO:0090066~regulation of anatomical structure size 18 2.9850746268656714 0.011221331730431452 FBGN0036397, FBGN0259749, FBGN0038257, FBGN0039083, FBGN0261277, FBGN0031097, FBGN0000658, FBGN0261341, FBGN0261269, FBGN0260653, FBGN0001311, FBGN0001321, FBGN0003256, FBGN0003187, FBGN0026077, FBGN0035049, FBGN0082582, FBGN0030955 401 257 11152 1.9478152866860088 0.9999999999998289 0.4221…
GOTERM_BP_ALL GO:0055002~striated muscle cell development 7 1.1608623548922055 0.011342418542654968 FBGN0002773, FBGN0036044, FBGN0283471, FBGN0082582, FBGN0265356, FBGN0003149, FBGN0004117 401 53 11152 3.6730814473250835 0.9999999999998757 0.42210000433737416 0.416590829616656
GOTERM_BP_ALL GO:0098542~defense response to other organism 23 3.814262023217247 0.011772517355871856 FBGN0041579, FBGN0038530, FBGN0039239, FBGN0037203, FBGN0010385, FBGN0053470, FBGN0052185, FBGN0000279, FBGN0050062, FBGN0040736, FBGN0035806, FBGN0037906, FBGN0003256, FBGN0283461, FBGN0041581, FBGN0004240, FBGN0053926, FBGN0010388, FBGN0034328, FBGN0034407, FBGN0034539, FBGN0034329 401 364 1115…
GOTERM_BP_ALL GO:0009636~response to toxic substance 9 1.4925373134328357 0.011832792431980821 FBGN0033817, FBGN0038412, FBGN0050344, FBGN0033520, FBGN0033521, FBGN0039714, FBGN0034328, FBGN0040736, FBGN0034329 401 86 11152 2.9103984225482806 0.9999999999999658 0.4261542262852336 0.4205921365755606
GOTERM_BP_ALL GO:0019889~pteridine metabolic process 3 0.4975124378109453 0.011942133788415374 FBGN0003141, FBGN0086348, FBGN0003162 401 5 11152 16.68628428927681 0.9999999999999744 0.4261542262852336 0.4205921365755606
GOTERM_BP_ALL GO:0055072~iron ion homeostasis 5 0.8291873963515755 0.01303883838321194 FBGN0053138, FBGN0286203, FBGN0037933, FBGN0085428, FBGN0039714 401 26 11152 5.348168041434875 0.9999999999999986 0.4590023511927987 0.45301153355726886
GOTERM_BP_ALL GO:1901136~carbohydrate derivative catabolic process 9 1.4925373134328357 0.0134806924333881 FBGN0032192, FBGN0035806, FBGN0037906, FBGN0043578, FBGN0035398, FBGN0050104, FBGN0038180, FBGN0029913, FBGN0022702 401 88 11152 2.8442530038540017 0.9999999999999996 0.4682293838530134 0.4621181366165441
GOTERM_BP_ALL GO:0007424~open tracheal system development 17 2.8192371475953566 0.013669189153116592 FBGN0259749, FBGN0038132, FBGN0261277, FBGN0031097, FBGN0000658, FBGN0261341, FBGN0261269, FBGN0260653, FBGN0001311, FBGN0001321, FBGN0001970, FBGN0003256, FBGN0266464, FBGN0026077, FBGN0035049, FBGN0286071, FBGN0033438 401 242 11152 1.9536283258795162 0.9999999999999998 0.4685294439982727 0.46241…
GOTERM_BP_ALL GO:1901135~carbohydrate derivative metabolic process 33 5.472636815920398 0.013876541396999321 FBGN0032192, FBGN0038870, FBGN0259749, FBGN0034276, FBGN0023477, FBGN0029913, FBGN0022702, FBGN0284248, FBGN0026602, FBGN0260653, FBGN0035806, FBGN0031468, FBGN0037906, FBGN0001321, FBGN0263782, FBGN0031466, FBGN0050104, FBGN0029114, FBGN0038957, FBGN0030839, FBGN0030239, FBGN0043578, FBGN…
GOTERM_BP_ALL GO:1901606~alpha-amino acid catabolic process 7 1.1608623548922055 0.015917672094275727 FBGN0261625, FBGN0030653, FBGN0034276, FBGN0016013, FBGN0036992, FBGN0023535, FBGN0036997 401 57 11152 3.415321345758411 1.0 0.5316094334049778 0.5246709609536269
GOTERM_BP_ALL GO:0010046~response to mycotoxin 3 0.4975124378109453 0.01749075675909122 FBGN0034328, FBGN0040736, FBGN0034329 401 6 11152 13.905236907730673 1.0 0.5767521690814257 0.5692245016154877
GOTERM_BP_ALL GO:0006032~chitin catabolic process 4 0.6633499170812603 0.01811365959725041 FBGN0035398, FBGN0038180, FBGN0029913, FBGN0022702 401 16 11152 6.952618453865336 1.0 0.5898260406354665 0.5821277353066351
GOTERM_BP_ALL GO:0042045~epithelial fluid transport 5 0.8291873963515755 0.019045858724541932 FBGN0001311, FBGN0001321, FBGN0266464, FBGN0038132, FBGN0016123 401 29 11152 4.794909278527819 1.0 0.6125242219436017 0.6045296639604606
GOTERM_BP_ALL GO:0044710~single-organism metabolic process 84 13.930348258706468 0.020309147007509458 FBGN0038870, FBGN0038672, FBGN0261625, FBGN0259749, FBGN0038198, FBGN0034276, FBGN0036136, FBGN0264979, FBGN0030593, FBGN0023535, FBGN0026602, FBGN0033949, FBGN0001142, FBGN0038957, FBGN0035203, FBGN0003162, FBGN0035049, FBGN0035206, FBGN0030239, FBGN0038167, FBGN0260942, FBGN0085476, FBGN0034166…
GOTERM_BP_ALL GO:0046942~carboxylic acid transport 10 1.658374792703151 0.021246373898056434 FBGN0032219, FBGN0034063, FBGN0035173, FBGN0037203, FBGN0033760, FBGN0033443, FBGN0250862, FBGN0030817, FBGN0040383, FBGN0023549 401 114 11152 2.4395152469702936 1.0 0.6549551690658799 0.6464068098535037
GOTERM_BP_ALL GO:0015849~organic acid transport 10 1.658374792703151 0.021246373898056434 FBGN0032219, FBGN0034063, FBGN0035173, FBGN0037203, FBGN0033760, FBGN0033443, FBGN0250862, FBGN0030817, FBGN0040383, FBGN0023549 401 114 11152 2.4395152469702936 1.0 0.6549551690658799 0.6464068098535037
GOTERM_BP_ALL GO:0070633~transepithelial transport 5 0.8291873963515755 0.02137089803094042 FBGN0001311, FBGN0001321, FBGN0266464, FBGN0038132, FBGN0016123 401 30 11152 4.6350789692435574 1.0 0.6549551690658799 0.6464068098535037
GOTERM_BP_ALL GO:0035148~tube formation 6 0.9950248756218906 0.021789118862756623 FBGN0001311, FBGN0259749, FBGN0001321, FBGN0038132, FBGN0035049, FBGN0033438 401 45 11152 3.7080631753948463 1.0 0.6600076120637326 0.6513933092575265
GOTERM_BP_ALL GO:0009063~cellular amino acid catabolic process 7 1.1608623548922055 0.023252462582923895 FBGN0261625, FBGN0030653, FBGN0034276, FBGN0016013, FBGN0036992, FBGN0023535, FBGN0036997 401 62 11152 3.1398922049714417 1.0 0.6962375290634109 0.6871503597781303
GOTERM_BP_ALL GO:0002164~larval development 14 2.321724709784411 0.02429263721250155 FBGN0035147, FBGN0031097, FBGN0261341, FBGN0022702, FBGN0003129, FBGN0260653, FBGN0001321, FBGN0003256, FBGN0028573, FBGN0004197, FBGN0003162, FBGN0035049, FBGN0286071, FBGN0033813 401 196 11152 1.986462415390096 1.0 0.7191172720291652 0.7097314803788805
GOTERM_BP_ALL GO:1901072~glucosamine-containing compound catabolic process 4 0.6633499170812603 0.025037155637139326 FBGN0035398, FBGN0038180, FBGN0029913, FBGN0022702 401 18 11152 6.180105292324743 1.0 0.7246865603860883 0.7152280793676135
GOTERM_BP_ALL GO:0046348~amino sugar catabolic process 4 0.6633499170812603 0.025037155637139326 FBGN0035398, FBGN0038180, FBGN0029913, FBGN0022702 401 18 11152 6.180105292324743 1.0 0.7246865603860883 0.7152280793676135
GOTERM_BP_ALL GO:0055001~muscle cell development 7 1.1608623548922055 0.026731840339944846 FBGN0002773, FBGN0036044, FBGN0283471, FBGN0082582, FBGN0265356, FBGN0003149, FBGN0004117 401 64 11152 3.0417705735660845 1.0 0.7652356492918277 0.7552479287252549
GOTERM_BP_ALL GO:0051186~cofactor metabolic process 15 2.4875621890547266 0.02806972399101819 FBGN0037001, FBGN0034276, FBGN0034143, FBGN0023477, FBGN0265356, FBGN0031713, FBGN0263782, FBGN0050410, FBGN0003141, FBGN0038957, FBGN0037933, FBGN0003162, FBGN0033972, FBGN0014930, FBGN0030239 401 221 11152 1.8875887205064263 1.0 0.7948003369195911 0.7844267432707366
GOTERM_BP_ALL GO:0006629~lipid metabolic process 32 5.306799336650083 0.029556524478453715 FBGN0032192, FBGN0036397, FBGN0038672, FBGN0038198, FBGN0264979, FBGN0036552, FBGN0030593, FBGN0037163, FBGN0031426, FBGN0033949, FBGN0263782, FBGN0035203, FBGN0035206, FBGN0036996, FBGN0038167, FBGN0085476, FBGN0260942, FBGN0034166, FBGN0034143, FBGN0031791, FBGN0026619, FBGN0040349, FBGN0042627, FBGN00531…
GOTERM_BP_ALL GO:0015711~organic anion transport 12 1.9900497512437811 0.030289584778929103 FBGN0032219, FBGN0034063, FBGN0035173, FBGN0037203, FBGN0033760, FBGN0033443, FBGN0250862, FBGN0030817, FBGN0032433, FBGN0040383, FBGN0051634, FBGN0023549 401 161 11152 2.072830346494013 1.0 0.8361389079509285 0.8252257705726822
GOTERM_BP_ALL GO:0044283~small molecule biosynthetic process 15 2.4875621890547266 0.03100273825632704 FBGN0037001, FBGN0261625, FBGN0260942, FBGN0038198, FBGN0036552, FBGN0038257, FBGN0042627, FBGN0265356, FBGN0031713, FBGN0032727, FBGN0033817, FBGN0001142, FBGN0003162, FBGN0014930, FBGN0032524 401 224 11152 1.8623085144282154 1.0 0.8361389079509285 0.8252257705726822
GOTERM_BP_ALL GO:0035001~dorsal trunk growth, open tracheal system 3 0.4975124378109453 0.0311345389908791 FBGN0038132, FBGN0035049, FBGN0261341 401 8 11152 10.428927680798004 1.0 0.8361389079509285 0.8252257705726822
GOTERM_BP_ALL GO:0006098~pentose-phosphate shunt 3 0.4975124378109453 0.0311345389908791 FBGN0050410, FBGN0023477, FBGN0030239 401 8 11152 10.428927680798004 1.0 0.8361389079509285 0.8252257705726822
GOTERM_BP_ALL GO:0006732~coenzyme metabolic process 13 2.155887230514096 0.03207866931328805 FBGN0037001, FBGN0034276, FBGN0034143, FBGN0023477, FBGN0265356, FBGN0031713, FBGN0263782, FBGN0050410, FBGN0003141, FBGN0038957, FBGN0003162, FBGN0014930, FBGN0030239 401 183 11152 1.9756074295136474 1.0 0.8527034036848508 0.8415740694333018
GOTERM_BP_ALL GO:0009617~response to bacterium 19 3.150912106135987 0.0338723898223665 FBGN0041579, FBGN0038530, FBGN0037203, FBGN0010385, FBGN0053470, FBGN0052185, FBGN0000279, FBGN0050062, FBGN0040736, FBGN0035806, FBGN0037906, FBGN0283461, FBGN0041581, FBGN0004240, FBGN0010388, FBGN0034328, FBGN0034407, FBGN0034539, FBGN0034329 401 314 11152 1.6827993709992535 1.0 0.8905181261237611 0.87889524…
GOTERM_BP_ALL GO:0050829~defense response to Gram-negative bacterium 10 1.658374792703151 0.0341849568569582 FBGN0035806, FBGN0037906, FBGN0037203, FBGN0283461, FBGN0004240, FBGN0052185, FBGN0010388, FBGN0000279, FBGN0050062, FBGN0034539 401 124 11152 2.242780146408173 1.0 0.8905181261237611 0.8788952407923953
GOTERM_BP_ALL GO:0009064~glutamine family amino acid metabolic process 5 0.8291873963515755 0.03553235370314951 FBGN0261625, FBGN0030653, FBGN0001142, FBGN0023535, FBGN0287209 401 35 11152 3.9729248307801925 1.0 0.91645328115549 0.9044918947603703
GOTERM_BP_ALL GO:0030001~metal ion transport 17 2.8192371475953566 0.03597831233309403 FBGN0038652, FBGN0038412, FBGN0286203, FBGN0261277, FBGN0039081, FBGN0260479, FBGN0035192, FBGN0264753, FBGN0266432, FBGN0004620, FBGN0051105, FBGN0031939, FBGN0033443, FBGN0033289, FBGN0053508, FBGN0039714, FBGN0052669 401 272 11152 1.7381546134663342 1.0 0.9188578787030387 0.9068651079253407
GOTERM_BP_ALL GO:0007568~aging 13 2.155887230514096 0.036967246005808405 FBGN0038167, FBGN0016697, FBGN0035131, FBGN0053138, FBGN0053126, FBGN0003256, FBGN0028695, FBGN0029002, FBGN0029783, FBGN0050410, FBGN0052475, FBGN0037802, FBGN0250843 401 187 11152 1.9333484470641578 1.0 0.9349483091760281 0.922745528941101
GOTERM_BP_ALL GO:0071711~basement membrane organization 4 0.6633499170812603 0.037716673057507207 FBGN0028573, FBGN0035049, FBGN0260660, FBGN0033438 401 21 11152 5.297233107706923 1.0 0.9357326982362503 0.9235196802938193
GOTERM_BP_ALL GO:0018990~ecdysis, chitin-based cuticle 4 0.6633499170812603 0.037716673057507207 FBGN0263782, FBGN0035398, FBGN0038180, FBGN0022702 401 21 11152 5.297233107706923 1.0 0.9357326982362503 0.9235196802938193
GOTERM_BP_ALL GO:0019682~glyceraldehyde-3-phosphate metabolic process 3 0.4975124378109453 0.039094789332586886 FBGN0050410, FBGN0023477, FBGN0030239 401 9 11152 9.270157938487115 1.0 0.9607728887866872 0.9482330506988763
GOTERM_BP_ALL GO:0042176~regulation of protein catabolic process 9 1.4925373134328357 0.0401215023509648 FBGN0011706, FBGN0036136, FBGN0028695, FBGN0286784, FBGN0031773, FBGN0261396, FBGN0028692, FBGN0031161, FBGN0032216 401 108 11152 2.317539484621779 1.0 0.9767898469557318 0.964040958358229
GOTERM_BP_ALL GO:1905039~carboxylic acid transmembrane transport 6 0.9950248756218906 0.043546193163852706 FBGN0032219, FBGN0037203, FBGN0033760, FBGN0033443, FBGN0030817, FBGN0040383 401 54 11152 3.090052646162372 1.0 1.0 0.9873271889400922
GOTERM_BP_ALL GO:1903825~organic acid transmembrane transport 6 0.9950248756218906 0.043546193163852706 FBGN0032219, FBGN0037203, FBGN0033760, FBGN0033443, FBGN0030817, FBGN0040383 401 54 11152 3.090052646162372 1.0 1.0 0.9873271889400922
GOTERM_BP_ALL GO:0006733~oxidoreduction coenzyme metabolic process 7 1.1608623548922055 0.04402859558028488 FBGN0037001, FBGN0031713, FBGN0050410, FBGN0038957, FBGN0023477, FBGN0265356, FBGN0030239 401 72 11152 2.703796065392075 1.0 1.0 0.9873271889400922
GOTERM_BP_ALL GO:0051146~striated muscle cell differentiation 8 1.3266998341625207 0.044728332064737426 FBGN0002773, FBGN0036044, FBGN0283471, FBGN0082582, FBGN0002789, FBGN0265356, FBGN0003149, FBGN0004117 401 91 11152 2.444876818941657 1.0 1.0 0.9873271889400922
GOTERM_BP_ALL GO:0042445~hormone metabolic process 7 1.1608623548922055 0.046586986242275925 FBGN0260942, FBGN0033817, FBGN0038198, FBGN0030586, FBGN0031791, FBGN0030593, FBGN0035206 401 73 11152 2.66675776312643 1.0 1.0 0.9873271889400922
GOTERM_BP_ALL GO:0007275~multicellular organism development 112 18.573797678275287 0.048330357732006494 FBGN0016123, FBGN0039480, FBGN0030394, FBGN0039081, FBGN0261341, FBGN0035280, FBGN0003721, FBGN0260653, FBGN0035281, FBGN0039481, FBGN0003162, FBGN0035049, FBGN0035206, FBGN0033667, FBGN0033668, FBGN0039805, FBGN0031646, FBGN0014454, FBGN0038167, FBGN0260660, FBGN0031097, FBGN0000588, FBGN00013…
GOTERM_BP_ALL GO:0055085~transmembrane transport 36 5.970149253731343 0.048475948975438235 FBGN0038652, FBGN0037386, FBGN0037387, FBGN0039244, FBGN0037203, FBGN0033760, FBGN0039886, FBGN0038412, FBGN0039081, FBGN0260479, FBGN0264753, FBGN0032219, FBGN0266432, FBGN0050345, FBGN0028562, FBGN0050344, FBGN0033443, FBGN0030817, FBGN0032433, FBGN0034611, FBGN0051634, FBGN0052669, FBGN0034063, FBGN00387…
GOTERM_BP_ALL GO:0008340~determination of adult lifespan 12 1.9900497512437811 0.04873146705979725 FBGN0053138, FBGN0038167, FBGN0053126, FBGN0016697, FBGN0035131, FBGN0003256, FBGN0028695, FBGN0029002, FBGN0029783, FBGN0052475, FBGN0037802, FBGN0250843 401 174 11152 1.9179637114111274 1.0 1.0 0.9873271889400922
GOTERM_BP_ALL GO:0034754~cellular hormone metabolic process 6 0.9950248756218906 0.04967679237323023 FBGN0033817, FBGN0038198, FBGN0030586, FBGN0031791, FBGN0030593, FBGN0035206 401 56 11152 2.9796936230851445 1.0 1.0 0.9873271889400922
GOTERM_BP_ALL GO:0016042~lipid catabolic process 12 1.9900497512437811 0.05040880445032443 FBGN0032192, FBGN0031426, FBGN0038167, FBGN0036397, FBGN0085476, FBGN0034166, FBGN0264979, FBGN0250847, FBGN0032266, FBGN0035203, FBGN0036996, FBGN0040349 401 175 11152 1.907003918774492 1.0 1.0 0.9873271889400922
GOTERM_BP_ALL GO:0048856~anatomical structure development 129 21.393034825870647 0.05068661159392419 FBGN0016123, FBGN0039480, FBGN0030394, FBGN0039081, FBGN0261341, FBGN0035280, FBGN0003721, FBGN0260653, FBGN0035281, FBGN0039481, FBGN0028622, FBGN0023175, FBGN0001142, FBGN0031089, FBGN0003162, FBGN0035049, FBGN0035206, FBGN0033667, FBGN0033668, FBGN0039805, FBGN0031646, FBGN0014454, FBGN0038167,…
GOTERM_BP_ALL GO:0042742~defense response to bacterium 17 2.8192371475953566 0.05112642886358016 FBGN0041579, FBGN0038530, FBGN0037203, FBGN0010385, FBGN0052185, FBGN0000279, FBGN0050062, FBGN0040736, FBGN0035806, FBGN0037906, FBGN0283461, FBGN0041581, FBGN0004240, FBGN0010388, FBGN0034328, FBGN0034407, FBGN0034539 401 285 11152 1.6588703679397998 1.0 1.0 0.9873271889400922
GOTERM_BP_ALL GO:0042180~cellular ketone metabolic process 7 1.1608623548922055 0.05197556402421323 FBGN0037001, FBGN0031713, FBGN0033817, FBGN0038198, FBGN0030586, FBGN0030593, FBGN0265356 401 75 11152 2.595644222776392 1.0 1.0 0.9873271889400922
GOTERM_BP_ALL GO:0035002~liquid clearance, open tracheal system 4 0.6633499170812603 0.05307484529321399 FBGN0001311, FBGN0001321, FBGN0266464, FBGN0038132 401 24 11152 4.6350789692435574 1.0 1.0 0.9873271889400922
GOTERM_BP_ALL GO:0003333~amino acid transmembrane transport 5 0.8291873963515755 0.05402534106384217 FBGN0032219, FBGN0037203, FBGN0033760, FBGN0033443, FBGN0030817 401 40 11152 3.4763092269326683 1.0 1.0 0.9873271889400922
GOTERM_BP_ALL GO:0006520~cellular amino acid metabolic process 13 2.155887230514096 0.05474612904442016 FBGN0261625, FBGN0034276, FBGN0016013, FBGN0036992, FBGN0023535, FBGN0265356, FBGN0287209, FBGN0032727, FBGN0030653, FBGN0001142, FBGN0036997, FBGN0027780, FBGN0027083 401 199 11152 1.8167646211105402 1.0 1.0 0.9873271889400922
GOTERM_BP_ALL GO:0010259~multicellular organism aging 12 1.9900497512437811 0.055673597479860434 FBGN0053138, FBGN0038167, FBGN0053126, FBGN0016697, FBGN0035131, FBGN0003256, FBGN0028695, FBGN0029002, FBGN0029783, FBGN0052475, FBGN0037802, FBGN0250843 401 178 11152 1.874863403289529 1.0 1.0 0.9873271889400922
GOTERM_BP_ALL GO:0035158~regulation of tube diameter, open tracheal system 3 0.4975124378109453 0.05698238652839128 FBGN0001311, FBGN0001321, FBGN0261277 401 11 11152 7.584674676944004 1.0 1.0 0.9873271889400922
GOTERM_BP_ALL GO:1901605~alpha-amino acid metabolic process 10 1.658374792703151 0.060168837231460305 FBGN0032727, FBGN0261625, FBGN0030653, FBGN0034276, FBGN0016013, FBGN0001142, FBGN0036992, FBGN0023535, FBGN0036997, FBGN0287209 401 138 11152 2.0152517257580684 1.0 1.0 0.9873271889400922
GOTERM_BP_ALL GO:0046395~carboxylic acid catabolic process 9 1.4925373134328357 0.06412569616426234 FBGN0261625, FBGN0030653, FBGN0034276, FBGN0016013, FBGN0036992, FBGN0035203, FBGN0023535, FBGN0036997, FBGN0040349 401 119 11152 2.1033131457071605 1.0 1.0 0.9873271889400922
GOTERM_BP_ALL GO:0016054~organic acid catabolic process 9 1.4925373134328357 0.06412569616426234 FBGN0261625, FBGN0030653, FBGN0034276, FBGN0016013, FBGN0036992, FBGN0035203, FBGN0023535, FBGN0036997, FBGN0040349 401 119 11152 2.1033131457071605 1.0 1.0 0.9873271889400922
GOTERM_BP_ALL GO:0042559~pteridine-containing compound biosynthetic process 3 0.4975124378109453 0.06679620364713246 FBGN0003141, FBGN0086348, FBGN0003162 401 12 11152 6.952618453865337 1.0 1.0 0.9873271889400922
GOTERM_BP_ALL GO:0016051~carbohydrate biosynthetic process 6 0.9950248756218906 0.06711273039391902 FBGN0053138, FBGN0001311, FBGN0001970, FBGN0036552, FBGN0038257, FBGN0266064 401 61 11152 2.7354564408650504 1.0 1.0 0.9873271889400922
GOTERM_BP_ALL GO:0007505~adult fat body development 2 0.33167495854063017 0.07045259884292503 FBGN0035049, FBGN0033438 401 2 11152 27.810473815461343 1.0 1.0 0.9873271889400922
GOTERM_BP_ALL GO:0030574~collagen catabolic process 2 0.33167495854063017 0.07045259884292503 FBGN0035049, FBGN0033438 401 2 11152 27.810473815461343 1.0 1.0 0.9873271889400922
GOTERM_BP_ALL GO:0044259~multicellular organismal macromolecule metabolic process 2 0.33167495854063017 0.07045259884292503 FBGN0035049, FBGN0033438 401 2 11152 27.810473815461343 1.0 1.0 0.9873271889400922
GOTERM_BP_ALL GO:0032963~collagen metabolic process 2 0.33167495854063017 0.07045259884292503 FBGN0035049, FBGN0033438 401 2 11152 27.810473815461343 1.0 1.0 0.9873271889400922
GOTERM_BP_ALL GO:0003144~embryonic heart tube formation 2 0.33167495854063017 0.07045259884292503 FBGN0035049, FBGN0033438 401 2 11152 27.810473815461343 1.0 1.0 0.9873271889400922
GOTERM_BP_ALL GO:0044243~multicellular organismal catabolic process 2 0.33167495854063017 0.07045259884292503 FBGN0035049, FBGN0033438 401 2 11152 27.810473815461343 1.0 1.0 0.9873271889400922
GOTERM_BP_ALL GO:1903054~negative regulation of extracellular matrix organization 2 0.33167495854063017 0.07045259884292503 FBGN0031097, FBGN0033438 401 2 11152 27.810473815461343 1.0 1.0 0.9873271889400922
GOTERM_BP_ALL GO:0006814~sodium ion transport 8 1.3266998341625207 0.07361067014593584 FBGN0038652, FBGN0266432, FBGN0051105, FBGN0031939, FBGN0033443, FBGN0053508, FBGN0260479, FBGN0052669 401 102 11152 2.181213632585204 1.0 1.0 0.9873271889400922
GOTERM_BP_ALL GO:0006541~glutamine metabolic process 3 0.4975124378109453 0.0771196921533362 FBGN0261625, FBGN0001142, FBGN0287209 401 13 11152 6.4178016497218495 1.0 1.0 0.9873271889400922
GOTERM_BP_ALL GO:0000270~peptidoglycan metabolic process 3 0.4975124378109453 0.0771196921533362 FBGN0035806, FBGN0037906, FBGN0043578 401 13 11152 6.4178016497218495 1.0 1.0 0.9873271889400922
GOTERM_BP_ALL GO:0009253~peptidoglycan catabolic process 3 0.4975124378109453 0.0771196921533362 FBGN0035806, FBGN0037906, FBGN0043578 401 13 11152 6.4178016497218495 1.0 1.0 0.9873271889400922
GOTERM_BP_ALL GO:0044282~small molecule catabolic process 11 1.8242122719734661 0.08284350976711677 FBGN0261625, FBGN0030653, FBGN0034276, FBGN0016013, FBGN0036992, FBGN0035147, FBGN0036552, FBGN0035203, FBGN0023535, FBGN0036997, FBGN0040349 401 169 11152 1.8101491832548804 1.0 1.0 0.9873271889400922
GOTERM_BP_ALL GO:0009894~regulation of catabolic process 15 2.4875621890547266 0.08694118076368715 FBGN0038167, FBGN0036397, FBGN0036136, FBGN0286784, FBGN0261396, FBGN0031161, FBGN0265356, FBGN0011706, FBGN0027841, FBGN0003256, FBGN0028695, FBGN0266064, FBGN0031773, FBGN0028692, FBGN0032216 401 261 11152 1.5983030928426063 1.0 1.0 0.9873271889400922
GOTERM_BP_ALL GO:0051156~glucose 6-phosphate metabolic process 3 0.4975124378109453 0.0879038713956525 FBGN0050410, FBGN0023477, FBGN0030239 401 14 11152 5.959387246170289 1.0 1.0 0.9873271889400922
GOTERM_BP_ALL GO:0009065~glutamine family amino acid catabolic process 3 0.4975124378109453 0.0879038713956525 FBGN0261625, FBGN0030653, FBGN0023535 401 14 11152 5.959387246170289 1.0 1.0 0.9873271889400922
GOTERM_BP_ALL GO:0006739~NADP metabolic process 3 0.4975124378109453 0.0879038713956525 FBGN0050410, FBGN0023477, FBGN0030239 401 14 11152 5.959387246170289 1.0 1.0 0.9873271889400922
GOTERM_BP_ALL GO:0019752~carboxylic acid metabolic process 23 3.814262023217247 0.09414322618376364 FBGN0261625, FBGN0260942, FBGN0034276, FBGN0016013, FBGN0036992, FBGN0031791, FBGN0038257, FBGN0023535, FBGN0040349, FBGN0042627, FBGN0265356, FBGN0287209, FBGN0032727, FBGN0030653, FBGN0033949, FBGN0001142, FBGN0038957, FBGN0035203, FBGN0003162, FBGN0036997, FBGN0027780, FBGN0032524, FBGN0027083 4…
GOTERM_BP_ALL GO:0035296~regulation of tube diameter 3 0.4975124378109453 0.0991026033228893 FBGN0001311, FBGN0001321, FBGN0261277 401 15 11152 5.562094763092269 1.0 1.0 0.9873271889400922

## Sheet: CC
Category Term Count % PValue Genes List Total Pop Hits Pop Total Fold Enrichment Bonferroni Benjamini FDR
GOTERM_CC_ALL GO:0000502~proteasome complex 34 5.638474295190713 7.998973866734239E-33 FBGN0086134, FBGN0036136, FBGN0039788, FBGN0020369, FBGN0023174, FBGN0028688, FBGN0023175, FBGN0028687, FBGN0028689, FBGN0028684, FBGN0029134, FBGN0028686, FBGN0028685, FBGN0026380, FBGN0032596, FBGN0033886, FBGN0016697, FBGN0037378, FBGN0015282, FBGN0015283, FBGN0261396, FBGN0002787, FBGN0028695, FBGN0250746, …
GOTERM_CC_ALL GO:1905369~endopeptidase complex 34 5.638474295190713 7.998973866734239E-33 FBGN0086134, FBGN0036136, FBGN0039788, FBGN0020369, FBGN0023174, FBGN0028688, FBGN0023175, FBGN0028687, FBGN0028689, FBGN0028684, FBGN0029134, FBGN0028686, FBGN0028685, FBGN0026380, FBGN0032596, FBGN0033886, FBGN0016697, FBGN0037378, FBGN0015282, FBGN0015283, FBGN0261396, FBGN0002787, FBGN0028695, FBGN025074…
GOTERM_CC_ALL GO:0005576~extracellular region 129 21.393034825870647 5.104769133267271E-29 FBGN0034471, FBGN0016123, FBGN0264979, FBGN0010385, FBGN0052185, FBGN0261341, FBGN0035280, FBGN0038395, FBGN0040637, FBGN0260653, FBGN0035281, FBGN0037906, FBGN0031089, FBGN0029791, FBGN0035049, FBGN0010388, FBGN0035844, FBGN0035845, FBGN0259713, FBGN0041579, FBGN0260660, FBGN0031097, FBGN0039098, FBGN00047…
GOTERM_CC_ALL GO:1905368~peptidase complex 34 5.638474295190713 6.42490902898293E-25 FBGN0086134, FBGN0036136, FBGN0039788, FBGN0020369, FBGN0023174, FBGN0028688, FBGN0023175, FBGN0028687, FBGN0028689, FBGN0028684, FBGN0029134, FBGN0028686, FBGN0028685, FBGN0026380, FBGN0032596, FBGN0033886, FBGN0016697, FBGN0037378, FBGN0015282, FBGN0015283, FBGN0261396, FBGN0002787, FBGN0028695, FBGN0250746, FB…
GOTERM_CC_ALL GO:0005838~proteasome regulatory particle 20 3.316749585406302 1.7154848654689453E-22 FBGN0039788, FBGN0015282, FBGN0015283, FBGN0261396, FBGN0020369, FBGN0002787, FBGN0028688, FBGN0028687, FBGN0028689, FBGN0028695, FBGN0028684, FBGN0028694, FBGN0028686, FBGN0028685, FBGN0028691, FBGN0028690, FBGN0028693, FBGN0033886, FBGN0028692, FBGN0011327 413 26 11264 20.97969826783386 6.6389264…
GOTERM_CC_ALL GO:0022624~proteasome accessory complex 20 3.316749585406302 5.587289785600958E-22 FBGN0039788, FBGN0015282, FBGN0015283, FBGN0261396, FBGN0020369, FBGN0002787, FBGN0028688, FBGN0028687, FBGN0028689, FBGN0028695, FBGN0028684, FBGN0028694, FBGN0028686, FBGN0028685, FBGN0028691, FBGN0028690, FBGN0028693, FBGN0033886, FBGN0028692, FBGN0011327 413 27 11264 20.202672406062234 2.162281147…
GOTERM_CC_ALL GO:0044421~extracellular region part 89 14.759535655058043 7.445652262489361E-19 FBGN0034471, FBGN0038198, FBGN0016123, FBGN0010385, FBGN0264979, FBGN0034157, FBGN0053470, FBGN0052185, FBGN0000658, FBGN0261385, FBGN0038395, FBGN0035280, FBGN0034391, FBGN0040637, FBGN0260653, FBGN0035281, FBGN0033869, FBGN0035806, FBGN0036619, FBGN0005664, FBGN0031089, FBGN0029791, FBGN0035049, FBGN0…
GOTERM_CC_ALL GO:0005615~extracellular space 66 10.945273631840797 6.439248005981721E-12 FBGN0034471, FBGN0038198, FBGN0016123, FBGN0010385, FBGN0264979, FBGN0053470, FBGN0052185, FBGN0000658, FBGN0038395, FBGN0034391, FBGN0040637, FBGN0260653, FBGN0035806, FBGN0036619, FBGN0031089, FBGN0035049, FBGN0000092, FBGN0034435, FBGN0041579, FBGN0038001, FBGN0085476, FBGN0034166, FBGN0035496, FBGN0038126…
GOTERM_CC_ALL GO:0008540~proteasome regulatory particle, base subcomplex 10 1.658374792703151 2.146711773800583E-11 FBGN0028687, FBGN0028684, FBGN0028695, FBGN0039788, FBGN0028686, FBGN0028685, FBGN0015282, FBGN0015283, FBGN0028692, FBGN0020369 413 12 11264 22.72800645682002 8.307791454775781E-9 9.230860627342507E-10 8.896927684751305E-10
GOTERM_CC_ALL GO:0031012~extracellular matrix 27 4.477611940298507 6.24359515767731E-11 FBGN0036995, FBGN0034157, FBGN0035280, FBGN0260653, FBGN0034391, FBGN0035281, FBGN0033869, FBGN0036619, FBGN0005664, FBGN0250833, FBGN0029791, FBGN0035049, FBGN0029170, FBGN0036879, FBGN0259713, FBGN0036881, FBGN0039155, FBGN0035510, FBGN0004783, FBGN0028573, FBGN0004782, FBGN0004781, FBGN0004780, FBGN0035512,…
GOTERM_CC_ALL GO:0005839~proteasome core complex 12 1.9900497512437811 6.467799695596404E-10 FBGN0023174, FBGN0023175, FBGN0086134, FBGN0016697, FBGN0250746, FBGN0261394, FBGN0029134, FBGN0004066, FBGN0002284, FBGN0026380, FBGN0032596, FBGN0250843 413 26 11264 12.587818960700316 2.503038144530123E-7 2.2754895292689165E-8 2.1931720785976894E-8
GOTERM_CC_ALL GO:0008541~proteasome regulatory particle, lid subcomplex 9 1.4925373134328357 1.3041517765727053E-9 FBGN0028688, FBGN0028689, FBGN0028694, FBGN0028691, FBGN0028690, FBGN0028693, FBGN0033886, FBGN0261396, FBGN0002787 413 12 11264 20.455205811138015 5.047066143903933E-7 4.205889479446975E-8 4.053738438846825E-8
GOTERM_CC_ALL GO:0019773~proteasome core complex, alpha-subunit complex 6 0.9950248756218906 4.0907221044044776E-5 FBGN0023175, FBGN0086134, FBGN0016697, FBGN0261394, FBGN0004066, FBGN0250843 413 12 11264 13.636803874092012 0.01570676015797301 0.0012177765033881023 0.001173722573032977
GOTERM_CC_ALL GO:0019774~proteasome core complex, beta-subunit complex 6 0.9950248756218906 6.448338642719952E-5 FBGN0023174, FBGN0250746, FBGN0029134, FBGN0002284, FBGN0026380, FBGN0032596 413 13 11264 12.587818960700316 0.024647051643619022 0.0017825050390947296 0.0017180216526675302
GOTERM_CC_ALL GO:0043292~contractile fiber 11 1.8242122719734661 5.230876723639489E-4 FBGN0002773, FBGN0036044, FBGN0002772, FBGN0259209, FBGN0031692, FBGN0283471, FBGN0033289, FBGN0082582, FBGN0265356, FBGN0003149, FBGN0003721 413 78 11264 3.846278015769541 0.1833036299503471 0.013495661946989881 0.013007446786116863
GOTERM_CC_ALL GO:0015629~actin cytoskeleton 14 2.321724709784411 0.0014181946904558932 FBGN0036044, FBGN0259209, FBGN0031692, FBGN0262029, FBGN0261385, FBGN0002789, FBGN0003149, FBGN0003721, FBGN0004117, FBGN0002773, FBGN0002772, FBGN0003187, FBGN0283471, FBGN0030955 413 136 11264 2.8075772681954136 0.4226062842389888 0.03430258407540192 0.033061663721253014
GOTERM_CC_ALL GO:0044449~contractile fiber part 10 1.658374792703151 0.0017464010851432302 FBGN0036044, FBGN0002772, FBGN0259209, FBGN0031692, FBGN0283471, FBGN0033289, FBGN0082582, FBGN0265356, FBGN0003149, FBGN0003721 413 76 11264 3.5886325984452654 0.49158033835748527 0.03975630705590765 0.0383180943975544
GOTERM_CC_ALL GO:0030016~myofibril 9 1.4925373134328357 0.0054659610360545344 FBGN0002773, FBGN0036044, FBGN0259209, FBGN0031692, FBGN0283471, FBGN0082582, FBGN0265356, FBGN0003149, FBGN0003721 413 74 11264 3.317060401806164 0.8801038372612854 0.11751816227517249 0.11326685924713006
GOTERM_CC_ALL GO:0031597~cytosolic proteasome complex 3 0.4975124378109453 0.007624921767959489 FBGN0028695, FBGN0028685, FBGN0028692 413 4 11264 20.455205811138015 0.948292488616522 0.15530761706317486 0.14968925365520472
GOTERM_CC_ALL GO:1902494~catalytic complex 53 8.7893864013267 0.009489757098840342 FBGN0261109, FBGN0039244, FBGN0036136, FBGN0085428, FBGN0023174, FBGN0023175, FBGN0013813, FBGN0036733, FBGN0051812, FBGN0058191, FBGN0263738, FBGN0261396, FBGN0000588, FBGN0250746, FBGN0028695, FBGN0261394, FBGN0028694, FBGN0004066, FBGN0002284, FBGN0028691, FBGN0028690, FBGN0028693, FBGN0031773, FBGN0032467, FBGN…
GOTERM_CC_ALL GO:0030017~sarcomere 8 1.3266998341625207 0.013756044170601542 FBGN0036044, FBGN0259209, FBGN0031692, FBGN0283471, FBGN0082582, FBGN0265356, FBGN0003149, FBGN0003721 413 70 11264 3.1169837426496025 0.99530165120576 0.2535042425725141 0.24433354645877978
GOTERM_CC_ALL GO:0005654~nucleoplasm 37 6.135986733001658 0.032824808021186196 FBGN0261109, FBGN0086134, FBGN0020369, FBGN0023174, FBGN0028688, FBGN0023175, FBGN0028687, FBGN0028689, FBGN0028684, FBGN0029134, FBGN0028686, FBGN0028685, FBGN0026380, FBGN0032596, FBGN0031740, FBGN0036733, FBGN0032216, FBGN0016697, FBGN0263738, FBGN0015282, FBGN0015283, FBGN0261396, FBGN0002787, FBGN0000588, FBGN0027…
GOTERM_CC_ALL GO:0005884~actin filament 5 0.8291873963515755 0.03441851864392895 FBGN0036044, FBGN0003187, FBGN0030955, FBGN0003721, FBGN0004117 413 34 11264 4.010824668850591 0.9999987018791825 0.5791289876174132 0.5581785849645868
GOTERM_CC_ALL GO:0009986~cell surface 11 1.8242122719734661 0.038502898204701 FBGN0001321, FBGN0039155, FBGN0016123, FBGN0035199, FBGN0004197, FBGN0261385, FBGN0261341, FBGN0030329, FBGN0260653, FBGN0033438, FBGN0035539 413 144 11264 2.083400591875168 0.9999997483087799 0.6208592335508036 0.5983992095980614
GOTERM_CC_ALL GO:0099081~supramolecular polymer 17 2.8192371475953566 0.056448094660025046 FBGN0036044, FBGN0262717, FBGN0259209, FBGN0031692, FBGN0265356, FBGN0003149, FBGN0003721, FBGN0004117, FBGN0002773, FBGN0002772, FBGN0003187, FBGN0028573, FBGN0283471, FBGN0033289, FBGN0013813, FBGN0082582, FBGN0030955 413 283 11264 1.6383439283361425 0.9999999998284609 0.8738165053371877 0.8422055723275736
GOTERM_CC_ALL GO:0099080~supramolecular complex 17 2.8192371475953566 0.059110166605281164 FBGN0036044, FBGN0262717, FBGN0259209, FBGN0031692, FBGN0265356, FBGN0003149, FBGN0003721, FBGN0004117, FBGN0002773, FBGN0002772, FBGN0003187, FBGN0028573, FBGN0283471, FBGN0033289, FBGN0013813, FBGN0082582, FBGN0030955 413 285 11264 1.6268467779618536 0.9999999999425214 0.8798320952401466 0.8480035439911491
GOTERM_CC_ALL GO:0036379~myofilament 3 0.4975124378109453 0.06914018131712096 FBGN0031692, FBGN0283471, FBGN0003149 413 12 11264 6.818401937046006 0.9999999999990917 0.9584079354844801 0.9237368473790984
GOTERM_CC_ALL GO:0034515~proteasome storage granule 2 0.33167495854063017 0.07181868250400497 FBGN0028695, FBGN0028692 413 2 11264 27.27360774818402 0.9999999999997022 0.9584079354844801 0.9237368473790984
GOTERM_CC_ALL GO:0034098~VCP-NPL4-UFD1 AAA ATPase complex 2 0.33167495854063017 0.07181868250400497 FBGN0036136, FBGN0286784 413 2 11264 27.27360774818402 0.9999999999997022 0.9584079354844801 0.9237368473790984
GOTERM_CC_ALL GO:0016459~myosin complex 4 0.6633499170812603 0.08809608386681743 FBGN0002773, FBGN0002772, FBGN0262029, FBGN0003149 413 29 11264 3.761876930784003 0.9999999999999997 1.0 0.966321243523316
GOTERM_CC_ALL GO:0099512~supramolecular fiber 16 2.6533996683250414 0.09033530170764038 FBGN0036044, FBGN0262717, FBGN0259209, FBGN0031692, FBGN0265356, FBGN0003149, FBGN0003721, FBGN0004117, FBGN0002773, FBGN0002772, FBGN0003187, FBGN0283471, FBGN0033289, FBGN0013813, FBGN0082582, FBGN0030955 413 280 11264 1.5584918713248013 0.9999999999999999 1.0 0.966321243523316

## Sheet: MF
Category Term Count % PValue Genes List Total Pop Hits Pop Total Fold Enrichment Bonferroni Benjamini FDR
GOTERM_MF_ALL GO:0042302~structural constituent of cuticle 39 6.467661691542288 1.203824984195214E-19 FBGN0034157, FBGN0039480, FBGN0030394, FBGN0020642, FBGN0035280, FBGN0020765, FBGN0035281, FBGN0039481, FBGN0033308, FBGN0033869, FBGN0032538, FBGN0028544, FBGN0036619, FBGN0033729, FBGN0005664, FBGN0250833, FBGN0003065, FBGN0259223, FBGN0029170, FBGN0036879, FBGN0039805, FBGN0033725, FBGN0014454…
GOTERM_MF_ALL GO:0005214~structural constituent of chitin-based cuticle 35 5.804311774461028 4.1917342398604E-17 FBGN0034157, FBGN0039480, FBGN0030394, FBGN0020642, FBGN0035280, FBGN0020765, FBGN0035281, FBGN0039481, FBGN0033869, FBGN0032538, FBGN0028544, FBGN0036619, FBGN0033729, FBGN0250833, FBGN0003065, FBGN0029170, FBGN0036879, FBGN0039805, FBGN0033725, FBGN0014454, FBGN0036881, FBGN0035510, …
GOTERM_MF_ALL GO:0008010~structural constituent of chitin-based larval cuticle 27 4.477611940298507 1.9048596813926202E-13 FBGN0034157, FBGN0039480, FBGN0030394, FBGN0020642, FBGN0035280, FBGN0020765, FBGN0035281, FBGN0039481, FBGN0033869, FBGN0036619, FBGN0033729, FBGN0250833, FBGN0036879, FBGN0039805, FBGN0033725, FBGN0036881, FBGN0035510, FBGN0004783, FBGN0002440, FBGN0004782, FBGN0004781, FBG…
GOTERM_MF_ALL GO:0008061~chitin binding 23 3.814262023217247 2.0867380070534542E-9 FBGN0034030, FBGN0035398, FBGN0038645, FBGN0037487, FBGN0034157, FBGN0038632, FBGN0028938, FBGN0038180, FBGN0031097, FBGN0261341, FBGN0029913, FBGN0022702, FBGN0040601, FBGN0260653, FBGN0052499, FBGN0032538, FBGN0028544, FBGN0027600, FBGN0026077, FBGN0022770, FBGN0035844, FBGN0035845, FBGN0038629 389 123 9841 4.730…
GOTERM_MF_ALL GO:0036402~proteasome-activating ATPase activity 7 1.1608623548922055 2.746253997949208E-7 FBGN0028687, FBGN0028684, FBGN0039788, FBGN0028686, FBGN0028685, FBGN0015282, FBGN0020369 389 9 9841 19.676378177663526 2.0018190483928056E-4 4.004038329009945E-5 3.965590773038656E-5
GOTERM_MF_ALL GO:0004298~threonine-type endopeptidase activity 7 1.1608623548922055 1.3364522191714961E-5 FBGN0023174, FBGN0250746, FBGN0261394, FBGN0029134, FBGN0002284, FBGN0026380, FBGN0032596 389 15 9841 11.805826906598115 0.00969549444853468 0.0013918195253943152 0.0013784550032026003
GOTERM_MF_ALL GO:0070003~threonine-type peptidase activity 7 1.1608623548922055 1.3364522191714961E-5 FBGN0023174, FBGN0250746, FBGN0261394, FBGN0029134, FBGN0002284, FBGN0026380, FBGN0032596 389 15 9841 11.805826906598115 0.00969549444853468 0.0013918195253943152 0.0013784550032026003
GOTERM_MF_ALL GO:0016787~hydrolase activity 105 17.412935323383085 3.577557576167814E-4 FBGN0037222, FBGN0261625, FBGN0039244, FBGN0016123, FBGN0264979, FBGN0035443, FBGN0031484, FBGN0037580, FBGN0260653, FBGN0023174, FBGN0037906, FBGN0029791, FBGN0003162, FBGN0035049, FBGN0013813, FBGN0030839, FBGN0035206, FBGN0033943, FBGN0032216, FBGN0051812, FBGN0250746, FBGN0028694, FBGN0029783, FBGN0250862,…
GOTERM_MF_ALL GO:0003824~catalytic activity 194 32.172470978441126 0.0016261777686162268 FBGN0037222, FBGN0264979, FBGN0031484, FBGN0039083, FBGN0085428, FBGN0261341, FBGN0037580, FBGN0023174, FBGN0037906, FBGN0001142, FBGN0035049, FBGN0013813, FBGN0030839, FBGN0069973, FBGN0032216, FBGN0260942, FBGN0038686, FBGN0039098, FBGN0032467, FBGN0286071, FBGN0033438, FBGN0027083, FBGN0037001, FBGN0035189…
GOTERM_MF_ALL GO:0005198~structural molecule activity 45 7.462686567164178 0.0024625284284970532 FBGN0262717, FBGN0034157, FBGN0039480, FBGN0030394, FBGN0020642, FBGN0035280, FBGN0020765, FBGN0035281, FBGN0039481, FBGN0033308, FBGN0033869, FBGN0032538, FBGN0028544, FBGN0036619, FBGN0033729, FBGN0028689, FBGN0005664, FBGN0250833, FBGN0003065, FBGN0036853, FBGN0259223, FBGN0029170, FBGN0036879, FBG…
GOTERM_MF_ALL GO:0004553~hydrolase activity, hydrolyzing O-glycosyl compounds 11 1.8242122719734661 0.003262512631155914 FBGN0032192, FBGN0053138, FBGN0038870, FBGN0035398, FBGN0030839, FBGN0038180, FBGN0029913, FBGN0022702, FBGN0002569, FBGN0050062, FBGN0034539 389 92 9841 3.024784844081815 0.9076583414880516 0.21621560982842372 0.21413946542677909
GOTERM_MF_ALL GO:0008514~organic anion transmembrane transporter activity 13 2.155887230514096 0.004292419726103899 FBGN0034063, FBGN0035173, FBGN0037203, FBGN0033760, FBGN0260479, FBGN0023549, FBGN0032219, FBGN0031939, FBGN0033443, FBGN0030817, FBGN0032433, FBGN0040383, FBGN0051634 389 127 9841 2.5895795801874377 0.9565397748993595 0.26076449836081184 0.2582605868539179
GOTERM_MF_ALL GO:0016810~hydrolase activity, acting on carbon-nitrogen (but not peptide) bonds 11 1.8242122719734661 0.005934887558833908 FBGN0035806, FBGN0037906, FBGN0261625, FBGN0043578, FBGN0030653, FBGN0029783, FBGN0037802, FBGN0003162, FBGN0023535, FBGN0034733, FBGN0260653 389 100 9841 2.7828020565552696 0.9869559449244133 0.3092942759583384 0.3063243720739648
GOTERM_MF_ALL GO:0052689~carboxylic ester hydrolase activity 14 2.321724709784411 0.0059398077687472395 FBGN0085476, FBGN0034166, FBGN0264979, FBGN0038257, FBGN0031327, FBGN0031426, FBGN0027584, FBGN0250847, FBGN0032266, FBGN0250862, FBGN0036996, FBGN0038806, FBGN0033943, FBGN0030239 389 149 9841 2.377012128845258 0.9870029264093312 0.3092942759583384 0.3063243720739648
GOTERM_MF_ALL GO:0016798~hydrolase activity, acting on glycosyl bonds 12 1.9900497512437811 0.006364458454479917 FBGN0032192, FBGN0053138, FBGN0038870, FBGN0035398, FBGN0029114, FBGN0030839, FBGN0038180, FBGN0029913, FBGN0022702, FBGN0002569, FBGN0050062, FBGN0034539 389 117 9841 2.594687232219366 0.9904814972555221 0.30931268088772396 0.30634260027563337
GOTERM_MF_ALL GO:0046943~carboxylic acid transmembrane transporter activity 11 1.8242122719734661 0.007792578706711317 FBGN0032219, FBGN0034063, FBGN0035173, FBGN0037203, FBGN0031939, FBGN0033760, FBGN0033443, FBGN0030817, FBGN0040383, FBGN0260479, FBGN0023549 389 104 9841 2.675771208226221 0.9966641893038679 0.33074102256936916 0.32756518284648084
GOTERM_MF_ALL GO:0005342~organic acid transmembrane transporter activity 11 1.8242122719734661 0.007792578706711317 FBGN0032219, FBGN0034063, FBGN0035173, FBGN0037203, FBGN0031939, FBGN0033760, FBGN0033443, FBGN0030817, FBGN0040383, FBGN0260479, FBGN0023549 389 104 9841 2.675771208226221 0.9966641893038679 0.33074102256936916 0.32756518284648084
GOTERM_MF_ALL GO:0016491~oxidoreductase activity 40 6.633499170812604 0.008166445001712819 FBGN0037001, FBGN0262717, FBGN0034276, FBGN0032350, FBGN0036992, FBGN0038511, FBGN0015034, FBGN0030593, FBGN0286203, FBGN0036290, FBGN0085428, FBGN0053093, FBGN0028940, FBGN0004577, FBGN0031726, FBGN0033949, FBGN0263782, FBGN0032819, FBGN0266570, FBGN0033520, FBGN0033521, FBGN0069973, FBGN0035943, FBGN00369…
GOTERM_MF_ALL GO:0016614~oxidoreductase activity, acting on CH-OH group of donors 13 2.155887230514096 0.008735840447071274 FBGN0032350, FBGN0030593, FBGN0036290, FBGN0040349, FBGN0042627, FBGN0000640, FBGN0033949, FBGN0263782, FBGN0030586, FBGN0069973, FBGN0036997, FBGN0032405, FBGN0032889 389 139 9841 2.3660187531208963 0.9983324629155608 0.33518040452183995 0.3319619369887084
GOTERM_MF_ALL GO:0070628~proteasome binding 4 0.6633499170812603 0.012950929474252165 FBGN0028694, FBGN0037378, FBGN0033886, FBGN0032216 389 13 9841 7.784061696658097 0.9999253646984898 0.47206137933649145 0.4675285540205032
GOTERM_MF_ALL GO:0016298~lipase activity 10 1.658374792703151 0.01409576469387196 FBGN0031426, FBGN0085476, FBGN0034166, FBGN0264979, FBGN0250847, FBGN0032266, FBGN0250862, FBGN0035206, FBGN0036996, FBGN0038806 389 97 9841 2.608061908674105 0.99996797273623 0.4893244029444123 0.48462581471312166
GOTERM_MF_ALL GO:0004568~chitinase activity 4 0.6633499170812603 0.016008887968735036 FBGN0035398, FBGN0038180, FBGN0029913, FBGN0022702 389 14 9841 7.228057289753947 0.9999922273868764 0.5304763331458109 0.5253825960648498
GOTERM_MF_ALL GO:0016616~oxidoreductase activity, acting on the CH-OH group of donors, NAD or NADP as acceptor 11 1.8242122719734661 0.017015198250565536 FBGN0000640, FBGN0033949, FBGN0263782, FBGN0032350, FBGN0036290, FBGN0069973, FBGN0036997, FBGN0042627, FBGN0040349, FBGN0032889, FBGN0032405 389 117 9841 2.3784632962010854 0.9999963134555857 0.5393078054200989 0.5341292668221007
GOTERM_MF_ALL GO:0016811~hydrolase activity, acting on carbon-nitrogen (but not peptide) bonds, in linear amides 8 1.3266998341625207 0.018531599432457073 FBGN0035806, FBGN0037906, FBGN0261625, FBGN0043578, FBGN0030653, FBGN0029783, FBGN0037802, FBGN0260653 389 69 9841 2.933124697291457 0.9999988037045978 0.5628973327608836 0.557492282926417
GOTERM_MF_ALL GO:0008509~anion transmembrane transporter activity 14 2.321724709784411 0.025720086918683504 FBGN0034063, FBGN0035173, FBGN0037203, FBGN0033760, FBGN0260479, FBGN0023549, FBGN0032219, FBGN0031939, FBGN0033443, FBGN0030817, FBGN0032433, FBGN0040383, FBGN0034611, FBGN0051634 389 180 9841 1.9676378177663525 0.9999999943707205 0.7265569305737284 0.7195803894022385
GOTERM_MF_ALL GO:0061783~peptidoglycan muralytic activity 5 0.8291873963515755 0.02591286720839086 FBGN0035806, FBGN0037906, FBGN0043578, FBGN0050062, FBGN0034539 389 29 9841 4.3617587093342784 0.9999999951269486 0.7265569305737284 0.7195803894022385
GOTERM_MF_ALL GO:0031593~polyubiquitin binding 4 0.6633499170812603 0.031953897555848945 FBGN0036136, FBGN0037538, FBGN0286784, FBGN0015283 389 18 9841 5.621822336475292 0.9999999999477347 0.8431097473397458 0.8350140433186508
GOTERM_MF_ALL GO:0004806~triglyceride lipase activity 7 1.1608623548922055 0.03238281608437981 FBGN0031426, FBGN0085476, FBGN0034166, FBGN0264979, FBGN0250847, FBGN0032266, FBGN0036996 389 61 9841 2.9030721901470775 0.999999999962164 0.8431097473397458 0.8350140433186508
GOTERM_MF_ALL GO:0008028~monocarboxylic acid transmembrane transporter activity 5 0.8291873963515755 0.03579546952589634 FBGN0034063, FBGN0035173, FBGN0031939, FBGN0260479, FBGN0023549 389 32 9841 3.9528438303341904 0.9999999999971204 0.869829909479281 0.8614776332565718
GOTERM_MF_ALL GO:0080030~methyl indole-3-acetate esterase activity 5 0.8291873963515755 0.03579546952589634 FBGN0031327, FBGN0085476, FBGN0264979, FBGN0250847, FBGN0033943 389 32 9841 3.9528438303341904 0.9999999999971204 0.869829909479281 0.8614776332565718
GOTERM_MF_ALL GO:0097367~carbohydrate derivative binding 59 9.78441127694859 0.03802832527865455 FBGN0034030, FBGN0039244, FBGN0036334, FBGN0034157, FBGN0038632, FBGN0035443, FBGN0039083, FBGN0261341, FBGN0029913, FBGN0260653, FBGN0035806, FBGN0032538, FBGN0028544, FBGN0037906, FBGN0001142, FBGN0003162, FBGN0013813, FBGN0035844, FBGN0035845, FBGN0038167, FBGN0038645, FBGN0028938, FBGN0031097, FBG…
GOTERM_MF_ALL GO:0015171~amino acid transmembrane transporter activity 7 1.1608623548922055 0.04232666149268331 FBGN0032219, FBGN0037203, FBGN0031939, FBGN0033760, FBGN0033443, FBGN0030817, FBGN0260479 389 65 9841 2.724421593830334 0.9999999999999797 0.9642542571301917 0.9549952999286673
GOTERM_MF_ALL GO:0070403~NAD+ binding 3 0.4975124378109453 0.046457174140538626 FBGN0033949, FBGN0029783, FBGN0037802 389 9 9841 8.432733504712939 0.9999999999999991 1.0 0.9917582417582418
GOTERM_MF_ALL GO:0043130~ubiquitin binding 6 0.9950248756218906 0.049521052054391744 FBGN0036136, FBGN0037538, FBGN0286784, FBGN0033886, FBGN0015283, FBGN0010314 389 51 9841 2.9762588840163313 0.9999999999999999 1.0 0.9917582417582418
GOTERM_MF_ALL GO:0016788~hydrolase activity, acting on ester bonds 30 4.975124378109453 0.0582992938611773 FBGN0037683, FBGN0035143, FBGN0016123, FBGN0035189, FBGN0264979, FBGN0036552, FBGN0038257, FBGN0031484, FBGN0037163, FBGN0031426, FBGN0031327, FBGN0050104, FBGN0035206, FBGN0036996, FBGN0035425, FBGN0033943, FBGN0051812, FBGN0030239, FBGN0085476, FBGN0034166, FBGN0036323, FBGN0042627, FBGN00…
GOTERM_MF_ALL GO:0036459~thiol-dependent ubiquitinyl hydrolase activity 5 0.8291873963515755 0.06124718709790085 FBGN0028694, FBGN0026738, FBGN0010288, FBGN0032216, FBGN0011327 389 38 9841 3.3287105939656336 1.0 1.0 0.9917582417582418
GOTERM_MF_ALL GO:0004843~thiol-dependent ubiquitin-specific protease activity 5 0.8291873963515755 0.06124718709790085 FBGN0028694, FBGN0026738, FBGN0010288, FBGN0032216, FBGN0011327 389 38 9841 3.3287105939656336 1.0 1.0 0.9917582417582418
GOTERM_MF_ALL GO:0051287~NAD binding 5 0.8291873963515755 0.06621894616164677 FBGN0033949, FBGN0032350, FBGN0029783, FBGN0037802, FBGN0032889 389 39 9841 3.2433590402742074 1.0 1.0 0.9917582417582418
GOTERM_MF_ALL GO:0032182~ubiquitin-like protein binding 6 0.9950248756218906 0.06885866343972191 FBGN0036136, FBGN0037538, FBGN0286784, FBGN0033886, FBGN0015283, FBGN0010314 389 56 9841 2.7105214836577303 1.0 1.0 0.9917582417582418
GOTERM_MF_ALL GO:0101005~ubiquitinyl hydrolase activity 5 0.8291873963515755 0.07139401544344665 FBGN0028694, FBGN0026738, FBGN0010288, FBGN0032216, FBGN0011327 389 40 9841 3.162275064267352 1.0 1.0 0.9917582417582418
GOTERM_MF_ALL GO:0070011~peptidase activity, acting on L-amino acid peptides 31 5.140961857379768 0.07241701478878108 FBGN0037222, FBGN0284244, FBGN0261243, FBGN0037580, FBGN0023174, FBGN0030653, FBGN0029134, FBGN0029791, FBGN0026380, FBGN0032596, FBGN0035049, FBGN0034139, FBGN0010288, FBGN0032216, FBGN0038001, FBGN0035496, FBGN0032143, FBGN0026738, FBGN0031471, FBGN0031470, FBGN0002787, FBGN0020…
GOTERM_MF_ALL GO:0008745~N-acetylmuramoyl-L-alanine amidase activity 3 0.4975124378109453 0.07883171403900582 FBGN0035806, FBGN0037906, FBGN0043578 389 12 9841 6.324550128534704 1.0 1.0 0.9917582417582418
GOTERM_MF_ALL GO:0050662~coenzyme binding 10 1.658374792703151 0.08555819153709432 FBGN0031713, FBGN0033949, FBGN0263782, FBGN0032350, FBGN0030586, FBGN0029783, FBGN0032819, FBGN0030593, FBGN0037802, FBGN0032889 389 135 9841 1.8739407788250977 1.0 1.0 0.9917582417582418
GOTERM_MF_ALL GO:0008233~peptidase activity 31 5.140961857379768 0.0869515884263561 FBGN0037222, FBGN0284244, FBGN0261243, FBGN0037580, FBGN0023174, FBGN0030653, FBGN0029134, FBGN0029791, FBGN0026380, FBGN0032596, FBGN0035049, FBGN0034139, FBGN0010288, FBGN0032216, FBGN0038001, FBGN0035496, FBGN0032143, FBGN0026738, FBGN0031471, FBGN0031470, FBGN0002787, FBGN0020370, FBGN0250746, FBGN0261394, FBG…
GOTERM_MF_ALL GO:0042623~ATPase activity, coupled 12 1.9900497512437811 0.093561124936552 FBGN0038740, FBGN0266432, FBGN0028687, FBGN0039244, FBGN0028684, FBGN0039788, FBGN0015376, FBGN0028686, FBGN0028685, FBGN0015282, FBGN0020369, FBGN0003479 389 178 9841 1.705496663874527 1.0 1.0 0.9917582417582418
GOTERM_MF_ALL GO:0016209~antioxidant activity 6 0.9950248756218906 0.09680910042928477 FBGN0004577, FBGN0051028, FBGN0038511, FBGN0086348, FBGN0033520, FBGN0033521 389 62 9841 2.448212952981176 1.0 1.0 0.9917582417582418

## Sheet: KEGG
Category Term Count % PValue Genes List Total Pop Hits Pop Total Fold Enrichment Bonferroni Benjamini FDR
KEGG_PATHWAY dme03050:Proteasome 31 5.140961857379768 9.726895981228248E-30 FBGN0086134, FBGN0039788, FBGN0020369, FBGN0023174, FBGN0028688, FBGN0023175, FBGN0028687, FBGN0028689, FBGN0028684, FBGN0029134, FBGN0028686, FBGN0028685, FBGN0026380, FBGN0032596, FBGN0033886, FBGN0016697, FBGN0015282, FBGN0015283, FBGN0261396, FBGN0002787, FBGN0028695, FBGN0250746, FBGN0261394, FBGN0028694, FBGN0004066…
KEGG_PATHWAY dme00520:Amino sugar and nucleotide sugar metabolism 8 1.3266998341625207 0.0025228987011014547 FBGN0001311, FBGN0259749, FBGN0035398, FBGN0035147, FBGN0038180, FBGN0029913, FBGN0022702, FBGN0287209 135 48 3371 4.161728395061728 0.20536618311969812 0.11479189090011618 0.11479189090011618
KEGG_PATHWAY dme04624:Toll and Imd signaling pathway 10 1.658374792703151 0.004335576949100148 FBGN0035806, FBGN0037906, FBGN0043578, FBGN0010385, FBGN0283461, FBGN0004240, FBGN0000279, FBGN0034407, FBGN0040736, FBGN0034329 135 81 3371 3.0827617741197986 0.3265861844513058 0.13151250078937116 0.13151250078937116
KEGG_PATHWAY dme01100:Metabolic pathways 58 9.618573797678277 0.02454353302349127 FBGN0261625, FBGN0259749, FBGN0016123, FBGN0034276, FBGN0036290, FBGN0023535, FBGN0029913, FBGN0026602, FBGN0033949, FBGN0001142, FBGN0038957, FBGN0035203, FBGN0003162, FBGN0030239, FBGN0013685, FBGN0042627, FBGN0287209, FBGN0002569, FBGN0001311, FBGN0029783, FBGN0036622, FBGN0034567, FBGN0014930, FBGN0027083, FBGN0…
KEGG_PATHWAY dme00790:Folate biosynthesis 5 0.8291873963515755 0.07234706032092607 FBGN0016123, FBGN0003141, FBGN0086348, FBGN0036290, FBGN0003162 135 40 3371 3.121296296296296 0.998923329558186 1.0 1.0
KEGG_PATHWAY dme00260:Glycine, serine and threonine metabolism 4 0.6633499170812603 0.08973481482920766 FBGN0034276, FBGN0032350, FBGN0038957, FBGN0036997 135 27 3371 3.699314128943759 0.9998075659726351 1.0 1.0
