# Supplementary material for: A Drosophila model of mitochondrial disease phenotypic heterogeneity
Source: Biol Open. 2024 Feb 28;13(2):bio060278. doi: 10.1242/bio.060278 (PMC10924217; doi:10.1242/bio.060278)
Supplement: Table S3. Genes with significantly increased expression in head tissue from flies with pan-neuronal ND-75KDstrong knockdown using Tub-Gal80ts; nSyb-Gal4. Ranked by adjusted p value. MFS3 and Ldh highlighted in red. [file biolopen-13-060278-TableS3.xlsx]

## Sheet: Up
gene_id	C1	C2	C3	C4	A1	A2	A3	A4	s33910	WT	log2FoldChange	pvalue	padj	gene_name	gene_chr	gene_start	gene_end	gene_strand	gene_length	gene_biotype	gene_description	Subfamily	Family	C1_count	C2_count	C3_count	C4_count	A1_count	A2_count	A3_count	A4_count	C1_fpkm	C2_fpkm	C3_fpkm	C4_fpkm	A1_fpkm	A2_fpkm	A3_fpkm	A4_fpkm
FBgn0031307	3146.09	2829.48	2911.77	3051.27	138.47	120.307	114.865	100.217	2984.65	118.464	4.66358	2.01029e-194	2.65699e-190	MFS3	2L	1143201	1147395	+	2029	protein_coding	Major Facilitator Superfamily Transporter 3 && sp|Q9NRA2|S17A5_HUMAN Sialin OS=Homo sapiens OX=9606 GN=SLC17A5 PE=1 SV=2 && PF07690:Major Facilitator Superfamily	-	-	3951	2376	3967	2923	104	110	109	117	56.6448	50.8053	52.3685	54.1516	2.4779	2.15678	2.06584	1.77849
FBti0018967	741.334	624.01	806.663	711.928	23.9659	14.2181	11.5919	9.4221	720.984	14.7995	5.66099	4.26107e-93	2.81593e-89	FBti0018967	2R	5217753	5222897	+	5145	transposable_element	- && sp|P04146|COPIA_DROME Copia protein OS=Drosophila melanogaster OX=7227 GN=GIP PE=1 SV=3 && PF14223:gag-polypeptide of LTR copia-type|PF13976:GAG-pre-integrase domain|PF07727:Reverse transcriptase (RNA-dependent DNA polymerase)|PF00665:Integrase core domain	-	-	931	524	1099	682	18	13	11	11	5.2638	4.41866	5.7214	4.98268	0.16913	0.10052	0.0822167	0.0659407
FBgn0015714	1038.35	881.236	978.418	1105.47	7.98864	2.18739	2.10761	8.56555	1000.87	5.2123	7.56962	7.05929e-92	3.11009e-88	Cyp6a17	2R	14873953	14875739	+	1727	protein_coding	Cytochrome P450 6a17 && sp|Q9V770|C6A17_DROME Probable cytochrome P450 6a17 OS=Drosophila melanogaster OX=7227 GN=Cyp6a17 PE=2 SV=1 && PF00067:Cytochrome P450	-	-	1304	740	1333	1059	6	2	2	10	21.9644	18.5902	20.6742	23.0498	0.167954	0.0460716	0.0445338	0.178589
FBgn0001258	13109.1	11213.1	11884.1	10800	418.072	745.901	764.008	754.625	11751.6	670.652	4.12964	1.01465e-85	3.35264e-82	Ldh	3L	6259105	6262694	-	1942	protein_coding	Lactate dehydrogenase && sp|Q95028|LDH_DROME L-lactate dehydrogenase OS=Drosophila melanogaster OX=7227 GN=Ldh PE=2 SV=1 && PF02866:lactate/malate dehydrogenase, alpha/beta C-terminal domain|PF00056:lactate/malate dehydrogenase, NAD binding domain	-	-	16463	9416	16191	10346	314	682	725	881	246.601	210.359	223.313	200.257	7.81651	13.9711	14.3563	13.9918
FBgn0000055	462.637	519.215	522.606	604.408	25.2974	34.9983	38.9908	34.2622	527.216	33.3872	3.96892	2.52936e-75	6.68611e-72	Adh	2L	14615552	14618902	+	2254	protein_coding	Alcohol dehydrogenase && sp|P91615|ADHR_DROME Alcohol dehydrogenase-related 31 kDa protein OS=Drosophila melanogaster OX=7227 GN=Adhr PE=2 SV=1 && PF00106:short chain dehydrogenase	-	-	581	436	712	579	19	32	37	40	7.4982	8.39222	8.46089	9.65582	0.407504	0.564796	0.631248	0.547334
FBti0019110	529.524	544.223	659.863	460.352	41.2746	36.092	38.9908	22.2704	548.491	34.657	4.00435	6.03554e-62	1.32953e-58	FBti0019110	2L	2294097	2299243	-	5147	transposable_element	- && sp|P04146|COPIA_DROME Copia protein OS=Drosophila melanogaster OX=7227 GN=GIP PE=1 SV=3 && PF07727:Reverse transcriptase (RNA-dependent DNA polymerase)	-	-	665	457	899	441	31	33	37	26	3.7584	3.85218	4.67838	3.22069	0.291166	0.255068	0.276439	0.155799
FBti0020031	402.12	489.443	464.62	350.745	26.6288	31.7172	12.6457	23.127	426.732	23.5297	4.18926	2.16426e-55	4.08643e-52	FBti0020031	3L	3601354	3606606	+	5253	transposable_element	NA && sp|P04146|COPIA_DROME Copia protein OS=Drosophila melanogaster OX=7227 GN=GIP PE=1 SV=3 && PF07727:Reverse transcriptase (RNA-dependent DNA polymerase)	-	-	505	411	633	336	20	29	12	27	2.79653	3.39452	3.22765	2.40434	0.184058	0.219627	0.0878469	0.158527
FBti0019193	324.881	328.677	378.742	303.77	37.2803	45.9352	36.8832	37.6884	334.018	39.4468	3.0838	4.35483e-50	7.19473e-47	FBti0019193	2L	17819978	17825122	-	5145	transposable_element	- && sp|P04146|COPIA_DROME Copia protein OS=Drosophila melanogaster OX=7227 GN=GIP PE=1 SV=3 && PF14223:gag-polypeptide of LTR copia-type|PF13976:GAG-pre-integrase domain|PF07727:Reverse transcriptase (RNA-dependent DNA polymerase)|PF00665:Integrase core domain	-	-	408	276	516	291	28	42	35	44	2.3068	2.32738	2.6863	2.12604	0.26309	0.324758	0.261598	0.263763
FBgn0039798	1293.15	1092.02	1047.41	2586.74	3.99432	3.28109	0	0	1504.83	1.81885	9.86034	1.33925e-48	1.96676e-45	CG11313	3R	30729837	30731165	-	1222	protein_coding	- && sp|Q9V3Z2|SER7_DROME Serine protease 7 OS=Drosophila melanogaster OX=7227 GN=Sp7 PE=1 SV=1 && PF00089:Trypsin|PF12032:Regulatory CLIP domain of proteinases	-	-	1624	917	1427	2478	3	3	0	0	38.6589	32.5569	31.2783	76.2245	0.118681	0.0976665	0	0
FBti0020127	203.051	231.027	246.623	203.557	11.983	8.74957	6.32283	9.4221	221.064	9.11937	4.61663	4.66866e-48	6.17057e-45	FBti0020127	3L	16684075	16689237	+	5163	transposable_element	NA && sp|P04146|COPIA_DROME Copia protein OS=Drosophila melanogaster OX=7227 GN=GIP PE=1 SV=3 && PF14223:gag-polypeptide of LTR copia-type	-	-	255	194	336	195	9	8	6	11	1.43672	1.63021	1.74312	1.4197	0.08427	0.0616429	0.0446891	0.0657109
FBgn0045800	672.058	490.634	553.434	644.075	87.875	99.5264	75.8739	81.3727	590.05	86.162	2.77889	2.00268e-47	2.40631e-44	Uhg1	2R	17699097	17703344	+	1065	ncRNA	U snoRNA host gene 1 && - && -	-	-	844	412	754	617	66	91	72	95	23.053	16.7839	18.9632	21.7771	2.9959	3.39928	2.59977	2.75119
FBti0019405	223.754	223.882	280.387	211.908	9.32008	5.46848	4.21522	5.13933	234.983	6.03578	5.32925	1.20333e-46	1.32537e-43	FBti0019405	3R	20109593	20114740	-	5148	transposable_element	NA && sp|P04146|COPIA_DROME Copia protein OS=Drosophila melanogaster OX=7227 GN=GIP PE=1 SV=3 && PF14223:gag-polypeptide of LTR copia-type|PF13976:GAG-pre-integrase domain|PF07727:Reverse transcriptase (RNA-dependent DNA polymerase)|PF00665:Integrase core domain	-	-	281	188	382	203	7	5	4	6	1.58783	1.5844	1.98754	1.48225	0.0657343	0.0386391	0.0298795	0.0359467
FBgn0034356	4678.92	3515.42	3491.62	4404.14	347.506	354.358	531.118	238.122	4022.53	367.776	3.45214	7.32309e-46	7.44533e-43	Pepck2	2R	18527430	18535749	+	3516	protein_coding	Phosphoenolpyruvate carboxykinase 2 && sp|P20007|PCKG_DROME Phosphoenolpyruvate carboxykinase [GTP] OS=Drosophila melanogaster OX=7227 GN=Pepck PE=2 SV=2 && PF17297:Phosphoenolpyruvate carboxykinase N-terminal domain|PF00821:Phosphoenolpyruvate carboxykinase C-terminal P-loop domain	-	-	5876	2952	4757	4219	261	324	504	278	48.6147	36.426	36.2388	45.105	3.58859	3.66599	5.51232	2.43861
FBti0059745	425.212	409.656	570.316	391.456	54.589	45.9352	29.5065	47.9671	449.16	44.4995	3.34213	5.24192e-44	4.94875e-41	FBti0059745	2L	20157413	20164268	+	6856	transposable_element	NA && sp|P04146|COPIA_DROME Copia protein OS=Drosophila melanogaster OX=7227 GN=GIP PE=1 SV=3 && -	-	-	534	344	777	375	41	42	28	56	2.26572	2.17687	3.03557	2.05601	0.289098	0.24371	0.157051	0.251921
FBgn0013276	248.438	1101.54	1001.17	1317.38	5.32576	6.56218	17.9147	8.56555	917.134	9.59204	6.56533	6.10889e-41	5.38275e-38	Hsp70Ab	3R	11958535	11960909	+	2375	protein_coding	Heat shock protein 70 Ab && sp|P82910|HSP70_DROME Major heat shock 70 kDa protein Aa OS=Drosophila melanogaster OX=7227 GN=Hsp70Aa PE=1 SV=2 && PF00012:Hsp70 protein	-	-	312	925	1364	1262	4	6	17	10	3.82143	16.8975	15.383	19.9738	0.0814196	0.100504	0.275257	0.129862
FBti0062856	377.435	495.397	458.748	284.98	38.6118	45.9352	42.1522	59.1023	404.14	46.4504	3.10997	4.86262e-35	4.01683e-32	FBti0062856	X	109756	114008	+	4253	transposable_element	NA && - && PF07530:Associated with zinc fingers	-	-	474	416	625	273	29	42	40	69	3.24204	4.24368	3.93618	2.41286	0.329636	0.39287	0.361674	0.50038
FBgn0016684	214.199	201.255	198.179	158.67	18.6402	22.9676	27.3989	21.4139	193.076	22.6051	3.08994	3.56019e-34	2.76794e-31	NaPi-T	2R	14842720	14845874	-	2660	protein_coding	Na[+]-dependent inorganic phosphate cotransporter && sp|Q9V7S5|PICO_DROME Putative inorganic phosphate cotransporter OS=Drosophila melanogaster OX=7227 GN=Picot PE=2 SV=1 && PF07690:Major Facilitator Superfamily	-	-	269	169	270	152	14	21	26	25	2.94175	2.75645	2.71877	2.14796	0.254436	0.314075	0.375876	0.289871
FBgn0013278	350.362	597.811	678.947	1044.93	49.2633	61.247	61.1207	59.1023	668.012	57.6833	3.53043	3.41379e-30	2.50667e-27	Hsp70Bb	3R	12505793	12508139	+	2347	protein_coding	Heat shock protein 70 Bb && sp|Q8INI8|HSP72_DROME Major heat shock 70 kDa protein Ba OS=Drosophila melanogaster OX=7227 GN=Hsp70Ba PE=2 SV=2 && PF00012:Hsp70 protein	-	-	440	502	925	1001	37	56	58	69	5.45349	9.27972	10.5565	16.0319	0.762116	0.949228	0.950315	0.906739
FBgn0045038	3448.68	3260.57	3446.85	3438.55	1424.64	1324.47	1289.86	1152.92	3398.66	1297.97	1.3897	2.46052e-28	1.71162e-25	Proc	2L	7864642	7871432	-	1977	protein_coding	Proctolin && - && -	-	-	4331	2738	4696	3294	1070	1211	1224	1346	63.726	60.0857	63.6226	62.6298	26.1643	24.3687	23.8082	20.9983
FBti0018971	138.552	210.782	194.509	96.0372	6.6572	9.84327	6.32283	8.56555	159.97	7.84721	4.33916	6.2992e-28	4.16283e-25	FBti0018971	2R	8777967	8784099	-	6133	transposable_element	- && - && PF18701:Family of unknown function (DUF5641)|PF05585:Putative peptidase (DUF1758)|PF03564:Protein of unknown function (DUF1759)|PF00665:Integrase core domain|PF05380:Pao retrotransposon peptidase|PF17921:Integrase zinc binding domain	-	-	174	177	265	92	5	9	6	10	0.825299	1.25212	1.15735	0.56387	0.0394121	0.0583801	0.037621	0.0502891
FBti0063565	1084.53	1842.26	1646.35	816.316	1.33144	0	10.538	8.56555	1347.36	5.10876	8.00427	7.59074e-26	4.56031e-23	FBti0063565	X	114047	116407	+	2361	transposable_element	NA && - && -	-	-	1362	1547	2243	782	1	0	10	10	16.7809	28.4275	25.4462	12.4502	0.0204756	0	0.162876	0.130632
FBti0019059	125.016	88.1236	109.366	175.372	2.66288	5.46848	6.32283	7.70899	124.469	5.5408	4.43924	1.38062e-25	7.93375e-23	FBti0019059	X	14818820	14823965	-	5146	transposable_element	- && sp|P04146|COPIA_DROME Copia protein OS=Drosophila melanogaster OX=7227 GN=GIP PE=1 SV=3 && PF14223:gag-polypeptide of LTR copia-type|PF13976:GAG-pre-integrase domain|PF07727:Reverse transcriptase (RNA-dependent DNA polymerase)|PF00665:Integrase core domain	-	-	157	74	149	168	2	5	6	9	0.887493	0.623888	0.775544	1.22717	0.0187885	0.0386541	0.0448367	0.053941
FBgn0041337	1001.72	856.228	1266.88	1862.29	193.059	150.93	90.6272	84.7989	1246.78	129.854	3.2691	4.78315e-25	2.63412e-22	Cyp309a2	2L	2564886	2573037	-	1844	protein_coding	Cytochrome P450 309a2 && sp|P82713|CP392_DROME Probable cytochrome P450 309a2 OS=Drosophila melanogaster OX=7227 GN=Cyp309a2 PE=2 SV=2 && PF00067:Cytochrome P450	-	-	1258	719	1726	1784	145	138	86	99	19.8452	16.9166	25.0709	36.3662	3.80136	2.97724	1.79345	1.65585
FBgn0040524	120.238	101.223	97.6216	102.3	9.32008	15.3117	10.538	5.13933	105.346	10.0773	3.41272	3.06435e-23	1.62006e-20	CG11052	3R	8008249	8009297	-	830	protein_coding	- && sp|P56544|ACYP1_DROME Acylphosphatase-1 OS=Drosophila melanogaster OX=7227 GN=Acyp PE=1 SV=3 && PF00708:Acylphosphatase	-	-	151	85	133	98	7	14	10	6	5.29217	4.44309	4.29204	4.43826	0.407711	0.671035	0.463313	0.222956
FBti0019586	78.0352	102.414	88.8136	115.871	2.66288	2.18739	7.37663	2.56966	96.2834	3.69914	4.69558	3.20077e-23	1.6271e-20	FBti0019586	X	5927149	5932295	-	5147	transposable_element	NA && sp|P04146|COPIA_DROME Copia protein OS=Drosophila melanogaster OX=7227 GN=GIP PE=1 SV=3 && PF14223:gag-polypeptide of LTR copia-type|PF13976:GAG-pre-integrase domain|PF07727:Reverse transcriptase (RNA-dependent DNA polymerase)|PF00665:Integrase core domain	-	-	98	86	121	111	2	2	7	3	0.553869	0.724918	0.629682	0.81065	0.0187849	0.0154586	0.0522994	0.0179769
FBgn0052207	167.218	120.277	136.523	176.416	9.32008	21.8739	24.2375	9.4221	150.109	16.2134	3.21157	6.20342e-22	2.92824e-19	hpRNA:CR32207	3L	19477329	19478720	-	1133	ncRNA	hairpin RNA:CR32207 && - && -	-	-	210	101	186	169	7	20	23	11	5.39168	3.86755	4.39717	5.60688	0.298676	0.702256	0.780639	0.29944
FBti0102113	180.755	233.408	258.367	143.012	29.2917	37.1857	15.8071	29.1229	203.886	27.8518	2.87482	3.87438e-21	1.76578e-18	FBti0102113	4	1295016	1296989	-	1974	transposable_element	NA && - && -	-	-	227	196	352	137	22	34	15	34	3.34514	4.30778	4.77623	2.60878	0.538776	0.685216	0.292211	0.531225
FBti0018968	367.88	388.22	404.432	376.842	133.144	98.4327	144.371	121.631	384.343	124.395	1.62892	3.05557e-20	1.34618e-17	FBti0018968	2R	16539693	16544843	+	5151	transposable_element	- && sp|P04146|COPIA_DROME Copia protein OS=Drosophila melanogaster OX=7227 GN=GIP PE=1 SV=3 && -	-	-	462	326	551	361	100	90	137	142	2.60907	2.74581	2.86517	2.63439	0.938514	0.695099	1.02278	0.850244
FBgn0038470	126.608	109.559	100.558	178.504	17.3087	6.56218	8.43044	18.8442	128.807	12.7864	3.32495	1.1886e-19	4.90931e-17	CG18213	3R	17036394	17040203	-	2997	protein_coding	- && - && -	-	-	159	92	137	171	13	6	8	22	1.54328	1.33182	1.2244	2.14474	0.209695	0.0796453	0.102649	0.226403
RR45003_transposable_element	83.6091	95.2687	88.0796	58.4574	2.66288	6.56218	4.21522	0	81.3537	3.36007	4.6589	3.65149e-19	1.41946e-16	RR45003_transposable_element	Y_mapped_Scaffold_9_D1573	38683	40412	+	1730	transposable_element	NA && sp|P34257|TC3A_CAEEL Transposable element Tc3 transposase OS=Caenorhabditis elegans OX=6239 GN=tc3a PE=1 SV=1 && -	-	-	105	80	120	56	2	6	4	0	1.76554	2.00627	1.85791	1.21676	0.0558877	0.137975	0.0889132	0
FBgn0039459	258.79	239.363	267.175	278.717	65.2406	68.9029	96.95	83.0858	261.011	78.5448	1.72664	1.67334e-18	6.319e-16	IntS12	3R	26863376	26864559	+	1184	protein_coding	Integrator 12 && sp|Q9VBB3|INT12_DROME Integrator complex subunit 12 OS=Drosophila melanogaster OX=7227 GN=IntS12 PE=1 SV=1 && PF00628:PHD-finger	PHD	PHD	325	201	364	267	49	63	92	97	7.98485	7.36527	8.23455	8.47664	2.00068	2.11682	2.98806	2.52677
FBgn0050489	1040.73	566.849	695.095	1572.09	130.481	118.119	35.8294	100.217	968.691	96.1617	3.33497	5.60328e-18	1.94891e-15	Cyp12d1-p	2R	11117225	11121884	-	4482	protein_coding	Cytochrome P450 12d1 proximal && sp|P82712|CCD1P_DROME Probable cytochrome P450 12d1 proximal, mitochondrial OS=Drosophila melanogaster OX=7227 GN=Cyp12d1-p PE=2 SV=3 && PF00067:Cytochrome P450	-	-	1307	476	947	1506	98	108	34	117	8.48279	4.60765	5.65937	12.6304	1.05703	0.958622	0.291716	0.80512
FBgn0036436	213.402	123.849	172.489	227.566	38.6118	37.1857	26.3451	40.2581	184.327	35.6002	2.37391	8.32438e-18	2.78063e-15	CG4914	3L	14674538	14678147	-	1657	protein_coding	- && sp|Q90WD8|OVCH2_BUFJA Ovochymase-2 OS=Bufo japonicus OX=8387 GN=OVCH2 PE=1 SV=1 && PF00089:Trypsin	-	-	268	104	235	218	29	34	25	47	4.70487	2.72305	3.7987	4.94536	0.846073	0.816304	0.58019	0.874826
FBgn0035317	208.625	182.201	185.701	199.382	59.9148	43.7478	64.2821	59.1023	193.977	56.7618	1.77314	8.57006e-18	2.78063e-15	Oseg2	3L	2229646	2235253	+	5265	protein_coding	Outer segment 2 && sp|Q9W040|OSM1_DROME Intraflagellar transport protein 172 homolog OS=Drosophila melanogaster OX=7227 GN=Oseg2 PE=3 SV=3 && -	-	-	262	153	253	191	45	40	61	69	1.44756	1.26077	1.2871	1.36364	0.413187	0.302244	0.445537	0.404201
FBti0102104	115.46	148.857	153.405	63.6768	2.66288	2.18739	3.16141	13.7049	120.35	5.42914	4.3838	1.00794e-17	3.17188e-15	FBti0102104	4	1320141	1332489	-	12349	transposable_element	NA && sp|Q95SX7|RTBS_DROME Probable RNA-directed DNA polymerase from transposon BS OS=Drosophila melanogaster OX=7227 GN=RTase PE=2 SV=1 && -	-	-	145	125	209	61	2	2	3	16	0.341563	0.43916	0.45332	0.185679	0.00782944	0.00644308	0.00934204	0.0399609
FBgn0013279	160.052	253.653	286.993	521.941	47.9318	26.2487	34.7756	39.4015	305.66	37.0894	3.04545	1.43194e-17	4.40138e-15	Hsp70Bc	3R	12509076	12511461	+	2386	protein_coding	Heat shock protein 70 Bc && sp|Q8INI8|HSP72_DROME Major heat shock 70 kDa protein Ba OS=Drosophila melanogaster OX=7227 GN=Hsp70Ba PE=2 SV=2 && PF00012:Hsp70 protein	-	-	201	213	391	500	36	24	33	46	2.45053	3.87305	4.38931	7.87706	0.729398	0.400162	0.531858	0.594612
FBgn0027836	7911.81	6344.9	5788.3	7982.57	1460.59	1619.76	2637.67	1426.16	7006.89	1786.05	1.97194	2.85005e-17	8.56117e-15	Dgp-1	2R	18168413	18172607	-	2969	protein_coding	Dgp-1 && sp|D2XV59|GTPB1_RAT GTP-binding protein 1 OS=Rattus norvegicus OX=10116 GN=Gtpbp1 PE=1 SV=1 && PF00009:Elongation factor Tu GTP binding domain	-	-	9936	5328	7886	7647	1097	1481	2503	1665	97.3501	77.8571	71.1437	96.8156	17.862	19.8445	32.4193	17.2962
FBti0019469	464.23	410.846	586.463	302.726	117.167	119.213	77.9815	112.209	441.066	106.642	2.05117	1.48713e-16	4.27291e-14	FBti0019469	3R	31413145	31418286	-	5142	transposable_element	NA && sp|P04146|COPIA_DROME Copia protein OS=Drosophila melanogaster OX=7227 GN=GIP PE=1 SV=3 && -	-	-	583	345	799	290	88	109	74	131	3.29816	2.91093	4.16203	2.11997	0.827338	0.843315	0.553417	0.785752
FBgn0035790	65.2947	44.0618	74.1337	63.6768	3.99432	3.28109	4.21522	6.85244	61.7918	4.58577	3.72062	3.35901e-16	9.44597e-14	Cyp316a1	3L	7491864	7493484	+	1455	protein_coding	Cytochrome P450 316a1 && sp|Q9VS78|CP316_DROME Probable cytochrome P450 316a1 OS=Drosophila melanogaster OX=7227 GN=Cyp316a1 PE=3 SV=3 && PF00067:Cytochrome P450	-	-	82	37	101	61	3	3	4	8	1.6394	1.10327	1.8593	1.57591	0.099676	0.0820264	0.105718	0.16958
FBgn0015035	3265.53	4333.54	7824.41	4851.97	937.334	1338.68	844.098	571.322	5068.86	922.859	2.45798	9.34345e-16	2.46985e-13	Cyp4e3	2L	9747839	9750071	-	1805	protein_coding	Cytochrome P450 4e3 && sp|Q9VL92|CP4E3_DROME Cytochrome P450 4e3 OS=Drosophila melanogaster OX=7227 GN=Cyp4e3 PE=2 SV=1 && PF00067:Cytochrome P450	-	-	4101	3639	10660	4648	704	1224	801	667	66.0918	87.468	158.187	96.7951	18.8551	26.9774	17.0651	11.3971
FBgn0013277	46.9803	102.414	107.164	149.275	1.33144	4.37478	12.6457	3.42622	101.458	5.44453	4.19724	1.4113e-15	3.65748e-13	Hsp70Ba	3R	12465453	12467776	-	2324	protein_coding	Heat shock protein 70 Ba && sp|Q8INI8|HSP72_DROME Major heat shock 70 kDa protein Ba OS=Drosophila melanogaster OX=7227 GN=Hsp70Ba PE=2 SV=2 && PF00012:Hsp70 protein	-	-	59	86	146	143	1	4	12	4	0.738501	1.60549	1.6827	2.31294	0.0208016	0.068473	0.198563	0.0530848
FBgn0037151	451.489	433.473	423.516	707.752	58.5834	89.6831	154.909	67.6678	504.058	92.7109	2.4405	4.58832e-15	1.16623e-12	CG7130	3L	22075056	22075756	-	701	protein_coding	- && sp|Q2KIT4|DNJB4_BOVIN DnaJ homolog subfamily B member 4 OS=Bos taurus OX=9913 GN=DNAJB4 PE=2 SV=1 && PF00226:DnaJ domain	-	-	567	364	577	678	44	82	147	79	23.5288	22.5283	22.0469	36.356	3.03436	4.65362	8.06402	3.47581
FBti0102105	188.718	333.441	317.087	110.652	33.286	28.4361	20.0223	42.8277	237.474	31.143	2.92583	4.84833e-15	1.20906e-12	FBti0102105	4	1314342	1320140	-	5799	transposable_element	NA && - && PF07530:Associated with zinc fingers	-	-	237	280	432	106	25	26	19	50	1.18886	2.09483	1.99536	0.687095	0.20841	0.178368	0.125995	0.265928
FBgn0001230	1243.78	1537.4	1646.35	2547.07	467.335	521.693	556.409	392.302	1743.65	484.435	1.84788	1.12737e-14	2.75933e-12	Hsp68	3R	24055080	24057310	-	2231	protein_coding	Heat shock protein 68 && sp|O97125|HSP68_DROME Heat shock protein 68 OS=Drosophila melanogaster OX=7227 GN=Hsp68 PE=1 SV=1 && PF00012:Hsp70 protein	-	-	1562	1291	2243	2440	351	477	528	458	20.3665	25.1056	26.929	41.1107	7.60571	8.50578	9.10095	6.33158
FBgn0033683	542.265	413.228	381.678	740.113	138.47	126.869	174.932	114.778	519.321	138.762	1.90476	7.6306e-14	1.80096e-11	CG18343	2R	12138695	12139324	+	630	protein_coding	- && - && -	-	-	681	347	520	709	104	116	166	134	31.4443	23.8964	22.1082	42.3029	7.98041	7.32509	10.1326	6.5601
FBgn0040837	74.85	88.1236	107.164	78.2912	22.6345	19.6865	17.9147	17.1311	87.1071	19.3417	2.18587	8.05425e-14	1.8676e-11	CG8620	3L	7158099	7158874	+	776	protein_coding	- && - && -	-	-	94	74	146	75	17	18	17	20	3.52372	4.13728	5.03943	3.63299	1.05906	0.922797	0.842441	0.794904
FBgn0051354	163.237	329.868	323.693	495.844	11.983	29.5298	65.3359	40.2581	328.16	36.7767	3.14565	8.65459e-14	1.9722e-11	Hsp70Bbb	3R	12502510	12504856	+	2347	protein_coding	Heat shock protein 70 Bbb && sp|Q9VG58|HSP74_DROME Major heat shock 70 kDa protein Bbb OS=Drosophila melanogaster OX=7227 GN=Hsp70Bbb PE=3 SV=2 && PF00012:Hsp70 protein	-	-	205	277	441	475	9	27	62	47	2.54083	5.12049	5.03287	7.60755	0.18538	0.457663	1.01585	0.617634
FBgn0034566	124.219	96.4596	113.036	72.0279	29.2917	16.4054	17.9147	18.8442	101.436	20.614	2.3218	9.59332e-14	2.14907e-11	CG9313	2R	20978901	20984043	+	3072	protein_coding	- && sp|Q16959|DYI2_HELCR Dynein intermediate chain 2, ciliary OS=Heliocidaris crassispina OX=1043166 PE=2 SV=1 && -	-	-	156	81	154	69	22	15	17	22	1.4772	1.14395	1.34273	0.844291	0.346205	0.194252	0.212804	0.220876
FBgn0030390	64.4984	46.4435	54.3158	37.5798	0	1.0937	2.10761	1.71311	50.7094	1.2286	5.27769	4.72537e-13	1.02386e-10	CG15731	X	12456409	12457763	-	1180	protein_coding	- && - && PF15973:Domain of unknown function (DUF4766)	-	-	81	39	74	36	0	1	2	2	1.99682	1.43393	1.67973	1.14679	0	0.0337142	0.0651779	0.0522751
FBgn0013275	54.9431	292.951	314.151	390.412	0	4.37478	0	2.56966	263.114	1.73611	7.19701	7.22706e-13	1.54065e-10	Hsp70Aa	3R	11954163	11956544	-	2382	protein_coding	Heat shock protein 70 Aa && sp|P82910|HSP70_DROME Major heat shock 70 kDa protein Aa OS=Drosophila melanogaster OX=7227 GN=Hsp70Aa PE=1 SV=2 && PF00012:Hsp70 protein	-	-	69	246	428	374	0	4	0	3	0.842641	4.48062	4.81274	5.90193	0	0.0668057	0	0.0388442
FBgn0051864	409.286	331.059	403.698	526.117	171.756	165.148	157.017	139.618	417.54	158.385	1.40167	8.95204e-13	1.87808e-10	Qtzl	2L	11995740	11996723	+	926	protein_coding	Quetzalcoatl && sp|Q9VKD3|NFS1_DROME Cysteine desulfurase, mitochondrial OS=Drosophila melanogaster OX=7227 GN=Nfs1 PE=1 SV=1 && -	-	-	514	278	550	504	129	151	149	163	16.1468	13.025	15.909	20.459	6.73459	6.48726	6.18768	5.42904
FBgn0058469	42.2027	46.4435	33.7639	67.8524	2.66288	1.0937	2.10761	0.856555	47.5656	1.68019	4.88702	1.29492e-12	2.67421e-10	lncRNA:CR40469	X	122493	122706	+	214	ncRNA	long non-coding RNA:CR40469 && - && -	-	-	53	39	46	65	2	1	2	1	7.20439	7.9067	5.7575	11.4173	0.451803	0.185901	0.359392	0.144123
FBgn0031935	189.514	121.468	184.967	174.328	45.269	60.1533	52.6902	36.8319	167.569	48.7361	1.79046	1.36094e-12	2.76731e-10	CG13793	2L	7716974	7719487	-	1927	protein_coding	- && sp|P28571|SC6A9_MOUSE Sodium- and chloride-dependent glycine transporter 1 OS=Mus musculus OX=10090 GN=Slc6a9 PE=1 SV=3 && PF00209:Sodium:neurotransmitter symporter family	-	-	238	102	252	167	34	55	50	43	3.59278	2.29648	3.50275	3.25761	0.852962	1.13547	0.997794	0.688229
FBti0019183	466.618	552.559	502.054	291.243	127.818	61.247	49.5288	125.914	453.119	91.1269	2.3147	1.71946e-12	3.39195e-10	FBti0019183	2L	16141218	16146366	+	5149	transposable_element	- && sp|P04146|COPIA_DROME Copia protein OS=Drosophila melanogaster OX=7227 GN=GIP PE=1 SV=3 && PF14223:gag-polypeptide of LTR copia-type	-	-	586	464	684	279	96	56	47	147	3.31062	3.90966	3.55814	2.03679	0.901324	0.432674	0.351016	0.880524
FBti0019365	35.0362	41.6801	63.1237	34.4481	5.32576	2.18739	1.0538	2.56966	43.572	2.78416	4.03323	5.84903e-12	1.10438e-09	FBti0019365	3R	13135881	13138000	+	2120	transposable_element	NA && sp|Q17RP2|TIGD6_HUMAN Tigger transposable element-derived protein 6 OS=Homo sapiens OX=9606 GN=TIGD6 PE=2 SV=2 && PF03184:DDE superfamily endonuclease|PF03221:Tc5 transposase DNA-binding domain	-	-	44	35	86	33	4	2	1	3	0.603743	0.71627	1.08656	0.585117	0.091213	0.037531	0.0181391	0.0436447
FBti0020108	59.7208	29.7715	46.2418	44.8869	6.6572	0	2.10761	2.56966	45.1553	2.83362	4.07995	6.16847e-12	1.14829e-09	FBti0020108	3L	14468500	14473647	+	5148	transposable_element	NA && sp|P04146|COPIA_DROME Copia protein OS=Drosophila melanogaster OX=7227 GN=GIP PE=1 SV=3 && PF14223:gag-polypeptide of LTR copia-type|PF13976:GAG-pre-integrase domain|PF07727:Reverse transcriptase (RNA-dependent DNA polymerase)|PF00665:Integrase core domain	-	-	75	25	63	43	5	0	2	3	0.423797	0.210691	0.327787	0.313974	0.0469531	0	0.0149398	0.0179734
FBgn0263974	144.922	113.132	149.735	123.178	45.269	40.4668	28.4527	48.8236	132.742	40.753	1.70631	8.08912e-12	1.48492e-09	qin	3R	18591027	18650137	+	6098	protein_coding	qin && - && PF00567:Tudor domain	-	-	182	95	204	118	34	37	27	57	0.868198	0.675897	0.896051	0.727376	0.26954	0.241385	0.170266	0.288293
FBgn0037579	55.7394	33.3441	34.4979	45.9308	1.33144	3.28109	4.21522	0	42.378	2.20694	4.31063	9.40497e-12	1.70281e-09	COX7AL	3R	8343669	8344310	+	587	protein_coding	Cytochrome c oxidase subunit 7A-like && sp|Q8SPJ9|CX7A1_PIG Cytochrome c oxidase subunit 7A1, mitochondrial OS=Sus scrofa OX=9823 GN=COX7A1 PE=3 SV=1 && -	-	-	70	28	47	44	1	3	4	0	3.46893	2.06949	2.14462	2.8176	0.0823558	0.203319	0.262044	0
FBgn0285992	206.236	225.072	195.243	152.407	81.2178	71.0903	49.5288	60.8154	194.74	65.6631	1.5759	1.13789e-11	2.03236e-09	hpRNA:CR46342	X	4921677	4928133	-	6457	ncRNA	hairpin RNA:CR46342 && - && -	-	-	259	189	266	146	61	65	47	71	1.16682	1.26992	1.10342	0.849936	0.456701	0.400477	0.279911	0.339136
FBgn0039346	211.81	228.645	207.721	145.1	77.2235	50.31	57.9593	72.8072	198.319	64.575	1.6206	1.18212e-11	2.08321e-09	CG5079	3R	25613666	25614451	+	786	protein_coding	- && - && -	-	-	266	192	283	139	58	46	55	85	9.84451	10.598	9.64393	6.64747	3.56729	2.32826	2.69087	3.33536
FBgn0053993	504.84	551.368	478.566	489.581	209.036	252.644	275.043	232.126	506.089	242.212	1.06059	1.49943e-11	2.60763e-09	CG33993	3L	5933036	5950658	-	2523	protein_coding	EGFR adaptor protein && sp|Q8R4L0|SLAP2_MOUSE Src-like-adapter 2 OS=Mus musculus OX=10090 GN=Sla2 PE=1 SV=3 && PF00017:SH2 domain	-	-	634	463	652	469	157	231	261	271	7.30983	7.96174	6.92182	6.98747	3.00826	3.64242	3.9781	3.31283
FBgn0265715	39.0176	42.8709	48.4438	40.7114	2.66288	1.0937	0	0.856555	42.7609	1.15328	5.32923	1.59923e-11	2.74507e-09	lncRNA:CR44522	3L	6263008	6263399	-	392	ncRNA	long non-coding RNA:CR44522 && - && -	-	-	49	36	66	39	2	1	0	1	3.63618	3.98438	4.5097	3.73975	0.246647	0.101487	0	0.0786793
FBgn0038083	937.218	1596.94	2784.05	3770.5	415.409	547.942	343.54	417.999	2272.18	431.223	2.39757	1.69073e-11	2.86493e-09	Ugt37A3	3R	12741958	12743680	-	1667	protein_coding	UDP-glycosyltransferase family 37 member A3 && sp|A0A291PQF1|UGT5_DACCO UDP-glycosyltransferase UGT5 OS=Dactylopius coccus OX=765876 GN=UGT5 PE=1 SV=1 && PF00201:UDP-glucoronosyl and UDP-glucosyl transferase	-	-	1177	1341	3793	3612	312	501	326	488	20.5388	34.901	60.9449	81.4473	9.04798	11.9563	7.52029	9.02881
FBgn0041237	85.2016	46.4435	67.5277	64.7207	1.33144	0	0	0.856555	65.9734	0.546999	6.96313	2.23792e-11	3.69732e-09	Gr58c	2R	21976662	21977957	+	1239	protein_coding	Gustatory receptor 58c && sp|Q9W2B2|GR58C_DROME Putative gustatory receptor 58c OS=Drosophila melanogaster OX=7227 GN=Gr58c PE=3 SV=3 && PF08395:7tm Chemosensory receptor	-	-	107	39	92	62	1	0	0	1	2.51216	1.36564	1.98887	1.88098	0.0390177	0	0	0.0248929
FBgn0001234	5619.33	8331.25	9412.04	8746.69	2878.57	3285.46	3484.93	3594.96	8027.33	3310.98	1.27746	2.35998e-11	3.85084e-09	lncRNA:Hsromega	3R	21296127	21317836	+	21710	ncRNA	Heat shock RNA omega && - && -	-	-	7057	6996	12823	8379	2162	3004	3307	4197	9.45574	13.9809	15.8205	14.5076	4.81425	5.50472	5.8577	5.96246
FBgn0264746	107.497	80.9784	102.026	114.827	30.6231	32.8109	31.6141	17.9877	101.332	28.259	1.86026	3.38095e-11	5.44951e-09	CG44004	3L	18072362	18073863	-	1302	protein_coding	- && - && -	-	-	135	68	139	110	23	30	30	21	3.01618	2.26591	2.85952	3.17575	0.853983	0.916655	0.886059	0.497456
FBgn0036131	45.3878	21.4355	24.2219	35.492	0	0	0	0	31.6343	0	7.33192	4.3421e-11	6.9144e-09	CG12522	3L	11108235	11108732	+	498	protein_coding	- && - && -	-	-	57	18	33	34	0	0	0	0	3.32951	1.56815	1.7749	2.56634	0	0	0	0
FBgn0001225	951.551	1373.06	1732.23	4360.3	351.5	390.45	420.468	256.11	2104.29	354.632	2.56916	4.86808e-11	7.6597e-09	Hsp26	3L	9376418	9377427	-	1010	protein_coding	Heat shock protein 26 && sp|P02517|HSP26_DROME Heat shock protein 26 OS=Drosophila melanogaster OX=7227 GN=Hsp26 PE=1 SV=2 && PF00011:Hsp20/alpha crystallin family	-	-	1195	1153	2360	4177	264	357	399	299	34.4177	49.5282	62.5865	155.456	12.6362	14.0618	15.1916	9.13054
FBgn0038353	512.006	539.459	302.407	399.807	109.178	136.712	187.577	129.34	438.42	140.702	1.63654	5.47943e-11	8.52018e-09	CG5399	3R	15695241	15697142	+	1546	protein_coding	- && - && -	-	-	643	453	412	383	82	125	178	151	12.0986	12.7126	7.13802	9.31223	2.56411	3.21659	4.42755	3.01241
FBgn0016054	47.7766	33.3441	33.7639	43.8431	2.66288	6.56218	5.26902	0.856555	39.6819	3.83766	3.40474	1.18293e-10	1.818e-08	phr6-4	2L	20643351	20645791	-	2167	protein_coding	(6-4)-photolyase && sp|Q9R194|CRY2_MOUSE Cryptochrome-2 OS=Mus musculus OX=10090 GN=Cry2 PE=1 SV=1 && PF00875:DNA photolyase|PF03441:FAD binding domain of DNA photolyase	-	-	60	28	46	42	2	6	5	1	0.805429	0.560588	0.568577	0.728542	0.0446173	0.110151	0.0887286	0.0142327
FBgn0264989	125.016	45.2526	60.9217	150.319	14.6458	13.1244	14.7533	4.28277	95.3772	11.7016	3.05271	1.6136e-10	2.45138e-08	CG44140	2L	15694038	15694471	-	434	protein_coding	- && - && -	-	-	157	38	83	144	11	12	14	5	10.5231	3.79873	5.12246	12.472	1.22528	1.09999	1.24048	0.355326
FBti0019468	39.8139	22.6263	43.3058	48.0186	2.66288	1.0937	1.0538	0	38.4411	1.2026	5.16632	2.60387e-10	3.91083e-08	FBti0019468	3R	31330491	31335634	+	5144	transposable_element	NA && sp|P04146|COPIA_DROME Copia protein OS=Drosophila melanogaster OX=7227 GN=GIP PE=1 SV=3 && PF07727:Reverse transcriptase (RNA-dependent DNA polymerase)|PF13976:GAG-pre-integrase domain|PF00665:Integrase core domain|PF14223:gag-polypeptide of LTR copia-type	-	-	50	19	59	46	2	1	1	0	0.282751	0.16025	0.307214	0.336141	0.0187958	0.00773383	0.00747569	0
FBgn0267240	52.5543	39.2984	41.1038	120.046	2.66288	2.18739	11.5919	4.28277	63.2507	5.18122	3.58938	3.0175e-10	4.48116e-08	lncRNA:CR45680	3R	13617750	13618559	-	810	ncRNA	long non-coding RNA:CR45680 && - && -	-	-	66	33	56	115	2	2	11	5	2.37025	1.76756	1.8518	5.33675	0.119365	0.0982292	0.522228	0.190384
FBgn0039347	929.255	1019.38	961.536	599.189	368.809	324.828	242.375	382.88	877.339	329.723	1.41205	4.05458e-10	5.95438e-08	CG5071	3R	25618414	25621838	+	3425	protein_coding	- && sp|O49886|CYPH_LUPLU Peptidyl-prolyl cis-trans isomerase OS=Lupinus luteus OX=3873 PE=2 SV=1 && PF00160:Cyclophilin type peptidyl-prolyl cis-trans isomerase/CLD	-	-	1167	856	1310	574	277	297	230	447	9.91164	10.8432	10.2447	6.29964	3.90977	3.44978	2.58238	4.02526
FBgn0026176	63.7022	61.9247	37.4338	49.0625	13.3144	7.65587	11.5919	6.85244	53.0308	9.85364	2.45183	4.66395e-10	6.77401e-08	SkpB	2R	12139295	12140229	-	877	protein_coding	SKP1-related B && sp|G5ECU1|SKR1_CAEEL Skp1-related protein OS=Caenorhabditis elegans OX=6239 GN=skr-1 PE=1 SV=1 && PF03931:Skp1 family, tetramerisation domain|PF01466:Skp1 family, dimerisation domain	-	-	80	52	51	47	10	7	11	8	2.65354	2.57246	1.55762	2.01448	0.55123	0.317537	0.482331	0.281344
FBgn0033928	293.03	266.752	262.037	418.597	127.818	106.089	140.156	96.7907	310.104	117.713	1.39963	9.86791e-10	1.37289e-07	Arc2	2R	14361924	14362825	+	902	protein_coding	Arc2 && sp|Q7JV70|ARC2_DROME Activity-regulated cytoskeleton associated protein 2 OS=Drosophila melanogaster OX=7227 GN=Arc2 PE=1 SV=1 && -	-	-	368	224	357	401	96	97	133	113	11.868	10.7742	10.6011	16.711	5.14514	4.2782	5.67019	3.86383
FBgn0261805	117.849	125.04	228.273	177.46	61.2462	43.7478	38.9908	48.8236	162.156	48.2021	1.75861	1.04359e-09	1.43678e-07	CG42751	2L	11853430	11853925	+	422	protein_coding	- && - && -	-	-	148	105	311	170	46	40	37	57	10.202	10.795	19.7396	15.1426	5.2696	3.77088	3.37164	4.1659
FBgn0050101	388.583	359.639	317.821	216.084	139.801	129.056	95.8962	110.496	320.532	118.812	1.43601	1.18891e-09	1.61998e-07	Vajk4	2R	17408258	17410204	-	1545	protein_coding	- && - && -	-	-	488	302	433	207	105	118	91	129	9.18811	8.48053	7.50671	5.03624	3.28544	3.03843	2.26499	2.57518
FBgn0030189	511.21	508.497	506.458	549.082	307.563	292.017	282.42	296.368	518.812	294.592	0.816821	1.258e-09	1.69663e-07	CG2909	X	10326464	10328946	+	2018	protein_coding	- && - && PF16062:Domain of unknown function (DUF4804)	-	-	642	427	690	526	231	267	268	346	9.25441	9.18018	9.15837	9.79781	5.5338	5.26363	5.107	5.28812
FBgn0263106	2218.43	4212.07	4853.92	4173.44	1448.61	1442.59	1499.56	1486.98	3864.46	1469.43	1.3949	1.62814e-09	2.17364e-07	DnaJ-1	3L	5750029	5752189	-	2161	protein_coding	DnaJ-like-1 && sp|Q24133|DNAJ1_DROME DnaJ protein homolog 1 OS=Drosophila melanogaster OX=7227 GN=DnaJ-1 PE=1 SV=3 && PF00226:DnaJ domain|PF01556:DnaJ C terminal domain	-	-	2786	3537	6613	3998	1088	1319	1423	1736	37.5026	71.0109	81.966	69.5428	24.3392	24.2821	25.3223	24.7766
FBti0019333	32.6474	20.2446	51.3798	49.0625	0	0	0	3.42622	38.3336	0.856555	5.23325	1.68429e-09	2.22613e-07	FBti0019333	3R	8090593	8094012	-	3420	transposable_element	- && sp|P20828|GAG2_DROME Retrovirus-related Gag polyprotein from transposon 297 OS=Drosophila melanogaster OX=7227 GN=gag PE=4 SV=1 && -	-	-	41	17	70	47	0	0	0	4	0.348733	0.215659	0.548229	0.516578	0	0	0	0.0360728
FBgn0033926	5554.03	5198.1	6113.46	6412.57	2524.41	2767.05	3620.87	2836.91	5819.54	2937.31	0.986294	1.74026e-09	2.27733e-07	Arc1	2R	14357927	14360297	-	2371	protein_coding	Activity-regulated cytoskeleton associated protein 1 && sp|Q7K1U0|ARC1_DROME Activity-regulated cytoskeleton associated protein 1 OS=Drosophila melanogaster OX=7227 GN=Arc1 PE=1 SV=1 && -	-	-	6975	4365	8329	6143	1896	2530	3436	3312	85.5752	79.8725	94.0917	97.3898	38.658	42.4507	55.7281	43.0829
FBgn0031490	183.144	90.5053	122.577	200.425	46.6004	49.2163	35.8294	26.5532	149.163	39.5498	1.92714	2.35536e-09	3.05203e-07	CG17264	2L	3018508	3021506	+	2794	protein_coding	- && - && -	-	-	230	76	167	192	35	45	34	31	2.39462	1.18013	1.60096	2.58309	0.605584	0.64074	0.467956	0.342201
FBgn0032419	39.0176	17.8629	35.9658	50.1064	3.99432	0	0	0.856555	35.7382	1.21272	5.05497	2.43938e-09	3.13022e-07	CG17217	2L	12170550	12171232	+	626	protein_coding	- && - && -	-	-	49	15	49	48	3	0	0	1	2.27697	1.03959	2.09658	2.88225	0.231675	0	0	0.0492688
FBti0102111	219.772	266.752	276.717	138.836	81.2178	45.9352	68.4973	85.6555	225.52	70.3265	1.68089	3.93511e-09	5.00099e-07	FBti0102111	4	1301834	1307750	-	5917	transposable_element	NA && - && -	-	-	276	224	377	133	61	42	65	100	1.35688	1.64245	1.70659	0.844918	0.49838	0.282386	0.422439	0.521249
FBgn0029689	796.277	828.838	1020.99	859.115	508.61	469.196	473.158	487.38	876.305	484.586	0.855833	4.15207e-09	5.22646e-07	CG6428	X	3965435	3968655	-	2699	protein_coding	- && sp|Q9U518|ASPG_DIRIM L-asparaginase OS=Dirofilaria immitis OX=6287 PE=1 SV=1 && PF12796:Ankyrin repeats (3 copies)|PF17763:Glutaminase/Asparaginase C-terminal domain|PF00710:Asparaginase, N-terminal|PF13857:Ankyrin repeats (many copies)	-	-	1000	696	1391	823	382	429	449	569	10.7779	11.188	13.8043	11.462	6.84216	6.32339	6.39729	6.50213
FBti0102096	52.5543	89.3144	57.2518	38.6237	7.98864	1.0937	7.37663	14.5614	59.436	7.7551	2.9008	4.28599e-09	5.34415e-07	FBti0102096	X	103614	107842	+	4229	transposable_element	NA && - && PF07530:Associated with zinc fingers	-	-	66	75	78	37	6	1	7	17	0.453985	0.769428	0.494023	0.328873	0.0685877	0.00940714	0.0636521	0.123982
FBgn0034756	45.3878	65.4973	46.9758	96.0372	10.6515	10.937	18.9685	8.56555	63.4745	12.2806	2.36669	5.25009e-09	6.48509e-07	Cyp6d2	2R	22652573	22654530	-	1759	protein_coding	Cytochrome P450 6d2 && sp|Q9W223|CP6D2_DROME Probable cytochrome P450 6d2 OS=Drosophila melanogaster OX=7227 GN=Cyp6d2 PE=2 SV=1 && PF00067:Cytochrome P450	-	-	57	55	64	92	8	10	18	10	0.942636	1.35657	0.97455	1.96601	0.219865	0.226167	0.393513	0.17534
FBgn0050281	50.9617	110.75	46.2418	25.0532	7.98864	7.65587	6.32283	7.70899	58.2517	7.41908	2.96728	5.32391e-09	6.51538e-07	CG30281	2R	22114997	22116189	+	1007	protein_coding	- && sp|A2AV25|FBCD1_MOUSE Fibrinogen C domain-containing protein 1 OS=Mus musculus OX=10090 GN=Fibcd1 PE=2 SV=1 && PF00147:Fibrinogen beta and gamma chains, C-terminal globular domain	-	-	64	93	63	24	6	7	6	9	1.84878	4.0068	1.67572	0.895872	0.288041	0.276544	0.229126	0.275651
FBgn0041180	12511.1	10786.8	12399.4	13965.1	6416.21	6296.41	4010.78	6398.46	12415.6	5780.47	1.10294	8.82316e-09	1.06014e-06	Tep4	2L	19548507	19556451	+	4889	protein_coding	Thioester-containing protein 4 && sp|Q63041|A1M_RAT Alpha-1-macroglobulin OS=Rattus norvegicus OX=10116 GN=A1m PE=1 SV=1 && PF07678:A-macroglobulin TED domain|PF17791:Macroglobulin domain MG3|PF00207:Alpha-2-macroglobulin family|PF07677:A-macroglobulin receptor binding domain|PF01835:MG2 domain|PF07703:Alpha-2-macroglobulin bait region domain	-	-	15712	9058	16893	13378	4819	5757	3806	7470	93.486	80.3816	92.5501	102.857	47.6507	46.8459	29.9365	47.1245
FBgn0034143	1436.48	1325.43	1363.77	1091.9	664.389	567.628	798.784	576.461	1304.39	651.816	1.00162	1.0856e-08	1.29265e-06	CG8303	2R	16595028	16604373	-	2286	protein_coding	- && sp|A1ZAI3|FACR2_DROME Putative fatty acyl-CoA reductase CG8303 OS=Drosophila melanogaster OX=7227 GN=CG8303 PE=2 SV=3 && PF07993:Male sterility protein|PF03015:Male sterility protein	-	-	1804	1113	1858	1046	499	519	758	673	22.956	21.1234	21.7701	17.1997	10.5525	9.03206	12.751	9.07999
FBgn0030482	4265.66	3904.83	9817.94	7011.76	2266.11	2232.23	1495.35	1871.57	6250.05	1966.32	1.66861	1.14913e-08	1.35608e-06	CG1673	X	13396899	13401224	+	2510	protein_coding	- && sp|A7SLW1|BCAT_NEMVE Branched-chain-amino-acid aminotransferase OS=Nematostella vectensis OX=45351 GN=v1g246094 PE=3 SV=1 && PF01063:Amino-transferase class IV	-	-	5357	3279	13376	6717	1702	2041	1419	2185	62.0845	56.6777	142.739	100.593	32.7807	32.3493	21.7401	26.8488
FBgn0036603	193.495	291.76	204.051	68.8962	39.9432	40.4668	38.9908	52.2498	189.551	42.9126	2.13858	1.16934e-08	1.36771e-06	CG13062	3L	16314285	16315149	+	801	protein_coding	- && - && PF04527:Drosophila Retinin like protein	-	-	243	245	278	66	30	37	37	61	8.82488	13.2702	9.29613	3.09725	1.81059	1.83766	1.77632	2.34879
FBgn0035727	36.6287	28.5806	22.7539	53.238	1.33144	3.28109	2.10761	6.85244	35.3003	3.39314	3.29347	1.23505e-08	1.4319e-06	CG10063	3L	6971579	6972467	-	827	protein_coding	- && - && -	-	-	46	24	31	51	1	3	2	8	1.61803	1.25907	1.00403	2.31808	0.0584557	0.144315	0.0929987	0.298353
FBgn0263780	736.556	818.12	894.742	645.119	450.027	403.574	336.164	400.011	773.635	397.444	0.962469	2.50688e-08	2.88117e-06	CG17684	2R	1866080	2262115	-	3398	protein_coding	- && sp|Q8N608|DPP10_HUMAN Inactive dipeptidyl peptidase 10 OS=Homo sapiens OX=9606 GN=DPP10 PE=1 SV=2 && PF00326:Prolyl oligopeptidase family|PF00930:Dipeptidyl peptidase IV (DPP IV) N-terminal region	-	-	925	687	1219	618	338	369	319	467	7.91869	8.77158	9.60883	6.83643	4.80868	4.32015	3.6101	4.23877
FBgn0030159	2835.54	2463.89	2477.97	3364.43	1081.13	1273.06	1704	1117.8	2785.46	1294	1.10589	2.64482e-08	3.0135e-06	CG9689	X	9881953	9883670	+	1655	protein_coding	- && - && -	-	-	3561	2069	3376	3223	812	1164	1617	1305	62.5906	54.2384	54.638	73.2026	23.7187	27.9802	37.572	24.3197
RR48316_transposable_element	12.7404	14.2903	25.6899	14.6144	0	0	0	0	16.8337	0	6.42583	2.88547e-08	3.2596e-06	RR48316_transposable_element	X	23056198	23062330	+	6133	transposable_element	NA && - && PF05380:Pao retrotransposon peptidase|PF03564:Protein of unknown function (DUF1759)|PF05585:Putative peptidase (DUF1758)|PF00665:Integrase core domain|PF18701:Family of unknown function (DUF5641)|PF17921:Integrase zinc binding domain	-	-	16	12	35	14	0	0	0	0	0.0758896	0.0848893	0.152857	0.0858063	0	0	0	0
FBgn0035571	24.6846	28.5806	21.2859	29.2287	1.33144	3.28109	0	3.42622	25.945	2.00969	3.6267	3.09051e-08	3.46163e-06	CG12493	3L	4752393	4753738	-	1173	protein_coding	- && - && -	-	-	31	24	29	28	1	3	0	4	0.768774	0.887683	0.662201	0.897273	0.041213	0.101746	0	0.105174
FBgn0029161	18.3144	20.2446	16.1479	10.4388	0	0	0	0	16.2864	0	6.36932	3.27247e-08	3.63464e-06	slmo	2L	6046516	6048706	-	2191	protein_coding	slowmo && sp|Q9V3U9|SLMO_DROME Protein slowmo OS=Drosophila melanogaster OX=7227 GN=slmo PE=2 SV=1 && PF04707:PRELI-like family	-	-	23	17	22	10	0	0	0	0	0.305366	0.336629	0.268949	0.171562	0	0	0	0
FBgn0035791	2346.63	1802.96	1341.75	3021	782.887	914.33	853.582	825.719	2128.08	844.129	1.33372	3.32531e-08	3.66255e-06	CG8539	3L	7497211	7498831	-	1538	protein_coding	- && sp|D4B5N0|MCPAL_ARTBC Metallocarboxypeptidase A-like protein ARB_03789 OS=Arthroderma benhamiae (strain ATCC MYA-4681 / CBS 112371) OX=663331 GN=ARB_03789 PE=3 SV=1 && PF00246:Zinc carboxypeptidase	-	-	2947	1514	1828	2894	588	836	810	964	55.739	42.7085	31.8354	70.7305	18.4822	21.6245	20.2526	19.3316
FBgn0260995	834.498	831.22	912.358	870.598	493.964	496.538	461.566	327.204	862.169	444.818	0.95733	5.16165e-08	5.54647e-06	dpr21	2R	3066499	3191011	+	993	protein_coding	defective proboscis extension response 21 && - && PF13927:Immunoglobulin domain|PF07679:Immunoglobulin I-set domain	-	-	1048	698	1243	834	371	454	438	382	30.7006	30.4965	33.5283	31.5705	18.0616	18.1887	16.962	11.8648
FBgn0012042	2879.34	2072.09	2366.41	1692.13	134.475	41.5605	395.177	62.5285	2252.49	158.435	3.82982	5.27646e-08	5.62411e-06	AttA	2R	14747362	14748215	+	790	protein_coding	Attacin-A && sp|P45884|ATTA_DROME Attacin-A OS=Drosophila melanogaster OX=7227 GN=AttA PE=3 SV=1 && PF03769:Attacin, C-terminal region|PF03768:Attacin, N-terminal region	-	-	3616	1740	3224	1621	101	38	375	73	133.149	95.5579	109.31	77.1295	6.18054	1.9136	18.2539	2.84998
FBgn0260795	12223.6	12894.6	13333.1	10875.2	7980.65	7542.13	7698.04	7975.38	12331.6	7799.05	0.661027	8.43894e-08	8.71949e-06	NaPi-III	3L	11123348	11134663	+	3715	protein_coding	Na[+]-dependent inorganic phosphate cotransporter type III && sp|Q28E01|S20A2_XENTR Sodium-dependent phosphate transporter 2 OS=Xenopus tropicalis OX=8364 GN=slc20a2 PE=2 SV=1 && PF01384:Phosphate transporter family	-	-	15351	10828	18165	10418	5994	6896	7305	9311	120.202	126.454	130.968	105.412	77.9992	73.8472	75.616	77.3008
FBgn0036556	4080.92	6043.61	6798.28	3262.13	2251.47	1908.5	1114.93	1877.57	5046.24	1788.11	1.49697	8.44438e-08	8.71949e-06	hzg	3L	15992669	16004736	-	3603	protein_coding	herzog && sp|M9PFN0|HZG_DROME Phosphatase Herzog OS=Drosophila melanogaster OX=7227 GN=hzg PE=1 SV=1 && PF03031:NLI interacting factor-like phosphatase	-	-	5125	5075	9262	3125	1691	1745	1058	2192	41.3775	61.1106	68.8542	32.6024	22.6888	19.2676	11.2921	18.7639
FBgn0038079	613.93	628.774	415.442	335.086	142.464	167.336	253.967	119.918	498.308	170.921	1.54376	8.85206e-08	9.02872e-06	NijC	3R	12695129	12697379	+	1334	protein_coding	Ninjurin C && sp|Q92982|NINJ1_HUMAN Ninjurin-1 OS=Homo sapiens OX=9606 GN=NINJ1 PE=1 SV=2 && PF04923:Ninjurin	-	-	771	528	566	321	107	153	241	140	16.8126	17.1721	11.3645	9.0451	3.87758	4.5628	6.94726	3.23682
FBgn0038525	250.827	150.048	222.401	326.735	97.1951	92.9642	96.95	68.5244	237.503	88.9084	1.42284	8.88048e-08	9.02872e-06	CG14329	3R	17609359	17610533	+	1103	protein_coding	- && - && -	-	-	315	126	303	313	73	85	92	80	8.3075	4.95609	7.35796	10.6668	3.19948	3.06577	3.20749	2.23697
FBti0018891	13.5367	11.9086	36.6998	8.35106	0	0	0	0	17.6241	0	6.49821	9.41104e-08	9.49509e-06	FBti0018891	2R	5269539	5271268	-	1730	transposable_element	- && sp|Q95SX7|RTBS_DROME Probable RNA-directed DNA polymerase from transposon BS OS=Drosophila melanogaster OX=7227 GN=RTase PE=2 SV=1 && -	-	-	17	10	50	8	0	0	0	0	0.28585	0.250783	0.77413	0.173823	0	0	0	0
FBti0020150	16.7218	14.2903	17.6159	9.39494	0	0	0	0	14.5057	0	6.21054	9.81209e-08	9.82473e-06	FBti0020150	3L	18528683	18537785	-	9103	transposable_element	NA && - && PF12259:Baculovirus F protein|PF03564:Protein of unknown function (DUF1759)|PF17921:Integrase zinc binding domain|PF05585:Putative peptidase (DUF1758)|PF18701:Family of unknown function (DUF5641)|PF05380:Pao retrotransposon peptidase	-	-	21	12	24	9	0	0	0	0	0.0671073	0.0571928	0.0706182	0.037164	0	0	0	0
FBgn0266000	1575.83	1592.18	1600.85	1152.45	656.4	539.192	359.347	807.731	1480.33	590.668	1.32516	9.95566e-08	9.89353e-06	CG44774	X	4926664	4938105	-	4213	protein_coding	- && sp|Q9NP50|SHCAF_HUMAN SIN3-HDAC complex-associated factor OS=Homo sapiens OX=9606 GN=SINHCAF PE=1 SV=1 && PF15396:Protein Family FAM60A	-	-	1979	1337	2181	1104	493	493	341	943	13.6644	13.7684	13.8661	9.85013	5.65702	4.65534	3.11254	6.90346
FBgn0039675	33.4436	26.1989	27.8919	27.1409	3.99432	7.65587	2.10761	4.28277	28.6688	4.51014	2.67484	1.22437e-07	1.18989e-05	ppk21	3R	29664779	29666783	+	1662	protein_coding	pickpocket 21 && sp|Q9VAJ3|PPK19_DROME Pickpocket protein 19 OS=Drosophila melanogaster OX=7227 GN=ppk19 PE=2 SV=2 && PF00858:Amiloride-sensitive sodium channel	-	-	42	22	38	26	3	7	2	5	0.735112	0.574296	0.612411	0.58804	0.0872615	0.167557	0.0462755	0.0927867
FBgn0004777	932.44	969.359	571.784	467.659	287.591	327.015	179.147	154.18	735.311	236.983	1.63563	1.34734e-07	1.29984e-05	Ccp84Ag	3R	6686728	6688039	+	1097	protein_coding	Ccp84Ag && sp|P80682|CUA2B_TENMO Larval cuticle protein A2B OS=Tenebrio molitor OX=7067 PE=1 SV=1 && PF00379:Insect cuticle protein	-	-	1171	814	779	448	216	299	170	180	31.0517	32.1931	19.0205	15.351	9.51874	10.8433	5.95929	5.06072
FBgn0287225	2747.16	2487.7	2317.23	2739.15	1279.51	1356.18	1766.18	1295.11	2572.81	1424.25	0.852975	1.3697e-07	1.31183e-05	bor	3R	16261355	16264115	-	2457	protein_coding	belphegor && sp|Q9VEX6|ATD3A_DROME ATPase family AAA domain-containing protein 3A homolog OS=Drosophila melanogaster OX=7227 GN=bor PE=1 SV=2 && PF12037:Domain of unknown function (DUF3523)|PF00004:ATPase family associated with various cellular activities (AAA)	-	-	3450	2089	3157	2624	961	1240	1676	1512	40.8459	36.8874	34.4159	40.1442	18.9082	20.0776	26.2314	18.9799
FBgn0028525	21.4995	22.6263	27.8919	27.1409	5.32576	1.0937	0	3.42622	24.7897	2.46142	3.37476	1.43677e-07	1.36618e-05	c(2)M	2L	16303264	16305940	+	2262	protein_coding	crossover suppressor on 2 of Manheim && - && -	-	-	27	19	38	26	4	1	0	4	0.347221	0.364423	0.449967	0.432061	0.085487	0.0175875	0	0.0545398
FBgn0033979	24.6846	32.1532	25.6899	28.1848	3.99432	3.28109	7.37663	1.71311	27.6781	4.09129	2.78019	1.74407e-07	1.63484e-05	Cyp6a19	2R	14877786	14879752	+	1913	protein_coding	Cytochrome P450 6a19 && sp|P82711|C6A19_DROME Probable cytochrome P450 6a19 OS=Drosophila melanogaster OX=7227 GN=Cyp6a19 PE=3 SV=1 && PF00067:Cytochrome P450	-	-	31	27	35	27	3	3	7	2	0.471392	0.612341	0.490053	0.530534	0.0758121	0.0623881	0.140713	0.0322449
FBgn0038088	1183.27	889.572	927.038	1036.58	540.565	483.414	645.982	459.113	1009.11	532.269	0.923902	1.82323e-07	1.68515e-05	CG10126	3R	12855544	12859246	-	978	protein_coding	- && sp|Q8WWF8|CAPSL_HUMAN Calcyphosin-like protein OS=Homo sapiens OX=9606 GN=CAPSL PE=2 SV=4 && PF13499:EF-hand domain pair	-	-	1486	747	1263	993	406	442	613	536	44.1993	33.138	34.5903	38.1658	20.0687	17.9796	24.1032	16.9033
FBgn0038879	1321.82	2772.32	896.21	435.299	310.226	274.518	379.37	214.139	1356.41	294.563	2.2032	2.21419e-07	2.03228e-05	CG17298	3R	21283197	21284050	+	495	protein_coding	- && - && -	-	-	1660	2328	1221	417	233	251	360	250	97.5524	204.043	66.0694	31.6661	22.7553	20.1727	27.9673	15.5769
FBti0018871	21.4995	10.7177	11.01	11.4827	0	0	0	0	13.6775	0	6.12542	2.27882e-07	2.06656e-05	FBti0018871	2R	23914354	23921920	-	7567	transposable_element	- && sp|P10394|POL4_DROME Retrovirus-related Pol polyprotein from transposon 412 OS=Drosophila melanogaster OX=7227 GN=POL PE=4 SV=1 && PF17919:RNase H-like domain found in reverse transcriptase|PF00078:Reverse transcriptase (RNA-dependent DNA polymerase)|PF17921:Integrase zinc binding domain|PF00665:Integrase core domain	-	-	27	9	15	11	0	0	0	0	0.103795	0.0516016	0.0530955	0.0546428	0	0	0	0
FBgn0040602	25.4809	14.2903	13.9459	22.9654	0	0	0	0.856555	19.1706	0.214139	5.88572	2.28281e-07	2.06656e-05	CG14545	3R	25850410	25851291	-	813	protein_coding	- && - && -	-	-	32	12	19	22	0	0	0	1	1.14497	0.640376	0.625969	1.01718	0	0	0	0.0379364
FBti0019603	1399.86	1400.45	1614.06	1146.18	737.618	460.446	292.958	641.56	1390.14	533.145	1.38339	2.74825e-07	2.4543e-05	FBti0019603	X	8293303	8296283	+	2981	transposable_element	NA && sp|P12258|HOBOT_DROME Transposable element Hobo transposase OS=Drosophila melanogaster OX=7227 GN=T PE=4 SV=1 && PF05699:hAT family C-terminal dimerisation region|PF10683:Hermes transposase DNA-binding domain	-	-	1758	1176	2199	1098	554	421	278	749	17.155	17.1155	19.7585	13.8454	8.98422	5.61844	3.58621	7.74937
FBgn0036995	2096.6	1039.62	1851.87	1350.78	829.487	600.439	368.832	492.519	1584.72	572.819	1.46981	3.21523e-07	2.85206e-05	atk	3L	20454690	20464862	-	5188	protein_coding	artichoke && sp|Q9VPF0|ATK_DROME Protein artichoke OS=Drosophila melanogaster OX=7227 GN=atk PE=1 SV=2 && PF13855:Leucine rich repeat	-	-	2633	873	2523	1294	623	549	350	575	14.7634	7.3006	13.0259	9.37559	5.80524	4.20986	2.5943	3.41833
FBgn0051704	83.6091	139.331	149.001	82.4667	41.2746	49.2163	30.5603	23.9835	113.602	36.2587	1.65842	3.57808e-07	3.13189e-05	CG31704	2L	11840691	11841204	+	514	protein_coding	- && - && -	-	-	105	117	203	79	31	45	29	28	5.94239	9.87568	10.5785	5.77735	2.91562	3.48293	2.16964	1.68012
FBgn0260874	128.997	119.086	169.553	163.89	77.2235	67.8092	60.0669	49.6802	145.381	63.6949	1.20313	4.13469e-07	3.58206e-05	Ir76a	3L	19799278	19803427	+	2109	protein_coding	Ionotropic receptor 76a && - && -	-	-	162	100	231	157	58	62	57	58	2.23446	2.05716	2.93377	2.79826	1.32949	1.16953	1.03932	0.848199
FBgn0035550	22.2958	13.0995	22.7539	42.7992	1.33144	4.37478	0	0.856555	25.2371	1.64069	3.97666	4.14659e-07	3.58206e-05	CG11349	3L	4473068	4475095	+	1970	protein_coding	- && - && -	-	-	28	11	31	41	1	4	0	1	0.413454	0.242254	0.421488	0.782316	0.0245395	0.0807773	0	0.015656
FBgn0011294	65.2947	3.57258	13.9459	6.26329	0	0	0	0	22.2691	0	6.83095	4.56653e-07	3.91921e-05	a5	2L	1329161	1329993	+	776	protein_coding	antennal protein 5 && sp|P54185|OBA5_DROME Putative odorant-binding protein A5 OS=Drosophila melanogaster OX=7227 GN=a5 PE=2 SV=2 && PF01161:Phosphatidylethanolamine-binding protein	-	-	82	3	19	6	0	0	0	0	3.07388	0.167727	0.655816	0.290639	0	0	0	0
FBgn0052364	73.2575	53.5887	46.2418	101.257	21.303	12.0307	26.3451	12.8483	68.5861	18.1318	1.92845	5.27153e-07	4.46627e-05	tut	3L	8209577	8210743	-	1046	protein_coding	tumorous testis && - && -	-	-	92	45	63	97	16	11	25	15	2.55853	1.86649	1.61324	3.48582	0.73947	0.418366	0.919096	0.442289
FBgn0039679	28.666	17.8629	46.2418	41.7553	3.99432	9.84327	1.0538	3.42622	33.6315	4.5794	2.89689	5.7915e-07	4.87556e-05	ppk19	3R	29672456	29674223	+	1536	protein_coding	pickpocket 19 && sp|Q9VAJ3|PPK19_DROME Pickpocket protein 19 OS=Drosophila melanogaster OX=7227 GN=ppk19 PE=2 SV=2 && PF00858:Amiloride-sensitive sodium channel	-	-	36	15	63	40	3	9	1	4	0.681783	0.423686	1.0986	0.978888	0.0944197	0.233102	0.0250358	0.0803184
FBti0018951	198.273	233.408	286.993	121.09	101.189	40.4668	33.7218	65.0982	209.941	60.119	1.81227	6.19461e-07	5.14932e-05	FBti0018951	2R	12862330	12867554	+	5225	transposable_element	- && sp|P04323|POL3_DROME Retrovirus-related Pol polyprotein from transposon 17.6 OS=Drosophila melanogaster OX=7227 GN=pol PE=4 SV=1 && PF00665:Integrase core domain	-	-	249	196	391	116	76	37	32	76	1.38627	1.62747	2.00438	0.834519	0.703169	0.281716	0.235514	0.448615
FBgn0051809	121.83	120.277	78.5377	61.5891	26.6288	27.3424	42.1522	30.836	95.5585	31.7398	1.58474	6.31871e-07	5.21965e-05	CG31809	2L	16853620	16858714	-	1338	protein_coding	- && sp|Q5ZJG8|HSDL1_CHICK Hydroxysteroid dehydrogenase-like protein 1 OS=Gallus gallus OX=9031 GN=HSDL1 PE=2 SV=1 && PF00106:short chain dehydrogenase	-	-	153	101	107	59	20	25	40	36	3.32637	3.27499	2.14199	1.65753	0.722614	0.743326	1.14963	0.829837
FBgn0033214	200.662	200.064	165.883	176.416	74.5606	95.1516	111.703	71.0941	185.756	88.1274	1.07486	6.63789e-07	5.44926e-05	CG1941	2R	7709873	7711981	+	1682	protein_coding	- && sp|Q2KHS5|MOG2A_XENLA 2-acylglycerol O-acyltransferase 2-A OS=Xenopus laevis OX=8355 GN=mogat2-a PE=2 SV=1 && PF03982:Diacylglycerol acyltransferase	-	-	252	168	226	169	56	87	106	83	4.35822	4.33339	3.59892	3.77681	1.60951	2.05773	2.42344	1.52194
FBgn0001229	426.008	560.895	551.232	509.415	311.557	267.956	295.065	215.852	511.887	272.607	0.911472	7.10326e-07	5.70396e-05	Hsp67Bc	3L	9371511	9372497	-	987	protein_coding	Heat shock gene 67Bc && sp|P22979|HSP6C_DROME Heat shock protein 67B3 OS=Drosophila melanogaster OX=7227 GN=Hsp67Bc PE=1 SV=2 && PF00011:Hsp20/alpha crystallin family	-	-	535	471	751	488	234	245	280	252	15.7678	20.7037	20.3804	18.5852	11.4612	9.87517	10.9092	7.87463
RR48399_transposable_element	9.55533	10.7177	18.3499	9.39494	0	0	0	0	12.0045	0	5.93891	7.12078e-07	5.70396e-05	RR48399_transposable_element	3L	25181125	25186270	+	5146	transposable_element	NA && sp|P04146|COPIA_DROME Copia protein OS=Drosophila melanogaster OX=7227 GN=GIP PE=1 SV=3 && PF14223:gag-polypeptide of LTR copia-type|PF13976:GAG-pre-integrase domain|PF07727:Reverse transcriptase (RNA-dependent DNA polymerase)|PF00665:Integrase core domain	-	-	12	9	25	9	0	0	0	0	0.0678339	0.0758782	0.130125	0.0657411	0	0	0	0
FBti0018961	23.8883	35.7258	17.6159	17.746	0	3.28109	3.16141	3.42622	23.744	2.46718	3.18277	7.54663e-07	6.00866e-05	FBti0018961	2R	11297673	11301936	-	4264	transposable_element	- && sp|P0CT41|TF212_SCHPO Transposon Tf2-12 polyprotein OS=Schizosaccharomyces pombe (strain 972 / ATCC 24843) OX=284812 GN=Tf2-12 PE=3 SV=1 && PF17919:RNase H-like domain found in reverse transcriptase|PF17921:Integrase zinc binding domain|PF00078:Reverse transcriptase (RNA-dependent DNA polymerase)|PF00665:Integrase core domain	-	-	30	30	24	17	0	3	3	4	0.204663	0.305245	0.150759	0.149864	0	0.0279898	0.0270556	0.0289327
FBgn0036316	12316	12852.9	14403.2	12639.3	7257.68	8490.36	9144.92	8090.16	13052.9	8245.78	0.662601	8.51027e-07	6.65563e-05	CG10960	3L	12824880	12843106	-	3389	protein_coding	nebulosa && sp|B3MG58|TRET1_DROAN Facilitated trehalose transporter Tret1 OS=Drosophila ananassae OX=7217 GN=Tret1 PE=3 SV=2 && PF00083:Sugar (and other) transporter	-	-	15467	10793	19623	12108	5451	7763	8678	9445	132.761	138.17	155.09	134.297	77.7566	91.1284	98.4692	85.9561
FBti0102121	222.958	304.86	282.589	130.485	105.184	84.2146	71.6587	97.6473	235.223	89.6761	1.39267	9.23638e-07	7.18102e-05	FBti0102121	4	1278430	1281474	-	3045	transposable_element	NA && - && -	-	-	280	256	385	125	79	77	68	114	2.67489	3.64752	3.3866	1.54308	1.25422	1.006	0.858765	1.15469
FBgn0001224	1199.99	945.542	1254.4	1654.55	567.194	764.494	612.261	499.371	1263.62	610.83	1.04921	1.24533e-06	9.56949e-05	Hsp23	3L	9381882	9382765	+	884	protein_coding	Heat shock protein 23 && sp|P02516|HSP23_DROME Heat shock protein 23 OS=Drosophila melanogaster OX=7227 GN=Hsp23 PE=2 SV=2 && PF00011:Hsp20/alpha crystallin family	-	-	1507	794	1709	1585	426	699	581	583	49.5902	38.9684	51.7821	67.3971	23.2965	31.4572	25.2741	20.3406
FBgn0266442	15.1293	21.4355	19.8179	19.8338	0	1.0937	0	2.56966	19.0541	0.91584	4.19841	1.31733e-06	0.000100643	CG45072	3R	30122023	30123263	-	1122	protein_coding	- && - && -	-	-	19	18	27	19	0	1	0	3	0.492602	0.696024	0.644556	0.636539	0	0.0354571	0	0.082466
FBgn0010611	2131.63	1981.59	2144	2366.48	1451.27	1416.34	1482.7	1343.93	2155.93	1423.56	0.599162	1.45013e-06	0.000109219	Hmgs	2R	16336090	16341242	+	2795	protein_coding	HMG Coenzyme A synthase && sp|P54961|HMCS1_BLAGE Hydroxymethylglutaryl-CoA synthase 1 OS=Blattella germanica OX=6973 GN=HMGCS-1 PE=2 SV=1 && PF08540:Hydroxymethylglutaryl-coenzyme A synthase C terminal|PF01154:Hydroxymethylglutaryl-coenzyme A synthase N terminal	-	-	2677	1664	2921	2267	1090	1295	1407	1569	27.8613	25.8295	27.9924	30.4884	18.8529	18.4325	19.3582	17.3136
FBgn0031851	277.104	279.852	226.805	281.848	133.144	135.618	141.21	170.454	266.402	145.107	0.869956	1.45108e-06	0.000109219	Aatf	2L	6717625	6719389	+	1703	protein_coding	Apoptosis antagonizing transcription factor && sp|Q9VM95|AATF_DROME Protein Aatf OS=Drosophila melanogaster OX=7227 GN=Aatf PE=1 SV=1 && PF08164:Apoptosis-antagonizing transcription factor, C-terminal|PF13339:Apoptosis antagonizing transcription factor	-	-	348	235	309	270	100	124	134	199	5.94429	5.98684	4.85997	5.95955	2.83869	2.89669	3.02582	3.604
FBgn0039642	265.16	265.562	250.293	272.453	103.852	153.117	163.34	139.618	263.367	139.982	0.906638	1.51874e-06	0.000113408	CG11882	3R	29147016	29148172	-	1087	protein_coding	- && - && PF14958:Domain of unknown function (DUF4506)	-	-	333	223	341	261	78	140	155	163	8.91148	8.90061	8.40262	9.02558	3.46895	5.12382	5.48346	4.62492
FBgn0002564	115.46	260.798	197.445	64.7207	39.9432	52.4974	45.3136	39.4015	159.606	44.2889	1.84822	1.54374e-06	0.000114627	Lsp1gamma	3L	66430	68995	+	2501	protein_coding	Larval serum protein 1 gamma && sp|P11997|LSP1G_DROME Larval serum protein 1 gamma chain OS=Drosophila melanogaster OX=7227 GN=Lsp1gamma PE=2 SV=2 && PF03723:Hemocyanin, ig-like domain|PF00372:Hemocyanin, copper containing domain|PF03722:Hemocyanin, all-alpha domain	-	-	145	219	269	62	30	48	43	46	1.68651	3.79905	2.8809	0.931842	0.579883	0.763525	0.661161	0.567271
FBgn0030981	118.645	58.3521	80.0057	191.03	33.286	37.1857	32.6679	17.1311	112.008	30.0677	1.90649	1.59495e-06	0.000117768	CG14191	X	19081665	19082566	+	787	protein_coding	- && - && -	-	-	149	49	109	183	25	34	31	20	5.5074	2.70126	3.70973	8.74059	1.53567	1.7187	1.51474	0.783794
FBgn0000564	207.032	186.965	130.651	189.987	35.9489	51.4037	98.0038	23.9835	178.659	52.335	1.77179	1.99255e-06	0.0001455	Eh	3R	17446642	17448858	-	704	protein_coding	Eclosion hormone && sp|Q07892|ECLH_DROME Eclosion hormone OS=Drosophila melanogaster OX=7227 GN=Eh PE=2 SV=1 && PF04736:Eclosion hormone	-	-	260	157	178	182	27	47	93	28	10.7433	9.67546	6.77232	9.71769	1.85406	2.65595	5.07999	1.22668
FBgn0261832	27.8697	23.8172	30.0939	36.5359	6.6572	7.65587	8.43044	5.13933	29.5792	6.97071	2.09785	2.12981e-06	0.000154669	CG42764	3L	20464714	20466041	-	988	protein_coding	- && - && -	-	-	35	20	41	35	5	7	8	6	1.0305	0.878249	1.11152	1.33161	0.24465	0.281862	0.311376	0.187301
FBti0102102	6.37022	16.672	11.01	9.39494	0	0	0	0	10.8618	0	5.77301	2.19207e-06	0.00015832	FBti0102102	4	1333119	1345424	-	12306	transposable_element	NA && sp|Q95SX7|RTBS_DROME Probable RNA-directed DNA polymerase from transposon BS OS=Drosophila melanogaster OX=7227 GN=RTase PE=2 SV=1 && -	-	-	8	14	15	9	0	0	0	0	0.0189107	0.0493578	0.0326486	0.027491	0	0	0	0
FBgn0264748	98.7384	98.8413	134.321	113.783	54.589	60.1533	37.937	47.9671	111.421	50.1616	1.15911	2.41098e-06	0.000171322	CG44006	3L	18068728	18070150	-	1240	protein_coding	- && - && -	-	-	124	83	183	109	41	55	36	56	2.90894	2.90403	3.95293	3.30422	1.59843	1.76456	1.11643	1.39288
FBgn0000639	588.449	1369.49	855.106	223.391	162.436	249.363	220.245	163.602	759.108	198.911	1.93172	2.45665e-06	0.000173634	Fbp1	3L	14094589	14098053	-	3465	protein_coding	Fat body protein 1 && sp|Q04691|FBP1_DROME Fat-body protein 1 OS=Drosophila melanogaster OX=7227 GN=Fbp1 PE=2 SV=2 && PF03722:Hemocyanin, all-alpha domain|PF03723:Hemocyanin, ig-like domain	-	-	739	1150	1165	214	122	228	209	191	6.20406	14.3992	9.0056	2.32153	1.70212	2.61774	2.31951	1.70011
FBgn0260954	54.9431	44.0618	18.3499	130.485	9.32008	8.74957	11.5919	11.9918	61.96	10.4133	2.56098	2.48771e-06	0.000174475	CG42586	2L	14741161	14741840	-	613	protein_coding	- && - && -	-	-	69	37	25	125	7	8	11	14	3.27434	2.6187	1.09237	7.66503	0.552039	0.519188	0.690057	0.704391
FBti0019099	8.75905	14.2903	6.60597	12.5266	0	0	0	0	10.5455	0	5.72707	2.49495e-06	0.000174475	FBti0019099	2L	770516	772243	-	1728	transposable_element	- && sp|Q04202|TCB2_CAEBR Transposable element Tcb2 transposase OS=Caenorhabditis briggsae OX=6238 PE=3 SV=1 && PF13518:Helix-turn-helix domain|PF13358:DDE superfamily endonuclease|PF01498:Transposase	-	-	11	12	9	12	0	0	0	0	0.185176	0.301288	0.139505	0.261037	0	0	0	0
FBgn0028855	193.495	129.804	146.799	152.407	51.9262	55.7785	99.0576	55.6761	155.626	65.6096	1.2463	3.52796e-06	0.000242859	CG15282	2L	14712471	14713298	+	701	protein_coding	- && - && -	-	-	243	109	200	146	39	51	94	65	10.0838	6.7461	7.64191	7.82887	2.68955	2.89433	5.15659	2.85984
FBgn0039677	86.7942	50.0161	86.6116	145.1	45.269	14.2181	11.5919	18.8442	92.1304	22.4808	2.05824	3.75242e-06	0.000256418	ppk30	3R	29669149	29671478	+	1890	protein_coding	pickpocket 30 && - && PF00858:Amiloride-sensitive sodium channel	-	-	109	42	118	139	34	13	11	22	1.67764	0.964122	1.67228	2.7645	0.86966	0.273638	0.223812	0.359011
FBgn0037844	23.8883	36.9166	27.8919	34.4481	3.99432	0	0	9.4221	30.7862	3.35411	3.12526	3.76371e-06	0.000256418	CG4570	3R	10856807	10858066	+	1260	protein_coding	- && - && PF01498:Transposase	-	-	30	31	38	33	3	0	0	11	0.692605	1.06742	0.807799	0.984482	0.115102	0	0	0.269258
FBti0020099	46.1841	45.2526	55.7838	33.4042	21.303	9.84327	13.6995	11.9918	45.1562	14.2094	1.69836	4.15589e-06	0.000281684	FBti0020099	3L	12957842	12962265	-	4424	transposable_element	NA && sp|P04146|COPIA_DROME Copia protein OS=Drosophila melanogaster OX=7227 GN=GIP PE=1 SV=3 && PF13976:GAG-pre-integrase domain|PF07727:Reverse transcriptase (RNA-dependent DNA polymerase)|PF14223:gag-polypeptide of LTR copia-type|PF00665:Integrase core domain	-	-	58	38	76	32	16	9	13	14	0.381371	0.37266	0.460138	0.271894	0.174839	0.0809325	0.113001	0.0976022
FBgn0037850	85.2016	51.2069	72.6657	98.1249	27.9602	17.4991	36.8832	27.4098	76.7998	27.4381	1.48691	4.19086e-06	0.000282605	CG14695	3R	10878204	10879319	-	1116	protein_coding	- && - && -	-	-	107	43	99	94	21	16	35	32	2.78904	1.67166	2.37608	3.16612	0.909678	0.570363	1.20603	0.884367
FBgn0035049	4229.03	10880.9	7205.65	2023.04	1764.16	1915.06	1734.56	1827.89	6084.65	1810.42	1.74878	4.25725e-06	0.000284182	Mmp1	2R	24671294	24688184	-	4841	protein_coding	Matrix metalloproteinase 1 && sp|Q5RES1|MMP14_PONAB Matrix metalloproteinase-14 OS=Pongo abelii OX=9601 GN=MMP14 PE=2 SV=1 && PF00413:Matrixin|PF00045:Hemopexin|PF01471:Putative peptidoglycan binding domain	-	-	5311	9137	9817	1938	1325	1751	1646	2134	31.9136	81.8866	54.3167	15.0481	13.2316	14.3895	13.0752	13.5958
FBgn0028899	35.8325	51.2069	47.7098	31.3165	19.9716	7.65587	5.26902	3.42622	41.5164	9.08068	2.25706	4.29478e-06	0.000285247	CG31817	2L	16330560	16337885	-	7203	protein_coding	- && - && -	-	-	45	43	65	30	15	7	5	4	0.181733	0.259	0.241707	0.156557	0.100672	0.0386616	0.0266937	0.0171275
FBgn0034647	1208.75	718.088	486.64	427.992	311.557	142.181	287.689	207.286	710.367	237.178	1.58418	4.60742e-06	0.000302966	pirk	2R	21660967	21662995	-	1846	protein_coding	poor Imd response upon knock-in && - && -	-	-	1518	603	663	410	234	130	273	242	23.9208	14.172	9.61993	8.34865	6.12797	2.80161	5.687	4.04325
FBgn0000079	716.649	683.553	2514.67	1966.67	418.072	274.518	609.099	310.073	1470.39	402.94	1.86806	4.73079e-06	0.000309539	Amy-p	2R	17118636	17120303	-	1668	protein_coding	Amylase proximal && sp|P81641|AMYB_DROME Alpha-amylase B OS=Drosophila melanogaster OX=7227 GN=Amy-d PE=3 SV=3 && PF02806:Alpha amylase, C-terminal all-beta domain|PF00128:Alpha amylase, catalytic domain	-	-	900	574	3426	1884	314	251	578	362	15.6957	14.93	55.015	42.457	9.10052	5.9865	13.3255	6.69359
FBgn0004034	200.662	233.408	169.553	140.924	39.9432	16.4054	90.6272	65.0982	186.137	53.0185	1.80519	5.23301e-06	0.00033762	y	X	356509	361245	+	2038	protein_coding	yellow && sp|P09957|YELL_DROME Protein yellow OS=Drosophila melanogaster OX=7227 GN=y PE=2 SV=1 && PF03022:Major royal jelly protein	-	-	252	196	231	135	30	15	86	76	3.59693	4.1725	3.03597	2.48997	0.711622	0.292808	1.62273	1.15015
FBgn0039543	2864.21	2922.37	2458.16	2110.73	1123.74	1375.87	1797.79	1355.07	2588.87	1413.12	0.873057	6.25589e-06	0.000393734	CROT	3R	27703379	27706751	-	2899	protein_coding	Carnitine O-octanoyltransferase && sp|Q9DC50|OCTC_MOUSE Peroxisomal carnitine O-octanoyltransferase OS=Mus musculus OX=10090 GN=Crot PE=1 SV=1 && PF00755:Choline/Carnitine o-acyltransferase	-	-	3597	2454	3349	2022	844	1258	1706	1582	36.0934	36.7258	30.9426	26.2179	14.0743	17.2635	22.6299	16.8308
FBti0063158	13.5367	9.52687	11.7439	13.5705	0	1.0937	0	0	12.0945	0.273424	5.22318	7.81168e-06	0.000489322	FBti0063158	3L	23315191	23315338	-	148	transposable_element	NA && - && -	-	-	17	8	16	13	0	1	0	0	3.34135	2.34516	2.89567	3.30176	0	0.268803	0	0
FBgn0025709	70.8687	61.9247	47.7098	43.8431	19.9716	26.2487	13.6995	20.5573	56.0865	20.1193	1.48018	8.73696e-06	0.000542143	CNT2	2R	9078721	9082374	+	2115	protein_coding	Concentrative nucleoside transporter 2 && sp|Q9UA35|S28A3_EPTST Solute carrier family 28 member 3 OS=Eptatretus stoutii OX=7765 GN=SLC28A3 PE=2 SV=1 && PF07662:Na+ dependent nucleoside transporter C-terminus|PF01773:Na+ dependent nucleoside transporter N-terminus|PF07670:Nucleoside recognition	-	-	89	52	65	42	15	24	13	24	1.22409	1.06669	0.823177	0.746454	0.342857	0.451436	0.236366	0.349983
FBgn0050289	24.6846	16.672	37.4338	53.238	6.6572	8.74957	6.32283	6.85244	33.0071	7.14551	2.21076	9.24951e-06	0.000571265	CG30289	2R	21520413	21521848	-	1164	protein_coding	- && sp|Q9VB68|GRASS_DROME Serine protease grass OS=Drosophila melanogaster OX=7227 GN=grass PE=1 SV=1 && PF00089:Trypsin	-	-	31	14	51	51	5	8	6	8	0.774718	0.521819	1.17357	1.64695	0.207658	0.273421	0.198221	0.211974
FBgn0050371	10.3516	8.33601	13.9459	15.6582	1.33144	0	0	0	12.0729	0.33286	5.22088	9.31837e-06	0.000572842	CG30371	2R	8267643	8269334	-	1258	protein_coding	- && sp|Q7Z269|SP4_POLDO Venom serine protease OS=Polistes dominula OX=743375 PE=2 SV=1 && PF00089:Trypsin	-	-	13	7	19	15	1	0	0	0	0.300606	0.241414	0.404541	0.448203	0.0384284	0	0	0
FBgn0262524	89.9793	82.1693	79.2717	129.441	29.2917	50.31	42.1522	39.4015	95.2154	40.2889	1.23213	1.06153e-05	0.000649547	ver	3L	12523987	12525150	+	808	protein_coding	verrocchio && - && -	-	-	113	69	108	124	22	46	40	46	4.0682	3.70495	3.58016	5.76866	1.31627	2.26486	1.90371	1.75587
FBti0019526	12.7404	15.4812	16.8819	5.21941	0	1.0937	0	0	12.5807	0.273424	5.28125	1.08288e-05	0.000659556	FBti0019526	X	827657	835390	+	7734	transposable_element	NA && - && PF03564:Protein of unknown function (DUF1759)|PF05380:Pao retrotransposon peptidase|PF17921:Integrase zinc binding domain|PF05585:Putative peptidase (DUF1758)	-	-	16	13	23	5	0	1	0	0	0.0601798	0.0729262	0.0796551	0.0243013	0	0.00514389	0	0
FBti0059882	7.16649	11.9086	9.54196	22.9654	0	0	0	0.856555	12.8956	0.214139	5.29963	1.10275e-05	0.000667196	FBti0059882	3L	23570563	23571406	-	844	transposable_element	NA && - && -	-	-	9	10	13	22	0	0	0	1	0.310195	0.514046	0.412564	0.979816	0	0	0	0.036543
FBgn0038676	70.8687	63.1155	55.0498	39.6675	22.6345	21.8739	14.7533	24.8401	57.1754	21.0254	1.44312	1.10805e-05	0.000667196	CG6026	3R	19033538	19044693	+	5461	protein_coding	- && - && -	-	-	89	53	75	38	17	20	14	29	0.474081	0.421064	0.367857	0.261563	0.150491	0.145698	0.0985844	0.163784
RR48383_transposable_element	15.9255	34.5349	11.01	13.5705	2.66288	0	0	2.56966	18.7602	1.30814	3.82148	1.11056e-05	0.000667196	RR48383_transposable_element	2R	1808663	1817084	+	8422	transposable_element	NA && sp|P20825|POL2_DROME Retrovirus-related Pol polyprotein from transposon 297 OS=Drosophila melanogaster OX=7227 GN=pol PE=4 SV=1 && -	-	-	20	29	15	13	2	0	0	3	0.0690796	0.149392	0.0477052	0.058022	0.0114801	0	0	0.0109863
FBgn0028537	19.9069	33.3441	17.6159	81.4228	9.32008	6.56218	4.21522	5.13933	38.0724	6.3092	2.60661	1.16688e-05	0.000697858	CG31775	2L	14737090	14737769	-	613	protein_coding	- && - && -	-	-	25	28	24	78	7	6	4	6	1.18635	1.98172	1.04867	4.78298	0.552039	0.389391	0.25093	0.301882
FBgn0038126	1078.96	10396.2	7075	207.733	189.065	197.959	277.151	260.393	4689.47	231.142	4.34242	1.38441e-05	0.000820525	CG8483	3R	13208754	13214465	-	1869	protein_coding	- && sp|C0ITL3|VA5_BRACH Venom allergen 5 (Fragment) OS=Brachyponera chinensis OX=2340912 PE=2 SV=1 && PF00188:Cysteine-rich secretory protein family	-	-	1355	8730	9639	199	142	181	263	304	21.0894	202.651	138.138	4.00229	3.67292	3.8527	5.41127	5.01662
FBgn0037926	851.22	997.94	1020.26	854.94	576.514	588.409	446.813	635.564	931.089	561.825	0.728368	1.40639e-05	0.000829832	Elp1	3R	11650971	11655691	+	4315	protein_coding	Elongator complex protein 1 && sp|Q9VGK7|ELP1_DROME Putative elongator complex protein 1 OS=Drosophila melanogaster OX=7227 GN=Elp1 PE=1 SV=2 && PF04762:IKI3 family	-	-	1069	838	1390	819	433	538	424	742	7.20663	8.42573	8.62828	7.13456	4.85109	4.96017	3.77866	5.30359
FBgn0039676	62.9059	54.7795	88.8136	149.275	43.9375	24.0613	13.6995	21.4139	88.9436	25.778	1.80337	1.46746e-05	0.000862019	ppk20	3R	29666814	29668877	-	1779	protein_coding	pickpocket 20 && - && PF00858:Amiloride-sensitive sodium channel	-	-	79	46	121	143	33	22	13	25	1.29177	1.12183	1.82179	3.02151	0.896748	0.491974	0.281009	0.433422
FBgn0262577	11.1479	22.6263	13.2119	18.7899	0	3.28109	0	1.71311	16.444	1.24855	3.63933	1.51077e-05	0.000883531	CG43117	3R	26454794	26455112	+	319	protein_coding	- && - && -	-	-	14	19	18	18	0	3	0	2	1.27665	2.58409	1.51137	2.12103	0	0.374133	0	0.193369
FBgn0261808	3208.2	3638.07	5405.89	6115.06	2630.93	2001.46	2431.13	1550.36	4591.81	2153.47	1.09272	1.63228e-05	0.000950392	cu	3R	11197592	11208633	+	3253	protein_coding	curled && sp|A8JQX3|NOCT_DROME Nocturnin OS=Drosophila melanogaster OX=7227 GN=cu PE=1 SV=1 && PF03372:Endonuclease/Exonuclease/phosphatase family	-	-	4029	3055	7365	5858	1976	1830	2307	1810	36.0287	40.7447	60.6427	67.6908	29.3654	22.3801	27.2719	17.1609
FBgn0037125	21.4995	17.8629	11.01	10.4388	1.33144	1.0937	1.0538	0	15.2028	0.869735	4.23685	1.74351e-05	0.0010107	CG14573	3L	21734099	21734788	+	690	protein_coding	- && - && -	-	-	27	15	15	10	1	1	1	0	1.13828	0.943163	0.58228	0.544773	0.0700621	0.0576563	0.0557318	0
FBgn0032381	518.376	261.989	380.944	324.647	207.705	188.116	170.716	180.733	371.489	186.817	0.995901	1.80582e-05	0.00104225	Mal-B1	2L	11847226	11849169	+	1814	protein_coding	Maltase B1 && sp|O16098|MAL1_DROVI Maltase 1 OS=Drosophila virilis OX=7244 GN=Mal-B1 PE=3 SV=2 && PF00128:Alpha amylase, catalytic domain	-	-	651	220	519	311	156	172	162	211	10.4395	5.26175	7.66338	6.44447	4.15738	3.77213	3.43424	3.5875
FBgn0038082	10.3516	25.008	35.2318	30.2726	1.33144	7.65587	2.10761	4.28277	25.216	3.84442	2.68531	1.89253e-05	0.00108754	Ugt37A2	3R	12739642	12741417	+	1710	protein_coding	UDP-glycosyltransferase family 37 member A2 && sp|A0A291PQF1|UGT5_DACCO UDP-glycosyltransferase UGT5 OS=Dactylopius coccus OX=765876 GN=UGT5 PE=1 SV=1 && PF00201:UDP-glucoronosyl and UDP-glucosyl transferase	-	-	13	21	48	29	1	7	2	5	0.221148	0.532804	0.751857	0.63748	0.0282707	0.162854	0.0449766	0.0901821
FBti0102117	26.2771	39.2984	38.1678	18.7899	10.6515	8.74957	7.37663	3.42622	30.6333	7.55099	2.06121	1.96038e-05	0.00112166	FBti0102117	4	1289099	1294943	-	5845	transposable_element	NA && - && PF07530:Associated with zinc fingers	-	-	33	33	52	18	8	8	7	4	0.164235	0.244948	0.238292	0.115758	0.0661665	0.0544504	0.0460539	0.0211068
FBgn0033520	751.686	739.524	507.192	472.879	335.523	286.548	344.594	170.454	617.82	284.28	1.12203	2.08068e-05	0.00117523	Prx2540-1	2R	10424436	10425471	+	848	protein_coding	Peroxiredoxin 2540-1 && sp|Q5ZJF4|PRDX6_CHICK Peroxiredoxin-6 OS=Gallus gallus OX=9031 GN=PRDX6 PE=2 SV=3 && PF10417:C-terminal domain of 1-Cys peroxiredoxin|PF00578:AhpC/TSA family	-	-	944	621	691	453	252	262	327	199	32.3826	31.7717	21.8259	20.0801	14.366	12.2914	14.8287	7.23775
FBgn0265577	118.645	89.3144	127.715	125.266	33.286	9.84327	61.1207	39.4015	115.235	35.9129	1.67941	2.20137e-05	0.00123811	IBIN	2R	17671068	17671295	+	228	protein_coding	Induced by Infection && - && -	-	-	149	75	174	120	25	9	58	46	19.0102	14.2715	20.4411	19.7838	5.30075	1.57037	9.7824	6.22257
FBgn0030417	166.422	150.048	151.937	145.1	87.875	79.8398	99.0576	86.512	153.377	88.3211	0.797767	2.26141e-05	0.00126648	CG15725	X	12705854	12708841	+	2853	protein_coding	- && - && -	TRAF	TRAF	209	126	207	139	66	73	94	101	2.13098	1.91608	1.94338	1.83138	1.11834	1.01793	1.26701	1.09186
FBti0019568	12.7404	27.3898	12.4779	18.7899	2.66288	3.28109	1.0538	2.56966	17.8495	2.39186	2.88576	2.34077e-05	0.0013054	FBti0019568	X	4284515	4289659	-	5145	transposable_element	NA && sp|P04146|COPIA_DROME Copia protein OS=Drosophila melanogaster OX=7227 GN=GIP PE=1 SV=3 && PF07727:Reverse transcriptase (RNA-dependent DNA polymerase)|PF00665:Integrase core domain|PF13976:GAG-pre-integrase domain|PF14223:gag-polypeptide of LTR copia-type	-	-	16	23	17	18	2	3	1	3	0.0904627	0.193949	0.0885021	0.131508	0.0187922	0.023197	0.00747424	0.0179838
FBti0062861	26.2771	32.1532	42.5718	9.39494	2.66288	8.74957	4.21522	2.56966	27.5993	4.54933	2.61252	2.40851e-05	0.00133194	FBti0062861	X	116487	122492	+	6006	transposable_element	NA && - && PF07530:Associated with zinc fingers	-	-	33	27	58	9	2	8	4	3	0.159832	0.19504	0.258662	0.0563276	0.0160982	0.0529908	0.025611	0.0154057
FBgn0011293	612.337	9.52687	113.036	35.492	3.99432	2.18739	8.43044	8.56555	192.598	5.79442	5.04689	2.43649e-05	0.00134179	a10	3L	17023123	17023741	-	567	protein_coding	antennal protein 10 && sp|Q27377|OB10_DROME Putative odorant-binding protein A10 OS=Drosophila melanogaster OX=7227 GN=a10 PE=2 SV=2 && PF03392:Insect pheromone-binding family, A10/OS-D	-	-	769	8	154	34	3	2	8	10	39.4528	0.612141	7.27491	2.25403	0.255782	0.140327	0.542575	0.543956
FBgn0037128	158.459	217.927	142.395	96.0372	37.2803	40.4668	91.681	56.5326	153.705	56.4902	1.43688	2.48622e-05	0.0013635	CG14572	3L	21741534	21742441	+	908	protein_coding	- && - && PF16042:Domain of unknown function (DUF4794)	-	-	199	183	194	92	28	37	87	66	6.37532	8.74399	5.72277	3.80861	1.49075	1.62111	3.68456	2.24184
FBgn0005655	160.848	120.277	128.449	223.391	59.9148	63.4344	75.8739	89.9383	158.241	72.2903	1.12269	2.71671e-05	0.00148375	PCNA	2R	20261754	20262883	-	1070	protein_coding	Proliferating cell nuclear antigen && sp|P17917|PCNA_DROME Proliferating cell nuclear antigen OS=Drosophila melanogaster OX=7227 GN=PCNA PE=1 SV=2 && PF02747:Proliferating cell nuclear antigen, C-terminal domain|PF00705:Proliferating cell nuclear antigen, N-terminal domain	-	-	202	101	175	214	45	58	72	105	5.49165	4.09527	4.38071	7.51786	2.03311	2.15645	2.58762	3.02658
FBgn0035199	500.062	471.58	448.472	382.061	266.288	255.925	323.518	262.962	450.544	277.173	0.701316	2.95746e-05	0.00160548	tfc	3L	1256449	1274498	+	2634	protein_coding	triforce && sp|Q66S61|MBL2_CALJA Mannose-binding protein C OS=Callithrix jacchus OX=9483 GN=MBL2 PE=3 SV=1 && PF00059:Lectin C-type domain	-	-	628	396	611	366	200	234	307	307	6.93552	6.52265	6.2132	5.22312	3.67068	3.53424	4.48203	3.59475
FBgn0036996	281.882	157.193	951.994	124.222	41.2746	30.6235	33.7218	77.0899	378.823	45.6775	3.05024	2.96389e-05	0.00160548	mag	3L	20460683	20462274	+	1477	protein_coding	magro && sp|O46108|LIP3_DROME Lipase 3 OS=Drosophila melanogaster OX=7227 GN=Lip3 PE=2 SV=1 && PF04083:Partial alpha/beta-hydrolase lipase region	-	-	354	132	1297	119	31	28	32	90	6.97201	3.87738	23.5207	3.02852	1.01464	0.754177	0.833148	1.87935
FBgn0086708	3904.15	6330.61	7294.46	5501.26	3601.55	3006.57	2415.32	3156.4	5757.62	3044.96	0.919142	3.03348e-05	0.00163647	stv	3L	13477541	13483515	+	3670	protein_coding	starvin && sp|Q9BLJ6|BAGS_BOMMO BAG domain-containing protein Samui OS=Bombyx mori OX=7091 GN=Samui PE=2 SV=1 && PF02179:BAG domain	-	-	4903	5316	9938	5270	2705	2749	2292	3685	38.8625	62.8439	72.5309	53.977	35.6315	29.7992	24.016	30.9683
FBgn0046776	45.3878	65.4973	71.9317	63.6768	22.6345	13.1244	28.4527	29.9794	61.6234	23.5477	1.37561	3.20713e-05	0.00171614	CR14033	2L	5242699	5244239	+	1541	pseudogene	- && - && -	-	-	57	55	98	61	17	12	27	35	1.07599	1.54848	1.70339	1.48796	0.533309	0.309795	0.673773	0.700506
FBgn0031471	31.8511	67.879	64.5917	66.8085	18.6402	7.65587	28.4527	15.418	57.7826	17.5417	1.71761	3.35371e-05	0.00178016	CG3117	2L	2845926	2847212	-	1217	protein_coding	- && sp|Q9GRW0|PPAF2_HOLDI Phenoloxidase-activating factor 2 OS=Holotrichia diomphalia OX=33394 GN=PPAF2 PE=1 SV=1 && PF00089:Trypsin	-	-	40	57	88	64	14	7	27	18	0.956103	2.03202	1.93679	1.97676	0.556122	0.228825	0.853151	0.456172
FBgn0000640	210.217	576.376	325.161	144.056	67.9034	96.2453	151.748	44.5409	313.952	90.1094	1.80033	3.3998e-05	0.0017926	Fbp2	2L	9426784	9427917	+	1074	protein_coding	Fat body protein 2 && sp|P54398|FBP2_DROME Fat body protein 2 OS=Drosophila melanogaster OX=7227 GN=Fbp2 PE=2 SV=2 && PF00106:short chain dehydrogenase	-	-	264	484	443	138	51	88	144	52	7.15047	19.5517	11.0481	4.82991	2.29561	3.25967	5.15597	1.49329
FBgn0261292	34.2399	32.1532	20.5519	30.2726	3.99432	6.56218	12.6457	7.70899	29.3044	7.72779	1.89501	3.40427e-05	0.0017926	CheB53a	2R	16466709	16467522	+	681	protein_coding	Chemosensory protein B 53a && - && -	-	-	43	27	28	29	3	6	12	9	1.83678	1.72013	1.10129	1.60072	0.212964	0.350509	0.677621	0.407607
FBgn0037429	30.2585	17.8629	19.0839	19.8338	2.66288	4.37478	7.37663	4.28277	21.7598	4.67427	2.20803	3.63997e-05	0.00190911	Osi19	3R	6335362	6337196	+	1138	protein_coding	Osiris 19 && - && PF07898:Protein of unknown function (DUF1676)	-	-	38	15	26	19	2	4	7	5	0.971351	0.571865	0.611957	0.62759	0.0849611	0.139834	0.236542	0.135511
FBgn0037078	11.1479	15.4812	21.2859	9.39494	2.66288	1.0937	1.0538	0	14.3275	1.2026	3.72547	3.76896e-05	0.00196119	CG12971	3L	21355100	21356495	-	969	protein_coding	- && - && -	-	-	14	13	29	9	2	1	1	0	0.420281	0.582055	0.801612	0.349127	0.0997789	0.0410555	0.0396852	0
FBgn0037503	54.9431	113.132	59.4537	40.7114	18.6402	25.155	26.3451	22.2704	67.06	23.1027	1.52505	4.00771e-05	0.00206913	CG14598	3R	7439760	7441976	+	1230	protein_coding	- && - && -	-	-	69	95	81	39	14	23	25	26	1.63185	3.35091	1.76388	1.19186	0.550244	0.743906	0.781605	0.651951
FBgn0051821	7.16649	44.0618	19.0839	5.21941	0	2.18739	0	0	18.8829	0.546848	5.11387	4.10481e-05	0.00211062	CG31821	2L	15900935	15902410	-	1423	protein_coding	- && sp|Q920A5|RISC_MOUSE Retinoid-inducible serine carboxypeptidase OS=Mus musculus OX=10090 GN=Scpep1 PE=1 SV=2 && PF00450:Serine carboxypeptidase	-	-	9	37	26	5	0	2	0	0	0.183981	1.12808	0.489394	0.132078	0	0.055914	0	0
FBgn0051606	47.7766	113.132	110.1	40.7114	13.3144	32.8109	28.4527	13.7049	77.9298	22.0707	1.81867	4.16491e-05	0.00212539	CG31606	2L	8147611	8148356	+	690	protein_coding	- && - && -	-	-	60	95	150	39	10	30	27	16	2.52951	5.97336	5.8228	2.12461	0.700621	1.72969	1.50476	0.715183
FBgn0033927	1110.81	1062.25	1211.09	1319.47	479.318	516.225	909.433	590.166	1175.9	623.786	0.913993	4.24727e-05	0.00215908	CR10102	2R	14360433	14361780	-	1348	pseudogene	- && sp|Q7K1U0|ARC1_DROME Activity-regulated cytoskeleton associated protein 1 OS=Drosophila melanogaster OX=7227 GN=Arc1 PE=1 SV=1 && -	-	-	1395	892	1650	1264	360	472	863	689	30.1037	28.7091	32.7857	35.2469	12.9106	13.9299	24.6192	15.7643
FBgn0034259	1819.49	1718.41	1546.53	2165.01	754.927	982.139	1349.92	899.383	1812.36	996.593	0.862216	4.36257e-05	0.00220188	P32	2R	17671309	17672640	-	1154	protein_coding	P32 && sp|O35796|C1QBP_RAT Complement component 1 Q subcomponent-binding protein, mitochondrial OS=Rattus norvegicus OX=10116 GN=C1qbp PE=1 SV=2 && PF02330:Mitochondrial glycoprotein	-	-	2285	1443	2107	2074	567	898	1281	1050	57.5991	54.2507	48.9045	67.5565	23.7525	30.9575	42.687	28.0627
FBgn0038846	669.669	875.281	499.852	283.936	62.5777	132.337	343.54	99.3604	582.185	159.454	1.86698	4.36478e-05	0.00220188	CG5697	3R	21015949	21017120	+	987	protein_coding	- && - && PF16028:Solute carrier family 3 member 2 N-terminus	-	-	841	735	681	272	47	121	326	116	24.7864	32.3083	18.4808	10.359	2.30204	4.87712	12.7014	3.62483
FBgn0028523	1013.66	1022.95	1175.13	1006.3	769.572	662.78	615.422	747.772	1054.51	698.887	0.594246	4.56097e-05	0.00227481	CG5888	2L	16400175	16448469	-	1883	protein_coding	- && - && PF13855:Leucine rich repeat	-	-	1273	859	1601	964	578	606	584	873	19.6659	19.7919	22.7736	19.2438	14.8392	12.8032	11.9266	14.2992
FBgn0267281	8.75905	11.9086	3.66998	6.26329	0	0	0	0	7.65023	0	5.26508	4.83091e-05	0.00238247	lncRNA:CR45717	2L	1142869	1143216	+	348	ncRNA	long non-coding RNA:CR45717 && - && -	-	-	11	10	5	6	0	0	0	0	0.919493	1.24671	0.384841	0.648092	0	0	0	0
FBgn0260484	472.989	528.741	610.685	433.211	324.871	310.61	253.967	339.196	511.407	307.161	0.736144	4.87562e-05	0.00239558	HIP	X	3799150	3801570	+	2050	protein_coding	Hsc/Hsp70-interacting protein && sp|C4NYP8|F10A1_DROME Hsc70-interacting protein 1 OS=Drosophila melanogaster OX=7227 GN=HIP PE=1 SV=2 && PF13414:TPR repeat|PF17830:STI1 domain|PF18253:Hsp70-interacting protein N N-terminal domain	-	-	594	444	832	415	244	284	241	396	8.42884	9.39666	10.8708	7.60954	5.75398	5.51138	4.5208	5.95783
FBgn0036101	680.817	1498.1	1070.17	825.711	587.165	471.383	519.526	352.901	1018.7	482.744	1.07791	5.09644e-05	0.0024948	NijA	3L	10694360	10696877	-	1146	protein_coding	Ninjurin A && sp|Q8MPP0|NIJA_DROME Ninjurin-A OS=Drosophila melanogaster OX=7227 GN=NijA PE=1 SV=1 && PF04923:Ninjurin	-	-	855	1258	1458	791	441	431	493	412	21.7028	47.6256	34.0771	25.9452	18.6031	14.9619	16.543	11.0882
FBgn0283437	1538.41	1361.15	1487.81	1630.54	1034.53	1138.54	891.519	963.624	1504.48	1007.05	0.579703	5.29671e-05	0.00258327	PPO1	2R	17887220	17889973	-	2338	protein_coding	Prophenoloxidase 1 && sp|Q9V521|PPO2_DROME Phenoloxidase 2 OS=Drosophila melanogaster OX=7227 GN=PPO2 PE=1 SV=1 && PF03722:Hemocyanin, all-alpha domain|PF00372:Hemocyanin, copper containing domain|PF03723:Hemocyanin, ig-like domain	-	-	1932	1143	2027	1562	777	1041	846	1125	24.038	21.2103	23.222	25.1131	16.066	17.7134	13.9148	14.8407
FBgn0034990	152.885	170.293	144.597	111.695	55.9205	78.7461	70.6049	91.6514	144.868	74.2307	0.954825	5.69443e-05	0.00274684	CG11406	2R	24202091	24208203	-	4562	protein_coding	- && sp|O46107|LIP1_DROME Lipase 1 OS=Drosophila melanogaster OX=7227 GN=Lip1 PE=2 SV=2 && PF00561:alpha/beta hydrolase fold	-	-	192	143	197	107	42	72	67	107	1.22428	1.35996	1.15665	0.881643	0.445068	0.627874	0.564771	0.723394
FBgn0039678	18312.8	8699.23	8877.69	27654.5	7872.81	6439.68	2853.7	4239.95	15886.1	5351.53	1.56981	5.90863e-05	0.00283979	Obp99a	3R	29671657	29672334	+	610	protein_coding	Odorant-binding protein 99a && sp|Q9VAJ4|OB99A_DROME General odorant-binding protein 99a OS=Drosophila melanogaster OX=7227 GN=Obp99a PE=2 SV=2 && PF01395:PBP/GOBP family	-	-	22998	7305	12095	26492	5913	5888	2708	4950	1096.72	519.559	531.088	1632.49	468.609	384.002	170.715	250.278
FBti0018969	9.55533	5.9543	8.80796	13.5705	0	0	0	0.856555	9.47201	0.214139	4.86885	6.26398e-05	0.00299967	FBti0018969	2R	17236564	17241709	+	5146	transposable_element	- && sp|P04146|COPIA_DROME Copia protein OS=Drosophila melanogaster OX=7227 GN=GIP PE=1 SV=3 && PF14223:gag-polypeptide of LTR copia-type|PF13976:GAG-pre-integrase domain|PF00665:Integrase core domain	-	-	12	5	12	13	0	0	0	1	0.0678339	0.0421546	0.0624599	0.0949594	0	0	0	0.00599345
FBgn0026563	111.479	222.691	462.418	252.62	89.2065	102.807	38.9908	107.069	262.302	84.5185	1.63414	6.41133e-05	0.0030585	CG1979	3R	7054586	7058671	+	3425	protein_coding	- && - && -	-	-	140	187	630	242	67	94	37	125	1.18906	2.36878	4.92686	2.65595	0.945685	1.09185	0.415426	1.12563
FBgn0266405	132.182	90.5053	84.4096	88.73	46.6004	37.1857	62.1745	33.4056	98.9567	44.8415	1.14976	6.4331e-05	0.0030585	CG45045	3R	17667572	17667825	+	254	protein_coding	- && - && -	-	-	166	76	115	85	35	34	59	39	19.0112	12.9815	12.127	12.5791	6.66142	5.32526	8.93245	4.73563
RR48376_transposable_element	7.16649	3.57258	11.7439	6.26329	0	0	0	0	7.18658	0	5.20805	6.83673e-05	0.00322718	RR48376_transposable_element	3L	27370557	27378210	-	7654	transposable_element	NA && sp|P10401|POLY_DROME Retrovirus-related Pol polyprotein from transposon gypsy OS=Drosophila melanogaster OX=7227 GN=pol PE=4 SV=1 && PF07253:Gypsy protein	-	-	9	3	16	6	0	0	0	0	0.034205	0.017005	0.0559914	0.0294664	0	0	0	0
FBgn0033725	38.2213	130.995	66.0597	16.7021	10.6515	21.8739	11.5919	10.2787	62.9944	13.599	2.20801	7.19931e-05	0.00338624	Cpr49Ac	2R	12386666	12390057	+	2117	protein_coding	Cuticular protein 49Ac && sp|O02387|CU17_BOMMO Larval cuticle protein LCP-17 OS=Bombyx mori OX=7091 GN=LCP17 PE=2 SV=1 && -	-	-	48	110	90	16	8	20	11	12	0.659562	2.25432	1.13871	0.284095	0.182684	0.375841	0.199813	0.174826
FBgn0035612	728.594	1407.6	540.222	123.178	99.858	103.901	75.8739	161.032	699.897	110.166	2.66631	7.34551e-05	0.00344275	frm	3L	5538411	5551159	-	4625	protein_coding	farmer && - && -	-	-	915	1182	736	118	75	95	72	188	5.75499	11.0879	4.26242	0.959035	0.783938	0.817161	0.59865	1.2537
FBgn0033302	189.514	142.903	112.302	141.968	71.8978	75.465	74.8201	87.3686	146.672	77.3879	0.918638	7.44905e-05	0.00347894	Cyp6a14	2R	8564187	8567202	-	2959	protein_coding	Cytochrome P450 6a14 && sp|Q9V4U7|C6A14_DROME Probable cytochrome P450 6a14 OS=Drosophila melanogaster OX=7227 GN=Cyp6a14 PE=3 SV=3 && PF00067:Cytochrome P450	-	-	238	120	153	136	54	69	71	102	2.33974	1.75947	1.38496	1.72766	0.882229	0.927683	0.922711	1.06317
FBgn0265707	56.5357	38.1075	51.3798	54.2819	9.32008	14.2181	31.6141	11.1352	50.0762	16.5719	1.59356	7.48839e-05	0.003485	lncRNA:CR44514	3L	705330	705723	+	394	ncRNA	long non-coding RNA:CR44514 && - && -	-	-	71	32	70	52	7	13	30	13	5.242	3.52369	4.75874	4.96103	0.858884	1.31263	2.92804	1.01764
FBgn0027494	47.7766	14.2903	35.2318	35.492	7.98864	12.0307	9.48424	2.56966	33.1977	8.0183	2.08416	7.68465e-05	0.00356379	RpS10a	3R	27652760	27653363	+	604	protein_coding	Ribosomal protein S10a && sp|Q9VB14|RS10A_DROME 40S ribosomal protein S10a OS=Drosophila melanogaster OX=7227 GN=RpS10a PE=1 SV=1 && PF03501:Plectin/S10 domain	-	-	60	12	48	34	6	11	9	3	2.88968	0.861963	2.1286	2.11595	0.480227	0.724521	0.573005	0.15319
FBgn0031936	1414.19	1102.74	1302.11	1954.15	800.196	952.609	663.897	809.444	1443.3	806.537	0.839594	7.7818e-05	0.00359623	CG13794	2L	7719847	7722823	-	2027	protein_coding	- && sp|Q9NSD5|S6A13_HUMAN Sodium- and chloride-dependent GABA transporter 2 OS=Homo sapiens OX=9606 GN=SLC6A13 PE=1 SV=3 && PF00209:Sodium:neurotransmitter symporter family	-	-	1776	926	1774	1872	601	871	630	945	25.4873	19.8199	23.4417	34.7149	14.3335	17.0946	11.952	14.3789
FBgn0032337	55.7394	40.4892	29.3599	21.9215	14.6458	8.74957	10.538	11.9918	36.8775	11.4813	1.69435	8.27459e-05	0.00379741	AstCC	2L	11083459	11085229	-	1173	protein_coding	Allatostatin double C && - && -	-	-	70	34	40	21	11	8	10	14	1.73594	1.25755	0.913381	0.672954	0.453343	0.271324	0.327834	0.368109
FBgn0263236	2506.68	2781.85	2477.24	2031.4	1528.49	1544.3	1158.13	1761.93	2449.29	1498.21	0.708854	8.40218e-05	0.00384262	SP1029	3R	29244961	29250451	-	3715	protein_coding	SP1029 && sp|O57579|AMPN_CHICK Aminopeptidase Ey OS=Gallus gallus OX=9031 GN=ANPEP PE=1 SV=2 && PF17900:Peptidase M1 N-terminal domain|PF01433:Peptidase family M1 domain|PF11838:ERAP1-like C-terminal domain	-	-	3148	2336	3375	1946	1148	1412	1099	2057	24.6497	27.2809	24.3335	19.6901	14.9388	15.1207	11.376	17.0774
FBgn0085277	15.9255	20.2446	8.07397	7.30718	1.33144	1.0937	0	0	12.8878	0.606284	4.57292	8.67269e-05	0.00395265	CG34248	3L	16270369	16270902	-	534	protein_coding	- && - && -	-	-	20	17	11	7	1	1	0	0	1.08949	1.38119	0.551749	0.492744	0.0905297	0.0744997	0	0
FBgn0036781	45.3878	39.2984	44.0398	48.0186	13.3144	21.8739	17.9147	20.5573	44.1861	18.4151	1.25028	8.96719e-05	0.00405888	CG13699	3L	18154897	18162522	-	3755	protein_coding	- && - && -	-	-	57	33	60	46	10	20	17	24	0.44157	0.381284	0.427988	0.460482	0.128743	0.211892	0.174097	0.197128
FBgn0034858	758.852	695.462	772.899	771.429	517.93	550.129	501.611	549.052	749.66	529.681	0.501334	9.33519e-05	0.00421103	eIF2Bdelta	2R	23386521	23389052	+	2174	protein_coding	eukaryotic translation initiation factor 2B subunit delta && sp|Q63186|EI2BD_RAT Translation initiation factor eIF-2B subunit delta OS=Rattus norvegicus OX=10116 GN=Eif2b4 PE=2 SV=1 && PF01008:Initiation factor 2 subunit family	-	-	953	584	1053	739	389	503	476	641	12.7517	11.6546	12.9736	12.7776	8.65013	9.20458	8.41976	9.09379
FBgn0026361	55.7394	45.2526	53.5818	89.7739	21.303	17.4991	35.8294	17.9877	61.0869	23.1548	1.40013	9.67865e-05	0.00433636	2005-09-01	2R	7960133	7961921	-	1789	protein_coding	Septin 5 && sp|P54359|SEPT2_DROME Septin-2 OS=Drosophila melanogaster OX=7227 GN=Sep2 PE=2 SV=2 && PF00735:Septin	-	-	70	38	73	86	16	16	34	21	1.13821	0.921547	1.09296	1.80698	0.432357	0.355799	0.730838	0.362039
FBti0019192	14.333	4.76344	2.20199	9.39494	0	0	0	0	7.67334	0	5.28642	0.00010085	0.00450317	FBti0019192	2L	17727904	17729309	+	1406	transposable_element	- && sp|P12258|HOBOT_DROME Transposable element Hobo transposase OS=Drosophila melanogaster OX=7227 GN=T PE=4 SV=1 && PF10683:Hermes transposase DNA-binding domain	-	-	18	4	3	9	0	0	0	0	0.372411	0.12343	0.0571513	0.240614	0	0	0	0
FBti0019220	7.16649	11.9086	2.93599	6.26329	0	0	0	0	7.06859	0	5.1465	0.000102361	0.00453997	FBti0019220	2L	21041189	21049393	+	8205	transposable_element	- && sp|P04323|POL3_DROME Retrovirus-related Pol polyprotein from transposon 17.6 OS=Drosophila melanogaster OX=7227 GN=pol PE=4 SV=1 && -	-	-	9	10	4	6	0	0	0	0	0.031908	0.0528769	0.0130578	0.0274876	0	0	0	0
FBgn0034674	1277.23	1252.78	1238.25	1353.92	962.631	872.77	873.604	678.391	1280.55	846.849	0.597935	0.00010412	0.00459122	CG9304	2R	21973122	21976386	+	2785	protein_coding	- && sp|Q5U239|TM145_XENLA Transmembrane protein 145 OS=Xenopus laevis OX=8355 GN=tmem145 PE=2 SV=1 && PF10192:Rhodopsin-like GPCR transmembrane domain	-	-	1604	1052	1687	1297	723	798	829	792	16.7538	16.3883	16.2248	17.5057	12.5501	11.3992	11.4467	8.77095
FBgn0035780	7.16649	7.14515	8.07397	12.5266	0	1.0937	0	0	8.72805	0.273424	4.74468	0.000104212	0.00459122	CG18417	3L	7400070	7401671	+	1480	protein_coding	- && sp|Q3T905|CBPB_HELZE Carboxypeptidase B OS=Helicoverpa zea OX=7113 GN=CPB PE=1 SV=1 && PF00246:Zinc carboxypeptidase	-	-	9	6	11	12	0	1	0	0	0.176895	0.175887	0.199077	0.304778	0	0.0268803	0	0
FBgn0010403	298.604	9.52687	81.4737	39.6675	9.32008	3.28109	10.538	6.85244	107.318	7.49791	3.84405	0.000106511	0.00466413	Obp83b	3R	5976177	5976817	-	528	protein_coding	Odorant-binding protein 83b && sp|Q23970|PBP6_DROME Pheromone-binding protein-related protein 6 OS=Drosophila melanogaster OX=7227 GN=Obp83b PE=1 SV=2 && PF01395:PBP/GOBP family	-	-	375	8	111	38	7	3	10	8	20.6601	0.657356	5.63092	2.70529	0.640909	0.226039	0.728314	0.467307
FBgn0033205	830.517	682.362	699.499	1018.83	519.262	545.754	453.136	370.888	807.802	472.26	0.775757	0.000117145	0.00509313	CG2064	2R	7665828	7667343	+	1210	protein_coding	Retinol dehydrogenase 1 && sp|Q8NBN7|RDH13_HUMAN Retinol dehydrogenase 13 OS=Homo sapiens OX=9606 GN=RDH13 PE=1 SV=2 && PF00106:short chain dehydrogenase	-	-	1043	573	953	976	390	499	430	433	25.0746	20.5454	21.0959	30.32	15.5816	16.4063	13.6658	11.0369
FBti0102112	18.3144	28.5806	41.1038	14.6144	3.99432	2.18739	10.538	5.13933	25.6533	5.46477	2.22411	0.000118725	0.00514486	FBti0102112	4	1296990	1301833	-	4844	transposable_element	NA && - && PF07530:Associated with zinc fingers	-	-	23	24	56	14	3	2	10	6	0.138121	0.214957	0.309652	0.10864	0.0299398	0.0164256	0.0793868	0.0382027
FBgn0036783	8.75905	15.4812	2.93599	3.13165	0	0	0	0	7.57696	0	5.24884	0.000123606	0.00532971	CheA75a	3L	18252088	18252846	+	699	protein_coding	Chemosensory protein A 75a && - && PF06477:Protein of unknown function (DUF1091)	-	-	11	13	4	3	0	0	0	0	0.457773	0.806883	0.153276	0.161328	0	0	0	0
FBgn0041627	254.809	219.118	256.165	321.516	185.07	154.211	150.694	137.905	262.902	156.97	0.748701	0.000123797	0.00532971	Ku80	2L	15768630	15771159	-	2304	protein_coding	Ku80 && - && PF03731:Ku70/Ku80 N-terminal alpha/beta domain|PF08785:Ku C terminal domain like|PF02735:Ku70/Ku80 beta-barrel domain	-	-	320	184	349	308	139	141	143	161	4.0402	3.46481	4.05726	5.02496	2.91652	2.43463	2.38675	2.15521
FBgn0000146	42.2027	38.1075	45.5078	63.6768	15.9773	19.6865	23.1837	19.7008	47.3737	19.6371	1.26217	0.000125088	0.00536782	aub	2L	10997819	11001476	-	3015	protein_coding	aubergine && sp|O76922|AUB_DROME Protein aubergine OS=Drosophila melanogaster OX=7227 GN=aub PE=1 SV=1 && PF02171:Piwi domain|PF02170:PAZ domain	-	-	53	32	62	61	12	18	22	23	0.511356	0.460476	0.550801	0.760513	0.192409	0.237509	0.2806	0.235281
FBgn0262570	200.662	183.392	181.297	238.005	131.813	127.962	120.134	113.065	200.839	123.244	0.706549	0.000135904	0.0058131	CG43110	2R	17477565	17486220	-	8272	protein_coding	- && sp|Q9XZ43|5NTD_LUTLO Protein 5NUC OS=Lutzomyia longipalpis OX=7200 GN=5NUC PE=1 SV=1 && -	-	-	252	154	247	228	99	117	114	132	0.886186	0.807708	0.799791	1.03607	0.578572	0.562692	0.529965	0.492164
FBgn0053200	181.551	189.347	193.775	165.977	107.847	78.7461	134.887	92.5079	182.663	103.497	0.821923	0.000137019	0.00584187	VepD	2R	22408525	22409342	+	759	protein_coding	Ventrally-expressed protein D && sp|Q9N2P6|VEPD_DROME Ventrally expressed gene D protein OS=Drosophila melanogaster OX=7227 GN=VepD PE=2 SV=1 && -	-	-	228	159	264	159	81	72	128	108	8.73832	9.08866	9.31649	7.87444	5.15912	3.77386	6.48516	4.38863
FBgn0052640	225.346	196.492	187.903	218.171	133.144	111.557	75.8739	137.049	206.978	114.406	0.855455	0.000140972	0.00597187	CG32640	X	13178005	13178523	+	466	protein_coding	- && sp|Q56237|DNAJ2_THET8 Chaperone protein DnaJ 2 OS=Thermus thermophilus (strain ATCC 27634 / DSM 579 / HB8) OX=300852 GN=dnaJ2 PE=1 SV=2 && PF00226:DnaJ domain	-	-	283	165	256	209	100	102	72	160	17.6659	15.3618	14.7145	16.8587	10.374	8.70783	5.94154	10.5896
FBgn0033760	1457.98	1798.2	1243.39	664.953	653.737	561.066	638.606	683.531	1291.13	634.235	1.0253	0.00014238	0.00601226	CG8785	2R	12640690	12648224	-	2189	protein_coding	- && sp|Q9VT04|PATH_DROME Proton-coupled amino acid transporter-like protein pathetic OS=Drosophila melanogaster OX=7227 GN=path PE=1 SV=1 && PF01490:Transmembrane amino acid transporter protein	-	-	1831	1510	1694	637	491	513	606	798	24.332	29.9279	20.728	10.9385	10.8435	9.32325	10.6458	11.2436
RR48341_transposable_element	23.092	9.52687	24.9559	12.5266	3.99432	1.0937	4.21522	3.42622	17.5253	3.18236	2.48579	0.000143025	0.00602024	RR48341_transposable_element	3L	26555434	26560590	+	5157	transposable_element	NA && sp|P04146|COPIA_DROME Copia protein OS=Drosophila melanogaster OX=7227 GN=GIP PE=1 SV=3 && -	-	-	29	8	34	12	3	1	4	4	0.163582	0.0673034	0.176592	0.0874679	0.0281227	0.00771433	0.0298274	0.0239227
FBgn0000064	79227.2	71330.1	82025.6	85892.7	57475.6	58306	48614.1	59184.5	79618.9	55895.1	0.510395	0.000144988	0.00608352	Ald1	3R	26254069	26261591	-	3809	protein_coding	Aldolase 1 && sp|P07764|ALF_DROME Fructose-bisphosphate aldolase OS=Drosophila melanogaster OX=7227 GN=Ald1 PE=1 SV=5 && PF00274:Fructose-bisphosphate aldolase class-I	-	-	99497	59898	111752	82282	43168	53311	46132	69096	759.861	682.254	785.84	812.004	547.877	556.803	465.74	559.485
FBti0131273	7.96277	16.672	3.66998	8.35106	0	0	0	0.856555	9.16396	0.214139	4.7959	0.000151133	0.00632127	FBti0131273	2R	6398094	6402626	+	4533	transposable_element	NA && sp|P10978|POLX_TOBAC Retrovirus-related Pol polyprotein from transposon TNT 1-94 OS=Nicotiana tabacum OX=4097 PE=2 SV=1 && PF13961:Domain of unknown function (DUF4219)|PF00665:Integrase core domain|PF14223:gag-polypeptide of LTR copia-type|PF07727:Reverse transcriptase (RNA-dependent DNA polymerase)|PF13976:GAG-pre-integrase domain	-	-	10	14	5	8	0	0	0	1	0.0641726	0.133994	0.0295443	0.066339	0	0	0	0.00680395
FBgn0021768	738.945	832.411	634.907	624.242	500.621	462.633	471.051	431.704	707.626	466.502	0.601189	0.000151998	0.0063374	nudC	3L	16804994	16819532	+	1622	protein_coding	nudC && sp|Q5ZIN1|NUDC_CHICK Nuclear migration protein nudC OS=Gallus gallus OX=9031 GN=NUDC PE=2 SV=1 && PF14050:N-terminal conserved domain of Nudc.|PF04969:CS domain	-	-	928	699	865	598	376	423	447	504	16.643	18.6969	14.2842	13.8585	11.2065	10.3749	10.5976	9.58355
FBti0019448	7.16649	17.8629	14.6799	10.4388	2.66288	0	0	1.71311	12.537	1.094	3.55353	0.000153266	0.00635022	FBti0019448	3R	28253395	28255828	+	2434	transposable_element	NA && sp|P21330|GAGJ_DROME Nucleic-acid-binding protein from mobile element jockey OS=Drosophila melanogaster OX=7227 GN=gag PE=4 SV=1 && PF07530:Associated with zinc fingers	-	-	9	15	20	10	2	0	0	2	0.107562	0.267372	0.22009	0.154434	0.039723	0	0	0.0253429
FBgn0033597	249.235	244.126	217.997	141.968	73.2292	135.618	89.5734	123.344	213.331	105.441	1.01236	0.000154948	0.00639984	Cpr47Ea	2R	11251751	11253398	-	829	protein_coding	Cuticular protein 47Ea && sp|Q7M4F3|CUD2_SCHGR Endocuticle structural glycoprotein SgAbd-2 OS=Schistocerca gregaria OX=7010 PE=1 SV=1 && PF00379:Insect cuticle protein	-	-	313	205	297	136	55	124	85	144	10.9831	10.7286	9.59604	6.16664	3.20731	5.95063	3.94291	5.35741
FBgn0026268	3459.82	1651.72	1592.77	3197.41	929.345	1250.09	1463.73	661.26	2475.43	1076.11	1.20207	0.000156992	0.00643866	antdh	X	11168030	11169058	-	950	protein_coding	Antennal dehydrogenase && sp|D2WKD9|SDR1_AEDAE Farnesol dehydrogenase OS=Aedes aegypti OX=7159 GN=SDR-1 PE=1 SV=2 && PF00106:short chain dehydrogenase	-	-	4345	1387	2170	3063	698	1143	1389	772	133.046	63.3428	61.1824	121.196	35.5193	47.865	56.2252	25.0634
FBgn0264990	7.16649	1.19086	2.93599	46.9747	0	0	0	0.856555	14.567	0.214139	5.48161	0.000157083	0.00643866	CG44141	2L	15659041	15659474	-	434	protein_coding	- && - && -	-	-	9	1	4	45	0	0	0	1	0.603237	0.0999666	0.246865	3.89751	0	0	0	0.0710652
FBgn0285912	19.1107	19.0537	22.7539	27.1409	6.6572	6.56218	7.37663	5.13933	22.0148	6.43384	1.78544	0.000157349	0.00643866	mah	3R	24947632	24949539	+	1584	protein_coding	mahogany && - && PF01490:Transmembrane amino acid transporter protein	-	-	24	16	31	26	5	6	7	6	0.440749	0.438237	0.524199	0.616996	0.152597	0.150692	0.16994	0.116827
FBgn0002565	15966.2	6984.39	8255.26	15324.2	6289.72	6250.47	2187.7	3059.61	11632.5	4446.88	1.38743	0.000160535	0.00653531	Lsp2	3L	12129393	12131869	+	2477	protein_coding	Larval serum protein 2 && sp|Q24388|LSP2_DROME Larval serum protein 2 OS=Drosophila melanogaster OX=7227 GN=Lsp2 PE=2 SV=2 && PF03722:Hemocyanin, all-alpha domain|PF00372:Hemocyanin, copper containing domain|PF03723:Hemocyanin, ig-like domain	-	-	20051	5865	11247	14680	4724	5715	2076	3572	235.475	102.727	121.619	222.774	92.1969	91.788	32.2295	44.4766
FBgn0085483	1146.64	1037.24	972.546	1176.46	704.332	773.243	658.628	442.839	1083.22	644.76	0.749792	0.000161195	0.00653531	CG34454	3L	231681	232350	-	603	protein_coding	- && - && -	-	-	1440	871	1325	1127	529	707	625	517	69.4673	62.6679	58.8557	70.254	42.4102	46.6442	39.858	26.4436
FBgn0032614	571.727	543.032	565.912	785	363.483	388.262	419.414	392.302	616.417	390.865	0.65608	0.000174295	0.00704482	CG13284	2L	16842300	16848716	-	2818	protein_coding	- && sp|Q5ZJG8|HSDL1_CHICK Hydroxysteroid dehydrogenase-like protein 1 OS=Gallus gallus OX=9031 GN=HSDL1 PE=2 SV=1 && PF00106:short chain dehydrogenase	-	-	718	456	771	752	273	355	398	458	7.41171	7.0205	7.3283	10.0309	4.68332	5.01167	5.43118	5.01269
FBgn0034454	42.999	92.887	67.5277	62.6329	23.9659	41.5605	13.6995	17.1311	66.5117	24.0892	1.46767	0.000178349	0.00718671	CG15120	2R	19497752	19500372	+	1070	protein_coding	- && sp|Q9DAK2|PACRG_MOUSE Parkin coregulated gene protein homolog OS=Mus musculus OX=10090 GN=Pacrg PE=1 SV=1 && PF10274:Parkin co-regulated protein	-	-	54	78	92	60	18	38	13	20	1.46806	3.16268	2.303	2.10781	0.813245	1.41285	0.46721	0.576491
FBgn0031432	3297.38	2833.05	4315.17	7129.72	1917.27	2204.89	2587.09	1361.92	4393.83	2017.79	1.1228	0.00018268	0.00733887	Cyp309a1	2L	2562483	2564830	-	1997	protein_coding	Cytochrome P450 309a1 && sp|Q9VQD2|CP391_DROME Probable cytochrome P450 309a1 OS=Drosophila melanogaster OX=7227 GN=Cyp309a1 PE=1 SV=4 && PF00067:Cytochrome P450	-	-	4141	2379	5879	6830	1440	2016	2455	1590	60.3201	51.6846	78.8525	128.56	34.8592	40.1613	47.2744	24.5565
FBgn0085246	579.69	3554.71	1096.59	58.4574	9.32008	30.6235	66.3897	149.897	1322.36	64.0576	4.36527	0.00018622	0.00745279	CG34217	2R	8227990	8228727	-	738	protein_coding	- && - && -	-	-	728	2985	1494	56	7	28	63	175	28.6953	175.482	54.2231	2.85231	0.458537	1.50938	3.28274	7.31355
FBgn0062928	298.604	204.828	218.731	341.35	90.5379	107.182	197.061	113.065	265.878	126.962	1.06434	0.000186644	0.00745279	hpRNA:CR33940	3L	19486745	19488439	-	1013	ncRNA	hairpin RNA:CR33940 && - && -	-	-	375	172	298	327	68	98	187	132	10.7685	7.36654	7.87947	12.134	3.24513	3.84868	7.0988	4.01894
FBgn0036659	2175.43	1916.09	1900.32	2075.24	888.071	931.829	1619.7	1219.73	2016.77	1164.83	0.791369	0.000191872	0.00763848	CG9701	3L	16733546	16739364	+	2005	protein_coding	- && sp|Q95X01|MYRO1_BREBR Myrosinase 1 OS=Brevicoryne brassicae OX=69196 PE=1 SV=1 && PF00232:Glycosyl hydrolase family 1	-	-	2732	1609	2589	1988	667	852	1537	1424	39.6371	34.8166	34.5866	37.2706	16.0821	16.9052	29.4789	21.9049
FBgn0002562	99.5346	364.403	364.796	158.67	61.2462	147.649	51.6364	43.6843	246.851	76.054	1.69963	0.000210384	0.00835028	Lsp1alpha	X	12490291	12492982	+	2625	protein_coding	Larval serum protein 1 alpha && sp|P11995|LSP1A_DROME Larval serum protein 1 alpha chain OS=Drosophila melanogaster OX=7227 GN=Lsp1alpha PE=2 SV=3 && PF03722:Hemocyanin, all-alpha domain|PF03723:Hemocyanin, ig-like domain|PF00372:Hemocyanin, copper containing domain	-	-	125	306	497	152	46	135	49	51	1.38521	5.05751	5.07127	2.1766	0.847151	2.04597	0.717826	0.599222
FBgn0034253	2267	2753.27	2480.18	1430.12	973.283	1228.22	671.274	1509.25	2232.64	1095.51	1.02671	0.000211985	0.00838862	CG10936	2R	17604951	17639138	-	5377	protein_coding	- && - && PF01390:SEA domain	-	-	2847	2312	3379	1370	731	1123	637	1762	15.4022	18.6549	16.8321	9.57734	6.57219	8.30874	4.55567	10.1068
FBti0019748	10.3516	20.2446	14.6799	17.746	1.33144	1.0937	6.32283	0	15.7555	2.18699	2.86324	0.000222849	0.00878178	FBti0019748	X	22841928	22843500	+	1573	transposable_element	NA && - && -	-	-	13	17	20	17	1	1	6	0	0.240408	0.468883	0.340558	0.406242	0.0307329	0.025291	0.146681	0
FBgn0030016	15.1293	9.52687	22.0199	4.17553	1.33144	2.18739	0	0.856555	12.7129	1.09385	3.59309	0.000230017	0.00902116	Or7a	X	8164266	8165708	-	1242	protein_coding	Odorant receptor 7a && sp|Q9W3I5|OR7A_DROME Odorant receptor 7a OS=Drosophila melanogaster OX=7227 GN=Or7a PE=2 SV=1 && PF02949:7tm Odorant receptor	-	-	19	8	30	4	1	2	0	1	0.445007	0.279456	0.646978	0.121061	0.0389234	0.0640625	0	0.0248328
FBgn0261278	1194.42	1145.61	1207.42	1149.31	834.813	861.833	918.918	870.26	1174.19	871.456	0.430201	0.000239918	0.00938163	grp	2L	16680054	16699926	+	3049	protein_coding	grapes && sp|O61661|CHK1_DROME Serine/threonine-protein kinase grp OS=Drosophila melanogaster OX=7227 GN=grp PE=1 SV=2 && PF00069:Protein kinase domain	-	-	1500	962	1645	1101	627	788	872	1016	14.311	13.6887	14.451	13.5736	9.94129	10.2817	10.9979	10.2774
FBgn0264987	80.424	63.1155	75.6017	42.7992	29.2917	22.9676	5.26902	30.836	65.4851	22.0911	1.5719	0.000242875	0.00946928	lncRNA:CR44138	3R	13376903	13377395	+	493	ncRNA	long non-coding RNA:CR44138 && - && -	-	-	101	53	103	41	22	21	5	36	5.9595	4.66416	5.59603	3.12609	2.15729	1.6946	0.39001	2.25217
FBgn0031109	154.478	2.38172	49.1778	12.5266	2.66288	1.0937	4.21522	2.56966	54.641	2.63536	4.37569	0.000252479	0.00975737	Obp19a	X	20415744	20416521	+	643	protein_coding	Odorant-binding protein 19a && sp|Q9VR94|OB19A_DROME General odorant-binding protein 19a OS=Drosophila melanogaster OX=7227 GN=Obp19a PE=2 SV=2 && PF01395:PBP/GOBP family	-	-	194	2	67	12	2	1	4	3	8.77659	0.134947	2.79096	0.701511	0.150367	0.0618706	0.239222	0.143899
FBgn0026418	3678	4627.68	4839.98	4891.63	2938.49	3121.41	2700.9	3416.8	4509.32	3044.4	0.566495	0.000281715	0.0108555	Hsc70Cb	3L	14037019	14043686	+	3751	protein_coding	Hsc70Cb && sp|O95757|HS74L_HUMAN Heat shock 70 kDa protein 4L OS=Homo sapiens OX=9606 GN=HSPA4L PE=1 SV=3 && PF00012:Hsp70 protein	-	-	4619	3886	6594	4686	2207	2854	2563	3989	35.8209	44.9469	47.086	46.9591	28.4438	30.2693	26.2757	32.7992
FBgn0034022	34.2399	45.2526	30.0939	29.2287	17.3087	14.2181	11.5919	11.9918	34.7038	13.7776	1.34012	0.000287255	0.0110236	CG12964	2R	15485953	15497231	-	3942	protein_coding	- && - && -	-	-	43	38	41	28	13	13	11	14	0.317312	0.418226	0.278585	0.266997	0.159426	0.131196	0.107307	0.109536
FBgn0264462	293.03	233.408	242.219	362.227	169.093	174.991	175.985	169.598	282.721	172.417	0.713018	0.000291324	0.0111284	lncRNA:CR43870	3L	17245882	17264290	+	604	ncRNA	long non-coding RNA:CR43870 && - && -	-	-	368	196	330	347	127	160	167	198	17.7234	14.0787	14.6341	21.5952	10.1648	10.5385	10.6324	10.1105
FBgn0034687	53.3506	79.7876	108.632	75.1595	53.2576	24.0613	33.7218	26.5532	79.2323	34.3985	1.2213	0.000305866	0.0116502	CG11475	2R	22069725	22071286	-	1562	protein_coding	- && sp|Q58EM4|ARMT1_DANRE Damage-control phosphatase ARMT1 OS=Danio rerio OX=7955 GN=armt1 PE=2 SV=1 && PF01937:Protein of unknown function DUF89	-	-	67	67	148	72	40	22	32	31	1.24775	1.86097	2.53788	1.73267	1.23797	0.560321	0.78781	0.612107
FBgn0038419	24.6846	34.5349	39.6358	33.4042	17.3087	7.65587	4.21522	14.5614	33.0649	10.9353	1.60517	0.000315511	0.0119487	CG14879	3R	16345825	16349226	-	2016	protein_coding	- && - && PF00337:Galactoside-binding lectin	-	-	31	29	54	32	13	7	4	17	0.447308	0.624097	0.717453	0.596656	0.311735	0.138135	0.0762995	0.260079
FBgn0040732	6446.66	3954.84	5980.61	12644.5	4315.2	3624.51	2000.12	2203.92	7256.66	3035.94	1.25734	0.000329321	0.0124361	CG16926	2R	19500295	19501418	-	979	protein_coding	- && - && -	-	-	8096	3321	8148	12113	3241	3314	1898	2573	240.56	147.174	222.925	465.086	160.04	134.668	74.5532	81.0594
FBgn0038830	667.28	576.376	596.005	693.138	408.752	474.664	453.136	346.048	633.2	420.65	0.591286	0.000335276	0.012589	CG17272	3R	20823313	20824239	-	670	protein_coding	- && sp|Q96GE6|CALL4_HUMAN Calmodulin-like protein 4 OS=Homo sapiens OX=9606 GN=CALML4 PE=2 SV=3 && PF13499:EF-hand domain pair	-	-	838	484	812	664	307	434	430	404	36.3835	31.3412	32.4617	37.2527	22.1511	25.7698	24.6801	18.5974
FBgn0266940	17.5181	7.14515	10.276	13.5705	2.66288	2.18739	0	1.71311	12.1274	1.64085	2.9324	0.000342812	0.0128355	CR45391	3L	18074504	18075084	-	581	pseudogene	- && - && -	-	-	22	6	14	13	2	2	0	2	1.10149	0.448043	0.645419	0.841069	0.166413	0.136946	0	0.10617
FBgn0286507	31.0548	17.8629	36.6998	30.2726	2.66288	10.937	10.538	11.9918	28.9725	9.03241	1.65588	0.000367225	0.0137108	vrs	3R	12447653	12449046	+	1328	protein_coding	versager && - && -	-	-	39	15	50	29	2	10	10	14	0.854283	0.490047	1.00847	0.820851	0.0728055	0.299569	0.289571	0.325145
FBti0019012	4.77766	2.38172	9.54196	6.26329	0	0	0	0	5.74116	0	4.88252	0.000377912	0.01407	FBti0019012	2R	17782416	17783563	+	1148	transposable_element	- && - && -	-	-	6	2	13	6	0	0	0	0	0.152035	0.0755845	0.303313	0.19646	0	0	0	0
FBgn0050357	85.2016	227.454	262.771	115.871	101.189	61.247	46.3674	65.0982	172.824	68.4755	1.34054	0.000385027	0.0142947	CG30357	2R	8720100	8721624	-	1525	protein_coding	- && - && PF15881:Domain of unknown function (DUF4734)|PF07707:BTB And C-terminal Kelch	-	-	107	191	358	111	76	56	44	76	2.04103	5.43385	6.28787	2.73601	2.40922	1.46088	1.10952	1.53706
FBgn0038465	8083.81	7690.57	9120.64	9616.25	7093.91	5536.29	5414.45	5296.94	8627.82	5835.4	0.564388	0.000393063	0.0145521	Irc	3R	17002875	17007208	+	2390	protein_coding	Immune-regulated catalase && sp|P90820|HPX2_CAEEL Heme peroxidase 2 OS=Caenorhabditis elegans OX=6239 GN=hpx-2 PE=1 SV=3 && PF03098:Animal haem peroxidase	-	-	10152	6458	12426	9212	5328	5062	5138	6184	123.563	117.232	139.259	144.884	107.77	84.2597	82.6701	79.8028
FBgn0051324	1533.63	1382.59	1363.03	1417.59	941.328	1162.6	682.865	746.916	1424.21	883.427	0.689732	0.000398287	0.0146758	CG31324	3R	26106868	26130674	+	3925	protein_coding	Clock interacting protein circadian && - && -	-	-	1926	1161	1857	1358	707	1063	648	872	14.2742	12.8333	12.6725	13.0054	8.70788	10.7743	6.34874	6.85209
FBti0019203	14.333	15.4812	14.6799	3.13165	0	2.18739	0	1.71311	11.9064	0.975126	3.52932	0.000398624	0.0146758	FBti0019203	2L	19506668	19507273	-	606	transposable_element	- && - && -	-	-	18	13	20	3	0	2	0	2	0.864042	0.930712	0.88399	0.186086	0	0.131296	0	0.10179
FBgn0010388	7287.53	3286.77	6861.4	11692.5	2440.53	1997.09	5068.8	1614.61	7282.06	2780.26	1.38918	0.000399936	0.0146832	Dro	2R	14745961	14746714	+	754	protein_coding	Drosocin && sp|P36193|DROS_DROME Drosocin OS=Drosophila melanogaster OX=7227 GN=Dro PE=1 SV=2 && -	-	-	9152	2760	9348	11201	1833	1826	4810	1885	353.085	158.812	332.076	558.406	117.523	96.3441	245.316	77.1057
FBgn0030608	11721.2	12294.4	15382.4	14464	8981.9	10569.5	6389.22	7272.15	13465.5	8303.19	0.697617	0.000402145	0.0147234	Lsd-2	X	15069127	15076220	-	4598	protein_coding	Lipid storage droplet-2 && sp|Q9VXY7|LSD2_DROME Lipid storage droplets surface-binding protein 2 OS=Drosophila melanogaster OX=7227 GN=Lsd-2 PE=1 SV=1 && PF03036:Perilipin family	-	-	14720	10324	20957	13856	6746	9664	6063	8490	93.1266	97.4145	122.082	113.275	70.9267	83.6149	50.7074	56.9489
FBgn0037123	7.96277	22.6263	13.9459	2.08776	1.33144	1.0937	0	0	11.6557	0.606284	4.42174	0.000405871	0.0148188	CG14569	3L	21730725	21731550	-	826	protein_coding	- && - && PF16042:Domain of unknown function (DUF4794)	-	-	10	19	19	2	1	1	0	0	0.352172	0.997971	0.616118	0.0910153	0.0585265	0.0481632	0	0
FBgn0028360	897.404	1515.96	1600.11	2099.25	997.249	872.77	513.203	679.248	1528.18	765.617	0.997537	0.00040831	0.0148667	Cdc7	X	6654541	6659709	+	3103	protein_coding	Cdc7 kinase && sp|O00311|CDC7_HUMAN Cell division cycle 7-related protein kinase OS=Homo sapiens OX=9606 GN=CDC7 PE=1 SV=1 && PF00069:Protein kinase domain	-	-	1127	1273	2180	2011	749	798	487	793	10.5652	17.7988	18.8176	24.361	11.669	10.231	6.03531	7.88203
FBgn0286030	7.96277	5.9543	8.80796	5.21941	0	0	0	0.856555	6.98611	0.214139	4.4391	0.000423522	0.0152111	lncRNA:CR46350	3R	9283875	9284525	+	651	ncRNA	long non-coding RNA:CR46350 && - && -	-	-	10	5	12	5	0	0	0	1	0.446842	0.333222	0.493731	0.288704	0	0	0	0.0473768
FBgn0085194	399.731	231.027	209.923	341.35	134.475	121.4	196.008	167.028	295.508	154.728	0.931976	0.000436498	0.0156347	CG34165	2L	14713750	14714526	+	686	protein_coding	- && - && -	-	-	502	194	286	327	101	111	186	195	21.287	12.2694	11.1669	17.9179	7.11754	6.43716	10.4266	8.76712
FBgn0264862	46.9803	63.1155	57.2518	22.9654	15.9773	16.4054	2.10761	20.5573	47.5783	13.7619	1.78502	0.000445847	0.0158834	asRNA:CR44053	X	16806047	16809230	-	2749	ncRNA	antisense RNA:CR44053 && sp|Q86LG1|PPK28_DROME Pickpocket protein 28 OS=Drosophila melanogaster OX=7227 GN=ppk28 PE=1 SV=2 && PF00858:Amiloride-sensitive sodium channel	-	-	59	53	78	22	12	15	2	24	0.624327	0.836461	0.759994	0.300824	0.211027	0.217076	0.0279774	0.269267
FBgn0032587	1413.39	2131.64	1964.18	1267.27	1330.11	861.833	725.018	714.367	1694.12	907.831	0.900992	0.000456118	0.0161674	CG5953	2L	16508078	16532877	-	5046	protein_coding	- && - && PF10545:Alcohol dehydrogenase transcription factor Myb/SANT-like	-	-	1775	1790	2676	1214	999	788	688	834	10.2326	15.3904	14.2046	9.04348	9.57085	6.21262	5.24317	5.0976
FBgn0087011	809.814	885.999	907.954	836.15	543.228	598.252	326.679	594.449	859.979	515.652	0.737736	0.000456264	0.0161674	CG41520	2R	1649061	1778937	+	3074	protein_coding	- && sp|Q9U8W7|TL5B_TACTR Techylectin-5B OS=Tachypleus tridentatus OX=6853 PE=1 SV=1 && PF00147:Fibrinogen beta and gamma chains, C-terminal globular domain	-	-	1017	744	1237	801	408	547	310	694	9.62392	10.5006	10.7784	9.79474	6.41636	7.07912	3.87802	6.96309
FBgn0000405	23.8883	28.5806	47.7098	60.5452	14.6458	19.6865	11.5919	11.9918	40.181	14.479	1.47934	0.000459027	0.0162218	CycB	2R	22803521	22806948	-	3047	protein_coding	Cyclin B && sp|P20439|CCNB_DROME G2/mitotic-specific cyclin-B OS=Drosophila melanogaster OX=7227 GN=CycB PE=1 SV=2 && PF00134:Cyclin, N-terminal domain|PF02984:Cyclin, C-terminal domain	-	-	30	24	65	58	11	18	11	14	0.286407	0.34173	0.571388	0.715517	0.174523	0.235015	0.138827	0.141711
FBgn0035861	7.96277	9.52687	9.54196	9.39494	1.33144	0	1.0538	0	9.10664	0.596311	4.08197	0.000462122	0.0162876	CG7213	3L	8231814	8240601	-	1624	protein_coding	- && - && -	-	-	10	8	13	9	1	0	1	0	0.179122	0.213722	0.214411	0.208315	0.0297678	0	0.0236792	0
FBgn0032192	214.995	209.591	202.583	158.67	118.498	119.213	135.941	125.914	196.46	124.891	0.653569	0.00046594	0.0163785	CG5731	2L	10207085	10209744	-	1761	protein_coding	- && sp|Q90744|NAGAB_CHICK Alpha-N-acetylgalactosaminidase OS=Gallus gallus OX=9031 GN=NAGA PE=1 SV=1 && PF17450:Alpha galactosidase A C-terminal beta sandwich domain|PF16499:Alpha galactosidase A	-	-	270	176	276	152	89	109	129	147	4.46005	4.33608	4.19797	3.24451	2.44322	2.46242	2.81697	2.57457
FBgn0050401	7.96277	5.9543	11.7439	11.4827	1.33144	0	1.0538	0	9.28593	0.596311	4.11947	0.00047268	0.0165714	dany	2R	21985626	21986938	-	1258	protein_coding	distal antenna-young && sp|Q29CW0|DANR_DROPS Protein distal antenna-related OS=Drosophila pseudoobscura pseudoobscura OX=46245 GN=danr PE=3 SV=2 && PF04218:CENP-B N-terminal DNA-binding domain	-	-	10	5	16	11	1	0	1	0	0.231235	0.172438	0.340666	0.328682	0.0384284	0	0.0305683	0
FBgn0265089	7.16649	3.57258	8.80796	8.35106	1.33144	0	0	0	6.97452	0.33286	4.43774	0.000476732	0.0166692	eIF4E3	3L	8229224	8230568	+	1040	protein_coding	eukaryotic translation initiation factor 4E3 && sp|P48598|IF4E_DROME Eukaryotic translation initiation factor 4E1 OS=Drosophila melanogaster OX=7227 GN=eIF4E1 PE=1 SV=1 && PF01652:Eukaryotic initiation factor 4E	-	-	9	3	12	8	1	0	0	0	0.251735	0.12515	0.309057	0.289149	0.0464835	0	0	0
FBti0060328	5.57394	2.38172	10.276	4.17553	0	0	0	0	5.60179	0	4.85274	0.00048625	0.0169572	FBti0060328	2R	6491281	6492460	+	1180	transposable_element	NA && - && -	-	-	7	2	14	4	0	0	0	0	0.172564	0.0735347	0.317787	0.127421	0	0	0	0
FBgn0029831	11144.7	9411.36	16854	16052.8	5524.15	7145.12	9963.72	4208.25	13365.7	6710.31	0.994134	0.000502124	0.0174188	CG5966	X	5988791	5992640	+	3751	protein_coding	- && sp|P27657|LIPP_RAT Pancreatic triacylglycerol lipase OS=Rattus norvegicus OX=10116 GN=Pnlip PE=1 SV=1 && PF00151:Lipase	-	-	13996	7903	22962	15378	4149	6533	9455	4913	108.541	91.4091	163.966	154.105	53.4723	69.2885	96.932	40.3967
FBgn0260397	406.898	602.575	521.138	284.98	217.025	270.143	139.102	281.807	453.897	227.019	0.998233	0.000505289	0.0174371	Su(var)3-3	3L	20226381	20230250	+	3681	protein_coding	Suppressor of variegation 3-3 && sp|Q9VW97|LSDA_DROME Possible lysine-specific histone demethylase 1 OS=Drosophila melanogaster OX=7227 GN=Su(var)3-3 PE=1 SV=1 && PF04433:SWIRM domain|PF01593:Flavin containing amine oxidoreductase	SWI/SNF-SWI3	SWI/SNF-SWI3	511	506	710	273	163	247	132	329	4.03822	5.96388	5.16634	2.7878	2.14069	2.66948	1.37899	2.75662
FBgn0037845	692.761	600.193	557.838	823.623	395.438	475.758	468.943	369.175	668.604	427.328	0.645632	0.000515456	0.0176956	CG14694	3R	10858202	10859813	-	1369	protein_coding	- && sp|O60779|S19A2_HUMAN Thiamine transporter 1 OS=Homo sapiens OX=9606 GN=SLC19A2 PE=1 SV=2 && PF01770:Reduced folate carrier	-	-	870	504	760	789	297	435	445	431	18.4863	15.9724	14.8696	21.664	10.4878	12.641	12.5	9.71003
FBgn0031645	5928.28	7235.66	12411.9	14649.8	4919.67	6385	2998.07	4708.48	10056.4	4752.81	1.08129	0.000518238	0.017745	CG3036	2L	4892112	4903889	+	2731	protein_coding	- && sp|Q8BN82|S17A5_MOUSE Sialin OS=Mus musculus OX=10090 GN=Slc17a5 PE=1 SV=2 && PF07690:Major Facilitator Superfamily	-	-	7445	6076	16910	14034	3695	5838	2845	5497	79.3009	96.5252	165.849	193.163	65.4071	85.0429	40.0602	62.0798
FBgn0031562	202.254	107.177	164.415	160.758	85.2122	97.339	93.7886	52.2498	158.651	82.1474	0.958935	0.000520682	0.0177637	CG3604	2L	3697242	3697872	-	631	protein_coding	- && sp|P84875|PCPI_SABMA Carboxypeptidase inhibitor SmCI OS=Sabellastarte magnifica OX=389514 PE=1 SV=1 && PF00014:Kunitz/Bovine pancreatic trypsin inhibitor domain	-	-	254	90	224	154	64	89	89	61	11.7095	6.1881	9.50843	9.17394	4.90324	5.61121	5.42392	2.98158
FBgn0042627	429.193	644.255	747.209	409.202	202.379	416.698	269.774	250.971	557.465	284.955	0.967748	0.000521475	0.0177637	FASN2	2L	3043947	3056143	+	8161	protein_coding	Fatty acid synthase 2 && sp|P12785|FAS_RAT Fatty acid synthase OS=Rattus norvegicus OX=10116 GN=Fasn PE=1 SV=3 && PF14765:Polyketide synthase dehydratase|PF16197:Ketoacyl-synthetase C-terminal extension|PF00109:Beta-ketoacyl synthase, N-terminal domain|PF00550:Phosphopantetheine attachment site|PF02801:Beta-ketoacyl synthase, C-terminal domain|PF00698:Acyl transferase domain|PF00975:Thioesterase …	-	-	539	541	1018	392	152	381	256	293	1.92123	2.87606	3.34114	1.80554	0.900394	1.85728	1.20628	1.10731
FBgn0034129	27.8697	21.4355	11.01	10.4388	1.33144	6.56218	4.21522	2.56966	17.6885	3.66963	2.25787	0.000523265	0.0177789	Parp16	2R	16445986	16447512	+	1527	protein_coding	Poly(ADP-ribose) polymerase family member 16 && sp|A1ZAG4|PAR16_DROME Protein mono-ADP-ribosyltransferase Parp16 OS=Drosophila melanogaster OX=7227 GN=Parp16 PE=1 SV=1 && PF18084:ARTD15 N-terminal domain	-	-	35	18	15	10	1	6	4	3	0.666752	0.51142	0.263113	0.246164	0.0316587	0.156318	0.100733	0.0605939
RR48302_transposable_element	7.16649	11.9086	8.80796	8.35106	1.33144	1.0937	0	0	9.05853	0.606284	4.06429	0.000530498	0.0179784	RR48302_transposable_element	Unmapped_Scaffold_4_D1555_D1692	23002	28030	+	5029	transposable_element	NA && sp|P0CT41|TF212_SCHPO Transposon Tf2-12 polyprotein OS=Schizosaccharomyces pombe (strain 972 / ATCC 24843) OX=284812 GN=Tf2-12 PE=3 SV=1 && PF00665:Integrase core domain|PF17919:RNase H-like domain found in reverse transcriptase|PF00078:Reverse transcriptase (RNA-dependent DNA polymerase)|PF17921:Integrase zinc binding domain	-	-	9	10	12	8	1	1	0	0	0.052059	0.0862706	0.0639131	0.0597961	0.00961282	0.00791068	0	0
FBgn0260458	34.2399	29.7715	15.4139	26.0971	15.9773	5.46848	3.16141	5.99588	26.3806	7.65077	1.82837	0.000569471	0.0192499	PGRP-LD	3L	5780051	5784685	+	3957	protein_coding	Peptidoglycan recognition protein LD && sp|Q9GN97|PGPLD_DROME Peptidoglycan-recognition protein LD OS=Drosophila melanogaster OX=7227 GN=PGRP-LD PE=2 SV=1 && PF03765:CRAL/TRIO, N-terminal domain|PF00650:CRAL/TRIO domain	-	-	43	25	21	25	12	5	3	7	0.316109	0.274106	0.142149	0.237486	0.146605	0.0502689	0.0291546	0.0545605
FBgn0020251	1911.07	2064.95	1894.45	1836.19	1186.31	1251.19	884.142	1570.92	1926.66	1223.14	0.654883	0.000597986	0.0201109	sfl	3L	6495680	6550104	+	5772	protein_coding	sulfateless && sp|Q9V3L1|NDST_DROME Bifunctional heparan sulfate N-deacetylase/N-sulfotransferase OS=Drosophila melanogaster OX=7227 GN=sfl PE=1 SV=1 && PF00685:Sulfotransferase domain|PF12062:heparan sulfate-N-deacetylase	-	-	2400	1734	2581	1759	891	1144	839	1834	12.0954	13.0337	11.9771	11.4552	7.46249	7.88488	5.5897	9.79985
FBgn0038789	7.16649	5.9543	9.54196	4.17553	0	0	0	0.856555	6.70957	0.214139	4.38277	0.000600296	0.020113	Ir92a	3R	20338973	20343902	+	2037	protein_coding	Ionotropic receptor 92a && - && PF00060:Ligand-gated ion channel	-	-	9	5	13	4	0	0	0	1	0.128525	0.106494	0.170939	0.0738131	0	0	0	0.015141
FBgn0035975	2287.7	1935.15	2084.55	2088.81	1553.79	1662.42	1500.62	1286.55	2099.05	1500.84	0.484775	0.000612619	0.0204469	PGRP-LA	3L	9334332	9338336	+	2097	protein_coding	Peptidoglycan recognition protein LA && sp|Q95T64|PGPLA_DROME Peptidoglycan-recognition protein LA OS=Drosophila melanogaster OX=7227 GN=PGRP-LA PE=1 SV=2 && -	-	-	2873	1625	2840	2001	1167	1520	1424	1502	39.854	33.6201	36.2752	35.8685	26.9033	28.8364	26.1134	22.0911
FBgn0029811	97.9421	2.38172	8.80796	45.9308	3.99432	0	2.10761	0.856555	38.7656	1.73962	4.52393	0.000626332	0.0208511	Cpr5C	X	5804677	5805344	+	605	protein_coding	Cuticular protein 5C && sp|P80682|CUA2B_TENMO Larval cuticle protein A2B OS=Tenebrio molitor OX=7067 PE=1 SV=1 && PF00379:Insect cuticle protein	-	-	123	2	12	44	3	0	2	1	5.91405	0.143423	0.531271	2.73377	0.239717	0	0.127124	0.050979
FBgn0033869	490.507	911.007	507.926	163.89	223.682	232.957	202.331	179.877	518.332	209.712	1.30543	0.000631318	0.0208693	Cpr50Cb	2R	13794777	13805231	+	867	protein_coding	Cuticular protein 50Cb && - && PF00379:Insect cuticle protein	-	-	616	765	692	157	168	213	192	210	20.6679	38.2813	21.3785	6.80683	9.36748	9.77363	8.51598	7.47045
FBgn0011672	2894.47	2896.17	2604.22	2751.67	2240.81	1996	2158.19	2013.76	2786.63	2102.19	0.406778	0.000646846	0.0212178	Mvl	3R	21051383	21060800	-	5647	protein_coding	Malvolio && sp|P49283|MVL_DROME Protein Malvolio OS=Drosophila melanogaster OX=7227 GN=Mvl PE=2 SV=2 && PF01566:Natural resistance-associated macrophage protein	-	-	3635	2432	3548	2636	1683	1825	2048	2351	18.725	18.6849	16.8289	17.5466	14.4078	12.857	13.9465	12.8405
FBgn0002440	254.012	531.123	286.259	59.5013	81.2178	107.182	119.08	71.0941	282.724	94.6435	1.57816	0.000647876	0.0212178	l(3)mbn	3L	6123934	6128807	-	2321	protein_coding	lethal (3) malignant blood neoplasm && sp|P52302|MBN_DROME Protein lethal(3)malignant blood neoplasm 1 OS=Drosophila melanogaster OX=7227 GN=l(3)mbn PE=2 SV=2 && PF00379:Insect cuticle protein	-	-	319	446	390	57	61	98	113	83	3.99807	8.33689	4.50069	0.923133	1.27054	1.67976	1.87222	1.10293
FBgn0262598	21.4995	21.4355	35.9658	29.2287	14.6458	7.65587	9.48424	7.70899	27.0324	9.87374	1.48771	0.000648559	0.0212178	mtsh	2L	8316889	8319908	-	2528	protein_coding	mitoshell && sp|Q9VLP4|MTSH_DROME Protein mitoshell OS=Drosophila melanogaster OX=7227 GN=mtsh PE=4 SV=2 && -	-	-	27	18	49	28	11	7	9	9	0.310686	0.308916	0.519169	0.416337	0.210353	0.110158	0.136905	0.109802
FBgn0032264	1257.32	1031.28	1706.54	2465.65	647.08	754.65	1144.43	735.781	1615.2	820.486	0.976979	0.000679707	0.0221273	Lip4	2L	10527572	10531778	+	2370	protein_coding	Lipase 4 && sp|O46107|LIP1_DROME Lipase 1 OS=Drosophila melanogaster OX=7227 GN=Lip1 PE=2 SV=2 && PF00561:alpha/beta hydrolase fold	-	-	1579	866	2325	2362	486	690	1086	859	19.3807	15.8531	26.2763	37.4624	9.91335	11.5823	17.6211	11.1787
FBgn0030999	22.2958	47.6344	9.54196	7.30718	1.33144	5.46848	5.26902	3.42622	21.6948	3.87379	2.45244	0.000692563	0.0224904	Mur18B	X	19213254	19214938	+	1615	protein_coding	Mucin related 18B && - && PF01607:Chitin binding Peritrophin-A domain	-	-	28	40	13	7	1	5	5	4	0.504337	1.07456	0.215606	0.162926	0.0299337	0.123167	0.119056	0.0763896
FBti0018884	11.9442	14.2903	11.7439	18.7899	1.33144	2.18739	0	5.99588	14.1921	2.37868	2.47967	0.000734296	0.0236712	FBti0018884	2R	16061783	16064358	-	2576	transposable_element	- && sp|P10405|GAGY_DROME Retrovirus-related Gag polyprotein from transposon gypsy OS=Drosophila melanogaster OX=7227 GN=gag PE=4 SV=1 && -	-	-	15	12	16	18	1	2	0	7	0.169387	0.202106	0.166366	0.262658	0.0187666	0.0308873	0	0.0838106
FBgn0026404	1456.39	2516.29	1601.58	1131.57	661.726	706.528	1313.04	642.416	1676.46	830.928	1.01223	0.000750632	0.0240803	Dronc	3L	9968479	9971002	+	2015	protein_coding	Death regulator Nedd2-like caspase && sp|Q9XYF4|DRONC_DROME Caspase Dronc OS=Drosophila melanogaster OX=7227 GN=Dronc PE=1 SV=1 && PF00656:Caspase domain	-	-	1829	2113	2182	1084	497	646	1246	750	26.4042	45.4955	29.0048	20.2217	11.9238	12.7542	23.7791	11.4798
FBgn0267461	33.4436	41.6801	24.2219	11.4827	13.3144	6.56218	4.21522	8.56555	27.7071	8.16434	1.77949	0.000760918	0.0243512	lncRNA:CR45811	3L	1001027	1002195	+	1096	ncRNA	long non-coding RNA:CR45811 && - && -	-	-	42	35	33	11	10	6	4	10	1.11474	1.38549	0.80648	0.377265	0.441085	0.217789	0.140347	0.281408
FBgn0052103	4988.68	8121.66	11630.9	9337.53	6189.87	4555.24	3311.05	3832.23	8519.69	4472.1	0.930008	0.000784803	0.0249945	SCaMC	3L	12402295	12414842	-	4461	protein_coding	Short Calcium-binding Mitochondrial Carrier && sp|Q628Z2|CMC3_CAEBR Probable calcium-binding mitochondrial carrier CBG00135 OS=Caenorhabditis briggsae OX=6238 GN=CBG00135 PE=3 SV=1 && PF13499:EF-hand domain pair|PF00153:Mitochondrial carrier protein	-	-	6265	6820	15846	8945	4649	4165	3142	4474	40.853	66.328	95.1431	75.3724	50.3802	37.1431	27.0849	30.9322
FBgn0031157	16.7218	7.14515	16.1479	7.30718	0	2.18739	3.16141	1.71311	11.8305	1.76548	2.71666	0.000790331	0.0251101	CG1503	X	21104695	21106369	-	1405	protein_coding	- && - && PF02902:Ulp1 protease family, C-terminal catalytic domain	-	-	21	6	22	7	0	2	3	2	0.434788	0.185276	0.419408	0.187278	0	0.0566303	0.0821103	0.0439036
FBgn0032867	10.3516	21.4355	8.80796	15.6582	3.99432	2.18739	2.10761	3.42622	14.0633	2.92889	2.24827	0.000804032	0.0254232	CG15475	2L	20614522	20615559	+	1038	protein_coding	- && - && -	-	-	13	18	12	15	3	2	2	4	0.364318	0.752349	0.309652	0.543198	0.139719	0.0766528	0.0740944	0.118853
FBgn0032973	963.495	753.814	466.822	487.493	370.14	324.828	455.244	261.249	667.906	352.865	0.921368	0.00082853	0.026073	CG6675	2L	22108964	22110449	+	1425	protein_coding	- && sp|A5PK46|LIPR2_BOVIN Pancreatic lipase-related protein 2 OS=Bos taurus OX=9913 GN=PNLIPRP2 PE=2 SV=1 && PF00151:Lipase	-	-	1210	633	636	467	278	297	432	305	24.7005	19.2723	11.9545	12.3187	9.4311	8.29158	11.6579	6.60133
FBgn0053468	33.4436	9.52687	20.5519	22.9654	10.6515	2.18739	6.32283	3.42622	21.622	5.64699	1.99471	0.000831404	0.0261014	CG33468	2R	14606307	14606980	-	607	protein_coding	- && - && -	-	-	42	8	28	22	8	2	6	4	2.01278	0.571802	1.23555	1.36238	0.637138	0.13108	0.380115	0.203244
RR48361_transposable_element	8.75905	14.2903	7.33997	16.7021	2.66288	0	2.10761	2.56966	11.7729	1.83504	2.65789	0.000841948	0.0263697	RR48361_transposable_element	X	23220092	23223699	+	3608	transposable_element	NA && sp|P16423|POLR_DROME Retrovirus-related Pol polyprotein from type-2 retrotransposable element R2DM OS=Drosophila melanogaster OX=7227 GN=pol PE=4 SV=1 && PF00078:Reverse transcriptase (RNA-dependent DNA polymerase)	C2H2	C2H2	11	12	10	16	2	0	2	3	0.0886873	0.144298	0.0742375	0.166693	0.0267976	0	0.0213165	0.0256449
FBgn0030984	18.3144	7.14515	11.01	13.5705	1.33144	2.18739	0	4.28277	12.51	1.9504	2.61969	0.000886753	0.027642	tgy	X	19125003	19127316	-	1590	protein_coding	twiggy && sp|Q7K237|C1GLT_DROME Glycoprotein-N-acetylgalactosamine 3-beta-galactosyltransferase 1 OS=Drosophila melanogaster OX=7227 GN=C1GalTA PE=2 SV=1 && PF02434:Fringe-like	-	-	23	6	15	13	1	2	0	5	0.42079	0.163719	0.252688	0.307334	0.0304043	0.0500413	0	0.0969883
FBgn0036838	265.16	279.852	231.209	296.463	151.784	174.991	203.384	179.877	268.171	177.509	0.590146	0.000894009	0.0278026	CG3808	3L	18997875	19000608	-	2522	protein_coding	- && sp|Q8IZ69|TRM2A_HUMAN tRNA (uracil-5-)-methyltransferase homolog A OS=Homo sapiens OX=9606 GN=TRMT2A PE=1 SV=2 && PF05958:tRNA (Uracil-5-)-methyltransferase	-	-	333	235	315	284	114	160	193	210	3.84091	4.04266	3.34546	4.2329	2.18521	2.52389	2.94283	2.56815
FBgn0262732	1895.94	2157.84	2240.16	2503.23	1656.31	1456.8	1617.59	1618.89	2199.29	1587.4	0.470209	0.000902496	0.0280007	mbf1	3L	16574436	16576871	+	1788	protein_coding	multiprotein bridging factor 1 && sp|Q6GPQ6|EDF1_XENLA Endothelial differentiation-related factor 1 homolog OS=Xenopus laevis OX=8355 GN=edf1 PE=2 SV=1 && PF01381:Helix-turn-helix|PF08523:Multiprotein bridging factor 1	MBF1	MBF1	2381	1812	3052	2398	1244	1332	1535	1890	38.7371	43.9678	45.7201	50.4134	33.6345	29.6369	33.0136	32.6017
FBgn0010401	530.321	3.57258	135.055	25.0532	7.98864	10.937	0	1.71311	173.5	5.15968	5.08191	0.000907627	0.0280939	Os-C	3R	7978959	7979614	+	604	protein_coding	Os-C && sp|Q23971|OSC_DROME Antennal-specific protein OS-C OS=Drosophila melanogaster OX=7227 GN=Os-C PE=2 SV=3 && -	-	-	666	3	184	24	6	10	0	2	32.0754	0.215491	8.15964	1.49361	0.480227	0.658656	0	0.102127
FBgn0029944	426.008	485.871	520.404	376.842	284.928	349.983	281.366	296.368	452.281	303.161	0.577529	0.000913567	0.0282053	Dok	X	7324214	7328806	+	3487	protein_coding	Downstream of kinase && sp|O70469|DOK2_MOUSE Docking protein 2 OS=Mus musculus OX=10090 GN=Dok2 PE=1 SV=1 && PF02174:PTB domain (IRS-1 type)|PF00169:PH domain	-	-	535	408	709	361	214	320	267	346	4.4631	5.07636	5.44608	3.89152	2.96684	3.65085	2.9445	3.06035
FBgn0033904	183.94	202.446	163.681	245.312	74.5606	95.1516	150.694	120.774	198.845	110.295	0.84229	0.000915492	0.0282053	CG18327	2R	14166982	14168233	+	1064	protein_coding	- && sp|A3KPP4|S2535_DANRE Solute carrier family 25 member 35 OS=Danio rerio OX=7955 GN=slc25a35 PE=2 SV=1 && PF00153:Mitochondrial carrier protein	-	-	231	170	223	235	56	87	143	141	6.31547	6.93189	5.61375	8.30215	2.54436	3.25292	5.16829	4.08718
FBgn0050456	570.931	628.774	689.957	709.84	416.741	529.349	444.706	390.589	649.875	445.346	0.545552	0.000930248	0.0285932	CG30456	2R	17100241	17107542	+	3165	protein_coding	NA && sp|Q86VW2|ARHGP_HUMAN Rho guanine nucleotide exchange factor 25 OS=Homo sapiens OX=9606 GN=ARHGEF25 PE=1 SV=2 && PF00621:RhoGEF domain	-	-	717	528	940	680	313	484	422	456	6.58993	7.23777	7.95507	8.07606	4.78083	6.08369	5.12733	4.44363
FBgn0250732	1536.02	1706.5	1550.2	1489.62	1153.03	1138.54	1290.91	1087.82	1570.59	1167.58	0.427644	0.000941858	0.0288829	gfzf	3R	7145880	7150968	-	3958	protein_coding	GST-containing FLYWCH zinc-finger protein && sp|P30106|GSTT1_DROSE Glutathione S-transferase 1-1 OS=Drosophila sechellia OX=7238 GN=GstD1 PE=3 SV=2 && PF04500:FLYWCH zinc finger domain|PF00043:Glutathione S-transferase, C-terminal domain|PF02798:Glutathione S-transferase, N-terminal domain	-	-	1929	1433	2112	1427	866	1041	1225	1270	14.1772	15.7078	14.2925	13.5523	10.5773	10.4633	11.9018	9.89634
FBgn0052603	70.0724	85.7419	84.4096	94.9933	37.2803	44.8415	35.8294	61.672	83.8043	44.9058	0.884201	0.0009453	0.0289214	CG32603	X	14184561	14185807	+	1144	protein_coding	- && - && PF11018:Pupal cuticle protein C1	-	-	88	72	115	91	28	41	34	72	2.23765	2.73055	2.69254	2.99006	1.18322	1.42578	1.14289	1.94112
FBgn0036679	119.442	132.185	90.2816	97.0811	41.2746	61.247	63.2283	75.3768	109.747	60.2817	0.8492	0.000950978	0.0289731	CG13022	3L	16938330	16938952	-	623	protein_coding	- && - && -	-	-	150	111	123	93	31	56	60	88	7.00387	7.73	5.28819	5.61125	2.4055	3.57598	3.70353	4.35653
FBgn0033362	3.98139	23.8172	13.9459	14.6144	2.66288	2.18739	1.0538	3.42622	14.0897	2.33257	2.56138	0.000958785	0.0290648	CG8172	2R	9007234	9013526	-	3146	protein_coding	- && sp|Q05319|STUB_DROME Serine proteinase stubble OS=Drosophila melanogaster OX=7227 GN=Sb PE=2 SV=2 && PF00089:Trypsin	-	-	5	20	19	14	2	2	1	4	0.0462324	0.275814	0.161765	0.167276	0.0307329	0.025291	0.0122234	0.0392146
FBgn0035725	113.868	114.322	102.76	182.679	39.9432	40.4668	104.327	41.9712	128.407	56.677	1.17621	0.000979963	0.0295712	Mis12	3L	6968035	6969048	-	839	protein_coding	Mis12 && - && -	-	-	143	96	140	175	30	37	99	49	4.95803	4.96425	4.46947	7.84044	1.72859	1.75443	4.53759	1.80128
FBgn0030816	1446.84	1461.18	1412.21	1285.02	1137.05	1058.7	870.443	984.182	1401.31	1012.59	0.469521	0.00101426	0.0304671	CG16700	X	17091854	17098488	+	2433	protein_coding	- && sp|Q4KL91|S36A4_XENLA Proton-coupled amino acid transporter 4 OS=Xenopus laevis OX=8355 GN=slc36a4 PE=2 SV=1 && PF01490:Transmembrane amino acid transporter protein	-	-	1817	1227	1924	1231	854	968	826	1149	21.7244	21.88	21.1813	19.0187	16.9687	15.8281	13.0554	14.5655
FBgn0037129	110.683	271.516	91.7496	36.5359	19.9716	21.8739	72.7125	34.2622	127.621	37.2051	1.7711	0.00103201	0.0308645	CG14565	3L	21743248	21744269	-	1022	protein_coding	- && - && -	-	-	139	228	125	35	15	20	69	40	3.95639	9.67895	3.27604	1.28731	0.709533	0.778529	2.59627	1.20713
FBgn0063496	404.509	100.032	156.341	168.065	87.875	41.5605	126.457	41.9712	207.237	74.4658	1.48163	0.00105145	0.0313084	GstE4	2R	18403248	18404086	+	839	protein_coding	Glutathione S transferase E4 && sp|P46430|GSTT1_MANSE Glutathione S-transferase 1 OS=Manduca sexta OX=7130 GN=GST1 PE=2 SV=1 && PF00043:Glutathione S-transferase, C-terminal domain|PF13417:Glutathione S-transferase, N-terminal domain	-	-	508	84	213	161	66	38	120	49	17.6131	4.34372	6.79998	7.2132	3.8029	1.80184	5.50011	1.80128
FBgn0267347	11.1479	22.6263	38.9018	26.0971	9.32008	6.56218	6.32283	8.56555	24.6933	7.69266	1.69005	0.00105175	0.0313084	squ	2L	16680054	16681653	+	1372	protein_coding	squash && - && -	-	-	14	19	53	25	7	6	6	10	0.296831	0.600819	1.03469	0.684936	0.246647	0.173977	0.16817	0.224798
FBgn0028978	706.298	1015.8	1548.73	1488.58	781.555	619.032	708.157	495.945	1189.85	651.172	0.870549	0.00107439	0.0316263	trbl	3L	20396288	20401609	-	2372	protein_coding	tribbles && sp|Q9V3Z1|TRIB_DROME Tribbles OS=Drosophila melanogaster OX=7227 GN=trbl PE=1 SV=1 && PF00069:Protein kinase domain	-	-	887	853	2110	1426	587	566	672	579	10.8779	15.6019	23.8264	22.598	11.9634	9.49286	10.8945	7.52853
FBgn0040817	1599.72	1417.12	1177.33	1223.43	962.631	1026.98	939.994	870.26	1354.4	949.966	0.512055	0.001096	0.0321453	CG14132	3L	11712229	11715285	-	894	protein_coding	- && - && PF15430:Single domain von Willebrand factor type C	-	-	2009	1190	1604	1172	723	939	892	1016	65.3698	57.7503	48.057	49.2782	39.0961	41.7853	38.3689	35.0512
FBgn0031001	91.5719	91.6962	70.4637	45.9308	22.6345	41.5605	18.9685	47.1105	74.9156	32.5685	1.1891	0.0011055	0.0322846	CG7884	X	19220622	19235910	+	3960	protein_coding	- && - && -	-	-	115	77	96	44	17	38	18	55	0.844768	0.843607	0.649331	0.417659	0.207533	0.381754	0.174795	0.428365
FBgn0053503	100.331	60.7338	65.3257	215.04	63.9091	40.4668	34.7756	16.2745	110.358	38.8565	1.51726	0.00111154	0.0323596	Cyp12d1-d	2R	11123658	11125647	-	1812	protein_coding	Cytochrome P450 12d1 distal && sp|Q7KR10|CCD1D_DROME Probable cytochrome P450 12d1 distal, mitochondrial OS=Drosophila melanogaster OX=7227 GN=Cyp12d1-d PE=2 SV=1 && PF00067:Cytochrome P450	-	-	126	51	89	206	48	37	33	19	2.02277	1.22111	1.31559	4.2734	1.28061	0.812342	0.700339	0.323401
FBgn0038680	374.25	356.067	389.018	560.565	303.568	283.267	211.815	244.118	419.975	260.692	0.6893	0.00116515	0.0338458	Cyp12a5	3R	19132648	19134704	+	1820	protein_coding	Cytochrome P450 12a5 && sp|Q9VE01|C12A5_DROME Probable cytochrome P450 12a5, mitochondrial OS=Drosophila melanogaster OX=7227 GN=Cyp12a5 PE=2 SV=1 && PF00067:Cytochrome P450	-	-	470	299	530	537	228	259	201	285	7.5121	7.12762	7.8	11.0909	6.05614	5.6614	4.24695	4.8297
FBgn0035476	157.663	175.056	178.361	416.509	91.8694	94.0579	145.425	106.213	231.897	109.391	1.08095	0.00118457	0.0343345	CG12766	3L	3938624	3940125	-	1075	protein_coding	- && sp|P07943|ALDR_RAT Aldo-keto reductase family 1 member B1 OS=Rattus norvegicus OX=10116 GN=Akr1b1 PE=1 SV=3 && PF00248:Aldo/keto reductase family	-	-	198	147	243	399	69	86	138	124	5.35787	5.93271	6.05463	13.9518	3.10294	3.18263	4.93655	3.55762
FBgn0262003	186.329	71.4515	91.7496	341.35	49.2633	89.6831	69.5511	48.8236	172.72	64.3303	1.4244	0.00119606	0.0345159	CG42821	3R	17413077	17413639	+	448	protein_coding	- && - && -	-	-	234	60	125	327	37	82	66	57	15.194	5.81056	7.47347	27.4368	3.9926	7.28168	5.66524	3.92413
FBgn0027611	11620.1	9054.1	10378.7	16689.6	7991.3	7606.66	4737.91	7520.55	11935.6	6964.1	0.777284	0.00122136	0.0351692	LManII	2L	10457658	10462472	+	3633	protein_coding	Lysosomal alpha-mannosidase II && sp|Q29451|MA2B1_BOVIN Lysosomal alpha-mannosidase OS=Bos taurus OX=9913 GN=MAN2B1 PE=1 SV=4 && PF09261:Alpha mannosidase middle domain|PF17677:Glycosyl hydrolases family 38 C-terminal beta sandwich domain|PF01074:Glycosyl hydrolases family 38 N-terminal domain|PF07748:Glycosyl hydrolases family 38 C-terminal domain	-	-	14593	7603	14140	15988	6002	6955	4496	8780	116.846	90.7954	104.25	165.422	79.8662	76.1601	47.5897	74.5376
FBgn0267611	26.2771	42.8709	35.2318	20.8776	11.983	16.4054	12.6457	9.4221	31.3144	12.614	1.3158	0.00128036	0.0366294	lncRNA:CR45949	2L	9948908	9951122	+	2215	ncRNA	long non-coding RNA:CR45949 && - && -	-	-	33	36	48	20	9	15	12	11	0.433386	0.705137	0.58044	0.339407	0.196427	0.26941	0.208334	0.153167
FBgn0036410	21.4995	36.9166	36.6998	25.0532	11.983	14.2181	8.43044	13.7049	30.0423	12.0841	1.30708	0.00128038	0.0366294	CG8100	3L	14083615	14086421	+	2708	protein_coding	- && sp|Q04691|FBP1_DROME Fat-body protein 1 OS=Drosophila melanogaster OX=7227 GN=Fbp1 PE=2 SV=2 && PF03723:Hemocyanin, ig-like domain|PF03722:Hemocyanin, all-alpha domain	-	-	27	31	50	24	9	13	8	16	0.290035	0.496658	0.494551	0.33314	0.160667	0.190981	0.113604	0.182229
FBgn0041234	5.57394	9.52687	9.54196	6.26329	1.33144	0	0	0.856555	7.72652	0.546999	3.86723	0.00130571	0.0372373	Gr59f	2R	23542510	23543885	+	1221	protein_coding	Gustatory receptor 59f && sp|Q9W1N5|GR59F_DROME Putative gustatory receptor 59f OS=Drosophila melanogaster OX=7227 GN=Gr59f PE=2 SV=2 && PF08395:7tm Chemosensory receptor	-	-	7	8	13	6	1	0	0	1	0.16677	0.284262	0.285179	0.184714	0.0395929	0	0	0.0252599
FBgn0002563	12251.5	5965.01	8166.45	42168.7	2634.92	6205.63	2174	3333.71	17137.9	3587.07	2.2563	0.00130726	0.0372373	Lsp1beta	2L	898500	901316	+	2749	protein_coding	Larval serum protein 1 beta && sp|P11996|LSP1B_DROME Larval serum protein 1 beta chain OS=Drosophila melanogaster OX=7227 GN=Lsp1beta PE=2 SV=3 && PF03722:Hemocyanin, all-alpha domain|PF03723:Hemocyanin, ig-like domain|PF00372:Hemocyanin, copper containing domain	-	-	15386	5009	11126	40396	1979	5674	2063	3892	162.812	79.0534	108.406	552.367	34.8019	82.1127	28.8587	43.6661
FBti0061288	87.5905	102.414	116.705	40.7114	41.2746	30.6235	34.7756	52.2498	86.8553	39.7309	1.12694	0.00131443	0.037361	FBti0061288	3L	23036067	23036402	+	336	transposable_element	NA && - && -	-	-	110	86	159	39	31	28	33	61	9.52332	11.1046	12.675	4.36304	4.46021	3.31523	3.77683	5.59934
FBgn0053322	4.77766	5.9543	5.13798	7.30718	0	0	0	0.856555	5.79428	0.214139	4.14973	0.00132201	0.0374154	CG33322	2L	20814337	20816240	-	1599	protein_coding	- && - && -	-	-	6	5	7	7	0	0	0	1	0.109154	0.135664	0.117257	0.164556	0	0	0	0.0192885
FBgn0052512	1648.29	1836.3	1559.74	1226.56	1244.9	985.42	496.342	686.957	1567.73	853.404	0.878328	0.00136313	0.0384146	CG32512	X	21062277	21067540	-	2507	protein_coding	- && - && PF13664:Domain of unknown function (DUF4149)	-	-	2070	1542	2125	1175	935	901	471	802	24.0188	26.6854	22.7036	17.6176	18.0298	14.2977	7.22469	9.86658
FBgn0037856	679.224	843.128	783.175	590.837	569.856	464.821	446.813	489.949	724.091	492.86	0.555786	0.00141713	0.0397668	Leash	3R	10885540	10896418	+	3180	protein_coding	Leash && - && PF02752:Arrestin (or S-antigen), C-terminal domain|PF00339:Arrestin (or S-antigen), N-terminal domain	-	-	853	708	1067	566	428	425	424	572	7.80292	9.65941	8.98726	6.69042	6.50653	5.31689	5.12733	5.54773
FBgn0037879	52.5543	17.8629	37.4338	125.266	7.98864	10.937	31.6141	14.5614	58.2792	16.2753	1.83137	0.00144584	0.040401	scpr-C	3R	11225520	11226681	+	1109	protein_coding	SCP-containing protein C && - && PF00188:Cysteine-rich secretory protein family	-	-	66	15	51	120	6	10	30	17	1.7312	0.586819	1.23177	4.06737	0.261548	0.358727	1.04026	0.472785
FBgn0029002	996.939	1016.99	867.584	710.884	576.514	654.03	483.696	671.539	898.1	596.445	0.589906	0.0014693	0.0407978	miple2	3L	271200	275018	+	1508	protein_coding	midkine and pleiotrophin 2 && - && PF01091:PTN/MK heparin-binding protein family, C-terminal domain	-	-	1252	854	1182	681	433	598	459	784	24.1512	24.5698	20.9945	16.975	13.8809	15.7759	11.7048	16.0347
FBgn0001259	250.827	413.228	311.215	300.638	205.042	224.208	207.6	180.733	318.977	204.396	0.640247	0.00147432	0.0408512	in	3L	20367198	20370259	+	3062	protein_coding	inturned && sp|Q9VPH0|INTU_DROME Protein inturned OS=Drosophila melanogaster OX=7227 GN=in PE=1 SV=2 && -	-	-	315	347	424	288	154	205	197	211	2.99254	4.91664	3.70895	3.53551	2.43135	2.66345	2.47408	2.12532
FBgn0038953	433.175	514.451	584.995	513.59	380.792	370.763	278.204	359.753	511.553	347.378	0.559255	0.00153894	0.0425527	CG18596	3R	22375923	22379955	+	3665	protein_coding	- && sp|Q13395|TARB1_HUMAN Probable methyltransferase TARBP1 OS=Homo sapiens OX=9606 GN=TARBP1 PE=1 SV=1 && PF00588:SpoU rRNA Methylase family	-	-	544	432	797	492	286	339	264	420	4.31777	5.11392	5.82471	5.0461	3.77246	3.67977	2.77002	3.53445
FBgn0032147	281.086	403.701	377.274	437.387	254.305	212.177	285.581	181.59	374.862	233.413	0.684114	0.00160525	0.0442011	IP3K1	2L	9782384	9788499	+	2097	protein_coding	Inositol 1,4,5-triphosphate kinase 1 && sp|Q95Q62|IP3KH_CAEEL Inositol-trisphosphate 3-kinase homolog OS=Caenorhabditis elegans OX=6239 GN=lfe-2 PE=1 SV=1 && -	-	-	353	339	514	419	191	194	271	212	4.89679	7.01368	6.5653	7.51069	4.40319	3.68043	4.96962	3.11806
FBgn0263040	14.333	9.52687	8.07397	10.4388	5.32576	0	1.0538	0	10.5932	1.59489	2.91025	0.00164276	0.0449949	CG43335	3R	15635468	15636489	+	846	protein_coding	- && sp|P00774|CEL2A_RAT Chymotrypsin-like elastase family member 2A OS=Rattus norvegicus OX=10116 GN=Cela2a PE=2 SV=1 && PF00089:Trypsin	-	-	18	8	11	10	4	0	1	0	0.618924	0.410265	0.348267	0.444318	0.228572	0	0.045455	0
FBgn0011769	338.418	269.134	276.717	357.008	138.47	172.804	266.613	161.032	310.319	184.73	0.74694	0.00164752	0.0449949	Fdx1	3L	9370195	9371238	-	741	protein_coding	Ferredoxin 1 && sp|P37193|ADXH1_DROME Adrenodoxin-like protein 1, mitochondrial OS=Drosophila melanogaster OX=7227 GN=Fdx1 PE=2 SV=3 && PF00111:2Fe-2S iron-sulfur cluster binding domain	-	-	425	226	377	342	104	158	253	188	16.6842	13.2323	13.6274	17.3489	6.78496	8.48271	13.1297	7.82503
FBgn0003065	57.332	34.5349	37.4338	22.9654	17.3087	12.0307	21.0761	13.7049	38.0665	16.0301	1.26251	0.00164769	0.0449949	CG2150	3R	31763304	31764772	-	1170	protein_coding	- && - && -	-	-	72	29	51	22	13	11	20	16	1.79012	1.07537	1.16755	0.706808	0.537143	0.374026	0.65735	0.421775
FBgn0034829	3.98139	10.7177	5.87197	3.13165	1.33144	0	0	0	5.92568	0.33286	4.17412	0.00165581	0.0451235	CG9899	2R	23153854	23162077	+	2988	protein_coding	- && sp|Q6PD62|CTR9_HUMAN RNA polymerase-associated protein CTR9 homolog OS=Homo sapiens OX=9606 GN=CTR9 PE=1 SV=1 && -	-	-	5	9	8	3	1	0	0	0	0.0486771	0.130679	0.0717133	0.0377403	0.016179	0	0	0
FBgn0052251	70.0724	50.0161	40.3698	96.0372	22.6345	25.155	11.5919	42.8277	64.1239	25.5523	1.31194	0.00166406	0.0451534	Claspin	3L	4313483	4318608	+	4779	protein_coding	Claspin && sp|Q8IRB5|CLSPN_DROME Claspin OS=Drosophila melanogaster OX=7227 GN=Claspin PE=1 SV=1 && -	-	-	88	42	55	92	17	23	11	50	0.535649	0.381291	0.308259	0.723628	0.171967	0.191464	0.0885132	0.322686
FBgn0035697	3.18511	2.38172	5.87197	6.26329	0	0	0	0	4.42552	0	4.49721	0.00166716	0.0451534	CG10163	3L	6257423	6258760	-	1220	protein_coding	- && sp|Q8VBX1|LIPE_RAT Endothelial lipase OS=Rattus norvegicus OX=10116 GN=Lipg PE=2 SV=2 && PF00151:Lipase	-	-	4	2	8	6	0	0	0	0	0.0953751	0.0711237	0.175639	0.184865	0	0	0	0
FBgn0287612	54.9431	54.7795	58.7197	41.7553	39.9432	21.8739	21.0761	24.8401	52.5494	26.9333	0.984929	0.00168701	0.0455975	lncRNA:CR46481	2R	2862767	2866470	+	3704	ncRNA	long non-coding RNA:CR46481 && - && -	-	-	69	46	80	40	30	20	20	29	0.541893	0.538805	0.578508	0.405932	0.391546	0.21481	0.20764	0.241476
FBgn0040294	451.489	437.045	463.886	461.396	338.186	330.296	238.16	346.048	453.454	313.173	0.534428	0.00174387	0.0467852	POSH	2R	17568732	17572322	+	3169	protein_coding	Plenty of SH3s && sp|Q8TEJ3|SH3R3_HUMAN E3 ubiquitin-protein ligase SH3RF3 OS=Homo sapiens OX=9606 GN=SH3RF3 PE=1 SV=2 && PF13923:Zinc finger, C3HC4 type (RING finger)|PF14604:Variant SH3 domain|PF00018:SH3 domain	-	-	567	367	632	442	254	302	226	404	5.2047	5.02445	5.34177	5.24281	3.87475	3.79123	2.74245	3.93193
FBgn0053093	31.8511	69.0698	57.9858	40.7114	23.9659	29.5298	10.538	21.4139	49.9045	21.3619	1.22384	0.00174433	0.0467852	CG33093	3R	22530694	22531922	-	1055	protein_coding	- && sp|A0A166YZY9|PPZC_METRR 2-oxoglutarate-Fe(II) type oxidoreductase ppzC OS=Metarhizium rileyi (strain RCEF 4871) OX=1081105 GN=ppzC PE=3 SV=1 && PF14226:non-haem dioxygenase in morphine synthesis N-terminal|PF03171:2OG-Fe(II) oxygenase superfamily	-	-	40	58	79	39	18	27	10	25	1.10292	2.38517	2.00569	1.38956	0.824807	1.01814	0.364502	0.73086
FBgn0030484	3590.41	2944.99	3041.68	3236.04	2377.95	2652.21	2261.46	2002.63	3203.28	2323.56	0.46364	0.00176043	0.0469297	GstT4	X	13404749	13409323	+	1220	protein_coding	Glutathione S transferase T4 && sp|P30711|GSTT1_HUMAN Glutathione S-transferase theta-1 OS=Homo sapiens OX=9606 GN=GSTT1 PE=1 SV=4 && PF14497:Glutathione S-transferase, C-terminal domain|PF02798:Glutathione S-transferase, N-terminal domain	-	-	4509	2473	4144	3100	1786	2425	2146	2338	107.512	87.9445	90.9808	95.5138	70.7708	79.0765	67.6429	59.106
FBgn0010222	9439.87	6759.32	8432.16	11106.9	5160.66	5448.79	7292.33	5192.44	8934.56	5773.56	0.629951	0.00176115	0.0469297	Nmdmc	3R	9042508	9050555	-	1516	protein_coding	NAD-dependent methylenetetrahydrofolate dehydrogenase && sp|Q04448|MTDC_DROME Bifunctional methylenetetrahydrofolate dehydrogenase/cyclohydrolase, mitochondrial OS=Drosophila melanogaster OX=7227 GN=Nmdmc PE=2 SV=2 && PF00763:Tetrahydrofolate dehydrogenase/cyclohydrolase, catalytic domain|PF02882:Tetrahydrofolate dehydrogenase/cyclohydrolase, NAD(P)-binding domain	-	-	11855	5676	11488	10640	3876	4982	6920	6062	227.477	162.438	202.972	263.819	123.6	130.737	175.533	123.328
FBgn0036449	4968.77	6198.42	8630.33	10568.3	5662.61	4585.87	3421.7	3034.77	7591.45	4176.24	0.862344	0.00176848	0.0470303	bmm	3L	14776496	14786412	-	2437	protein_coding	brummer && sp|Q8BJ56|PLPL2_MOUSE Patatin-like phospholipase domain-containing protein 2 OS=Mus musculus OX=10090 GN=Pnpla2 PE=1 SV=1 && PF01734:Patatin-like phospholipase	-	-	6240	5205	11758	10124	4253	4193	3247	3543	74.4842	92.6637	129.231	156.157	84.3669	68.4486	51.2365	44.8396
FBgn0037248	237.291	245.317	242.219	187.899	105.184	125.775	75.8739	191.868	228.181	124.675	0.866706	0.00179163	0.04736	srl	3R	4422483	4429335	-	4642	protein_coding	spargel && sp|Q6NZN1|PPRC1_MOUSE Peroxisome proliferator-activated receptor gamma coactivator-related protein 1 OS=Mus musculus OX=10090 GN=Pprc1 PE=1 SV=1 && PF00076:RNA recognition motif. (a.k.a. RRM, RBD, or RNP domain)	-	-	298	206	330	180	79	115	72	224	1.86744	1.92534	1.90414	1.45758	0.822724	0.985572	0.596458	1.4883
FBgn0034479	2865.01	1482.62	2168.96	3942.74	1163.68	1706.17	1056.97	1636.02	2614.83	1390.71	0.910733	0.00183472	0.0483473	CG8654	2R	19979242	19984895	+	3178	protein_coding	- && sp|Q9VCA2|ORCT_DROME Organic cation transporter protein OS=Drosophila melanogaster OX=7227 GN=Orct PE=1 SV=1 && PF00083:Sugar (and other) transporter	-	-	3598	1245	2955	3777	874	1560	1003	1910	32.9338	16.9965	24.9054	44.6743	13.2951	19.5284	12.1367	18.5364
FBgn0004240	8951.75	7135.63	8044.61	7306.13	4092.85	1919.44	6515.67	3923.88	7859.53	4112.96	0.934281	0.00185487	0.0487391	DptA	2R	18865765	18866260	+	496	protein_coding	Diptericin A && sp|P24492|DIPA_DROME Diptericin A OS=Drosophila melanogaster OX=7227 GN=DptA PE=2 SV=1 && -	-	-	11242	5992	10960	6999	3074	1755	6183	4581	659.321	524.125	591.86	530.418	299.609	140.764	479.369	284.856
FBgn0040696	2.38883	5.9543	9.54196	5.21941	0	1.0937	0	0	5.77612	0.273424	4.15718	0.00187738	0.0490383	CG18675	3L	4173884	4192968	+	1608	protein_coding	- && sp|Q9VZH1|CF298_DROME Cilia- and flagella-associated protein 298 OS=Drosophila melanogaster OX=7227 GN=CG18675 PE=2 SV=2 && PF11069:Protein of unknown function (DUF2870)	-	-	3	5	13	5	0	1	0	0	0.0542713	0.134905	0.216545	0.116882	0	0.0247406	0	0
FBgn0035057	55.7394	82.1693	63.8577	67.8524	38.6118	27.3424	48.475	17.9877	67.4047	33.1042	1.03348	0.001907	0.0496157	CG3880	2R	24760664	24762605	+	1451	protein_coding	- && sp|Q9D818|SAPC2_MOUSE Suppressor APC domain-containing protein 2 OS=Mus musculus OX=10090 GN=Sapcd2 PE=1 SV=1 && PF11414:Adenomatous polyposis coli tumour suppressor protein	-	-	70	69	87	65	29	25	46	21	1.40335	2.06313	1.60599	1.68388	0.966191	0.685438	1.21911	0.446374

## Sheet: Biological Proceses
Category Term Count % PValue Genes List Total Pop Hits Pop Total Fold Enrichment Bonferroni Benjamini FDR
GOTERM_BP_ALL GO:0061077~chaperone-mediated protein folding 15 4.807692307692308 1.5450328352477819E-13 FBGN0013276, FBGN0013277, FBGN0013278, FBGN0013279, FBGN0013275, FBGN0001229, FBGN0263106, FBGN0260484, FBGN0001225, FBGN0001224, FBGN0001230, FBGN0052640, FBGN0051354 196 52 11152 16.412872841444273 2.764775075547732E-10 2.764063742258282E-10 2.7377981840590693E-10
GOTERM_BP_ALL GO:0051084~'de novo' posttranslational protein folding 12 3.8461538461538463 2.1986516944084334E-12 FBGN0013276, FBGN0013277, FBGN0013278, FBGN0013279, FBGN0052640, FBGN0001230, FBGN0013275, FBGN0051354, FBGN0263106, FBGN0260484 196 31 11152 22.02501645819618 3.933448677884144E-9 1.3111292937655627E-9 1.298670267497248E-9
GOTERM_BP_ALL GO:0051085~chaperone mediated protein folding requiring cofactor 12 3.8461538461538463 2.1986516944084334E-12 FBGN0013276, FBGN0013277, FBGN0013278, FBGN0013279, FBGN0052640, FBGN0001230, FBGN0013275, FBGN0051354, FBGN0263106, FBGN0260484 196 31 11152 22.02501645819618 3.933448677884144E-9 1.3111292937655627E-9 1.298670267497248E-9
GOTERM_BP_ALL GO:0006458~'de novo' protein folding 12 3.8461538461538463 4.8746040852649844E-12 FBGN0013276, FBGN0013277, FBGN0013278, FBGN0013279, FBGN0052640, FBGN0001230, FBGN0013275, FBGN0051354, FBGN0263106, FBGN0260484 196 33 11152 20.69016697588126 8.720760003022576E-9 2.1801666771347643E-9 2.159449609772388E-9
GOTERM_BP_ALL GO:0006457~protein folding 18 5.769230769230769 4.926023252194885E-10 FBGN0013276, FBGN0013277, FBGN0013278, FBGN0013279, FBGN0039347, FBGN0013275, FBGN0026418, FBGN0001229, FBGN0263106, FBGN0260484, FBGN0001225, FBGN0001224, FBGN0021768, FBGN0001230, FBGN0052640, FBGN0051354 196 144 11152 7.112244897959184 8.812651127731996E-7 1.76253111963533E-7 1.745782640577867E-7
GOTERM_BP_ALL GO:0042026~protein refolding 10 3.205128205128205 2.5177498389117997E-9 FBGN0013276, FBGN0013277, FBGN0013278, FBGN0013279, FBGN0001230, FBGN0013275, FBGN0051354, FBGN0001229, FBGN0001225, FBGN0001224 196 32 11152 17.78061224489796 4.504244229486254E-6 7.507090769688683E-7 7.435754524252848E-7
GOTERM_BP_ALL GO:0035080~heat shock-mediated polytene chromosome puffing 6 1.9230769230769231 1.848779330245516E-7 FBGN0013276, FBGN0013277, FBGN0013278, FBGN0013279, FBGN0013275, FBGN0051354 196 9 11152 37.93197278911565 3.306919621983706E-4 4.724951745441755E-5 4.6800528188500776E-5
GOTERM_BP_ALL GO:0035079~polytene chromosome puffing 6 1.9230769230769231 3.64510889085987E-7 FBGN0013276, FBGN0013277, FBGN0013278, FBGN0013279, FBGN0013275, FBGN0051354 196 10 11152 34.138775510204084 6.518975219402812E-4 8.151374757185384E-5 8.073916193254612E-5
GOTERM_BP_ALL GO:0035967~cellular response to topologically incorrect protein 10 3.205128205128205 5.537165054167042E-7 FBGN0013276, FBGN0013277, FBGN0013278, FBGN0013279, FBGN0052640, FBGN0001230, FBGN0013275, FBGN0051354, FBGN0034129 196 57 11152 9.982098102398854 9.901086211397958E-4 1.1006653646560932E-4 1.0902062751093332E-4
GOTERM_BP_ALL GO:0035966~response to topologically incorrect protein 10 3.205128205128205 7.504241193586056E-7 FBGN0013276, FBGN0013277, FBGN0013278, FBGN0013279, FBGN0052640, FBGN0001230, FBGN0013275, FBGN0051354, FBGN0034129 196 59 11152 9.643721895537876 0.0013416084909239068 1.3425087495325455E-4 1.329751539503449E-4
GOTERM_BP_ALL GO:0009408~response to heat 11 3.5256410256410255 2.6378946544346474E-6 FBGN0013276, FBGN0013277, FBGN0013278, FBGN0013279, FBGN0013275, FBGN0051354, FBGN0026418, FBGN0001229, FBGN0263106, FBGN0001225, FBGN0001224 196 87 11152 7.193994839315036 0.00470808183418181 4.290175942530531E-4 4.2494084796892685E-4
GOTERM_BP_ALL GO:0034620~cellular response to unfolded protein 8 2.564102564102564 4.296888478525302E-6 FBGN0013276, FBGN0013277, FBGN0013278, FBGN0013279, FBGN0001230, FBGN0013275, FBGN0051354, FBGN0034129 196 39 11152 11.671376242804813 0.007657679429082465 6.405944573401472E-4 6.345071986622363E-4
GOTERM_BP_ALL GO:0006986~response to unfolded protein 8 2.564102564102564 6.097627240707842E-6 FBGN0013276, FBGN0013277, FBGN0013278, FBGN0013279, FBGN0001230, FBGN0013275, FBGN0051354, FBGN0034129 196 41 11152 11.10204081632653 0.010849404416921504 8.391273179712562E-4 8.311534977334075E-4
GOTERM_BP_ALL GO:0009266~response to temperature stimulus 12 3.8461538461538463 3.5821207102677274E-5 FBGN0013276, FBGN0013277, FBGN0013278, FBGN0013279, FBGN0013275, FBGN0051354, FBGN0026418, FBGN0001229, FBGN0263106, FBGN0001225, FBGN0001224, FBGN0015714 196 141 11152 4.842379504993486 0.06207499699013941 0.004577438536192117 0.004533941356138866
GOTERM_BP_ALL GO:0034605~cellular response to heat 7 2.2435897435897436 3.91677044661856E-5 FBGN0013276, FBGN0013277, FBGN0013278, FBGN0013279, FBGN0013275, FBGN0051354, FBGN0026418 196 37 11152 10.764478764478763 0.0676736788481167 0.00467140155266707 0.004627011487605393
GOTERM_BP_ALL GO:0010033~response to organic substance 27 8.653846153846153 4.679465618061565E-5 FBGN0013276, FBGN0013277, FBGN0013278, FBGN0013279, FBGN0037248, FBGN0034674, FBGN0013275, FBGN0041627, FBGN0000055, FBGN0050489, FBGN0052640, FBGN0051354, FBGN0034356, FBGN0040294, FBGN0034756, FBGN0031109, FBGN0039678, FBGN0028978, FBGN0042627, FBGN0261292, FBGN0005655, FBGN0053503, FBGN0020251, FBG…
GOTERM_BP_ALL GO:0070482~response to oxygen levels 9 2.8846153846153846 8.173377679689559E-5 FBGN0013276, FBGN0013277, FBGN0013278, FBGN0013279, FBGN0012042, FBGN0013275, FBGN0051354, FBGN0004240, FBGN0001224 196 81 11152 6.321995464852608 0.13603904540673573 0.008601278040567425 0.008519544263770528
GOTERM_BP_ALL GO:0006950~response to stress 44 14.102564102564102 1.5907108144524928E-4 FBGN0013276, FBGN0013277, FBGN0038079, FBGN0283437, FBGN0013278, FBGN0013279, FBGN0260458, FBGN0037248, FBGN0012042, FBGN0013275, FBGN0001229, FBGN0263106, FBGN0001225, FBGN0026404, FBGN0001224, FBGN0041627, FBGN0033926, FBGN0052640, FBGN0051354, FBGN0034356, FBGN0028360, FBGN0035049, FBGN0010388, FBGN0040294,…
GOTERM_BP_ALL GO:0016042~lipid catabolic process 12 3.8461538461538463 2.492868062894653E-4 FBGN0032192, FBGN0039543, FBGN0029831, FBGN0053503, FBGN0034990, FBGN0032264, FBGN0035697, FBGN0030608, FBGN0034356, FBGN0036449, FBGN0036996, FBGN0032973 196 175 11152 3.9015743440233233 0.35983523690227837 0.023472320865887023 0.02324927477604908
GOTERM_BP_ALL GO:0001666~response to hypoxia 7 2.2435897435897436 0.0010060491012849355 FBGN0013276, FBGN0013277, FBGN0013278, FBGN0013279, FBGN0013275, FBGN0051354, FBGN0001224 196 66 11152 6.034632034632034 0.8348213732763644 0.08999109210993748 0.08913595037384528
GOTERM_BP_ALL GO:0009628~response to abiotic stimulus 19 6.089743589743589 0.0012877939421533863 FBGN0013276, FBGN0013277, FBGN0013278, FBGN0013279, FBGN0039679, FBGN0012042, FBGN0013275, FBGN0026418, FBGN0001229, FBGN0263106, FBGN0016054, FBGN0001225, FBGN0001224, FBGN0041627, FBGN0005655, FBGN0051354, FBGN0004240, FBGN0261808, FBGN0015714 196 464 11152 2.329873328641802 0.9002759181418927 0.109…
GOTERM_BP_ALL GO:0036293~response to decreased oxygen levels 7 2.2435897435897436 0.0014756260293816842 FBGN0013276, FBGN0013277, FBGN0013278, FBGN0013279, FBGN0013275, FBGN0051354, FBGN0001224 196 71 11152 5.609657947686117 0.9287702445078136 0.1199952257529015 0.11885496927565202
GOTERM_BP_ALL GO:0071310~cellular response to organic substance 17 5.448717948717949 0.0017958527931864882 FBGN0013276, FBGN0013277, FBGN0013278, FBGN0013279, FBGN0037248, FBGN0013275, FBGN0042627, FBGN0028978, FBGN0020251, FBGN0001230, FBGN0052640, FBGN0051354, FBGN0034356, FBGN0038789, FBGN0040294, FBGN0034129 196 401 11152 2.4121329329736882 0.9598715189458489 0.13968611508741857 0.13835874563…
GOTERM_BP_ALL GO:0050896~response to stimulus 77 24.679487179487182 0.0019724926335439 FBGN0038079, FBGN0260458, FBGN0011672, FBGN0012042, FBGN0034674, FBGN0001229, FBGN0001225, FBGN0026404, FBGN0001224, FBGN0050281, FBGN0000055, FBGN0050489, FBGN0053993, FBGN0034356, FBGN0035049, FBGN0010388, FBGN0034756, FBGN0015714, FBGN0025709, FBGN0036101, FBGN0261278, FBGN0262524, FBGN0052251, FBGN0028978, …
GOTERM_BP_ALL GO:0044712~single-organism catabolic process 18 5.769230769230769 0.002974790353292985 FBGN0039543, FBGN0032192, FBGN0034990, FBGN0035697, FBGN0032264, FBGN0030482, FBGN0000055, FBGN0029831, FBGN0053503, FBGN0000064, FBGN0052640, FBGN0034356, FBGN0030608, FBGN0036449, FBGN0035049, FBGN0036996, FBGN0032973 196 461 11152 2.221612289167294 0.9951551134216498 0.212875997681646 0.2108531…
GOTERM_BP_ALL GO:0007606~sensory perception of chemical stimulus 13 4.166666666666666 0.004213847998990534 FBGN0041237, FBGN0039679, FBGN0039678, FBGN0011672, FBGN0041234, FBGN0036783, FBGN0039677, FBGN0260874, FBGN0261292, FBGN0030016, FBGN0038789, FBGN0010403, FBGN0031109 196 284 11152 2.604484047139983 0.9994762531148315 0.2899451565459256 0.2871899482388934
GOTERM_BP_ALL GO:0042221~response to chemical 36 11.538461538461538 0.0066328994661205565 FBGN0013276, FBGN0013277, FBGN0013278, FBGN0013279, FBGN0037248, FBGN0011672, FBGN0034674, FBGN0013275, FBGN0260874, FBGN0041627, FBGN0000055, FBGN0030016, FBGN0050489, FBGN0052640, FBGN0051354, FBGN0033520, FBGN0034356, FBGN0040294, FBGN0034756, FBGN0031109, FBGN0038465, FBGN0039679, FBGN0041234, FBGN003967…
GOTERM_BP_ALL GO:0006814~sodium ion transport 7 2.2435897435897436 0.008899714131468462 FBGN0039675, FBGN0031935, FBGN0031936, FBGN0039679, FBGN0016684, FBGN0039677, FBGN0039676 196 102 11152 3.9047619047619047 0.9999998866585119 0.5686281636141814 0.563224765748647
GOTERM_BP_ALL GO:0033554~cellular response to stress 22 7.051282051282051 0.01144327776764575 FBGN0013276, FBGN0013277, FBGN0013278, FBGN0013279, FBGN0013275, FBGN0026418, FBGN0261278, FBGN0001229, FBGN0262524, FBGN0052251, FBGN0041627, FBGN0005655, FBGN0029944, FBGN0001234, FBGN0001230, FBGN0052640, FBGN0051354, FBGN0034687, FBGN0028360, FBGN0040294, FBGN0034129 196 704 11152 1.778061224489796 0…
GOTERM_BP_ALL GO:0035725~sodium ion transmembrane transport 6 1.9230769230769231 0.01232333503331039 FBGN0039675, FBGN0031935, FBGN0031936, FBGN0039679, FBGN0039677, FBGN0039676 196 79 11152 4.321363988633428 0.9999999997677985 0.734881545819743 0.7278983226342004
GOTERM_BP_ALL GO:1901615~organic hydroxy compound metabolic process 9 2.8846153846153846 0.014178622582965587 FBGN0000055, FBGN0283437, FBGN0053503, FBGN0004034, FBGN0034356, FBGN0032147, FBGN0001258, FBGN0026404, FBGN0010611 196 181 11152 2.8291802909008905 0.9999999999919641 0.8182437355137238 0.8104683618391942
GOTERM_BP_ALL GO:0019236~response to pheromone 4 1.282051282051282 0.015107206510186802 FBGN0261292, FBGN0039678, FBGN0034674, FBGN0031109 196 30 11152 7.586394557823128 0.9999999999985112 0.844587263960131 0.8365615605015941
GOTERM_BP_ALL GO:0009636~response to toxic substance 6 1.9230769230769231 0.017280310208791207 FBGN0038465, FBGN0013277, FBGN0013278, FBGN0053503, FBGN0013279, FBGN0050489, FBGN0033520 196 86 11152 3.969625059326056 0.9999999999999714 0.9368022716220444 0.9279002936356975
GOTERM_BP_ALL GO:0006820~anion transport 10 3.205128205128205 0.018305781131671847 FBGN0052103, FBGN0285912, FBGN0016684, FBGN0033760, FBGN0036316, FBGN0030816, FBGN0031307, FBGN0031645, FBGN0029161, FBGN0260795 196 227 11152 2.5065180257124875 0.9999999999999956 0.9632071307223804 0.9540542401565445
GOTERM_BP_ALL GO:0006629~lipid metabolic process 19 6.089743589743589 0.019709544779152394 FBGN0039543, FBGN0032192, FBGN0034990, FBGN0034143, FBGN0035697, FBGN0032264, FBGN0042627, FBGN0029831, FBGN0053503, FBGN0034356, FBGN0030608, FBGN0036449, FBGN0033214, FBGN0036996, FBGN0032147, FBGN0032973, FBGN0033205, FBGN0011769, FBGN0010611 196 607 11152 1.780990485156171 0.9999999999999997 1.0 0.99105…
GOTERM_BP_ALL GO:0044710~single-organism metabolic process 45 14.423076923076922 0.021748037043385106 FBGN0039543, FBGN0032192, FBGN0283437, FBGN0037248, FBGN0034990, FBGN0260397, FBGN0026404, FBGN0000055, FBGN0029831, FBGN0027611, FBGN0004034, FBGN0052640, FBGN0034356, FBGN0028360, FBGN0035049, FBGN0036996, FBGN0010222, FBGN0032973, FBGN0040294, FBGN0033205, FBGN0034143, FBGN0035697, FBGN0032264…
GOTERM_BP_ALL GO:0070887~cellular response to chemical stimulus 17 5.448717948717949 0.022785455791778965 FBGN0013276, FBGN0013277, FBGN0013278, FBGN0013279, FBGN0037248, FBGN0013275, FBGN0042627, FBGN0028978, FBGN0020251, FBGN0001230, FBGN0052640, FBGN0051354, FBGN0034356, FBGN0038789, FBGN0040294, FBGN0034129 196 528 11152 1.8319418676561532 1.0 1.0 0.9910514541387024
GOTERM_BP_ALL GO:0045087~innate immune response 10 3.205128205128205 0.02460026728094289 FBGN0283437, FBGN0260458, FBGN0012042, FBGN0004240, FBGN0010388, FBGN0035975, FBGN0040294, FBGN0026404, FBGN0000146, FBGN0041180 196 239 11152 2.3806677482708567 1.0 1.0 0.9910514541387024
GOTERM_BP_ALL GO:0031401~positive regulation of protein modification process 8 2.564102564102564 0.03321611648921357 FBGN0029944, FBGN0001234, FBGN0001229, FBGN0052251, FBGN0040294, FBGN0028978, FBGN0086708, FBGN0087011 196 174 11152 2.615998123387286 1.0 1.0 0.9910514541387024
GOTERM_BP_ALL GO:0007600~sensory perception 14 4.487179487179487 0.03354628089234672 FBGN0041237, FBGN0039679, FBGN0039678, FBGN0011672, FBGN0041234, FBGN0036783, FBGN0039677, FBGN0260874, FBGN0261292, FBGN0030016, FBGN0034566, FBGN0038789, FBGN0010403, FBGN0031109 196 421 11152 1.8920936545639633 1.0 1.0 0.9910514541387024
GOTERM_BP_ALL GO:0050746~regulation of lipoprotein metabolic process 2 0.641025641025641 0.034667098201475094 FBGN0001229, FBGN0086708 196 2 11152 56.897959183673464 1.0 1.0 0.9910514541387024
GOTERM_BP_ALL GO:1903061~positive regulation of protein lipidation 2 0.641025641025641 0.034667098201475094 FBGN0001229, FBGN0086708 196 2 11152 56.897959183673464 1.0 1.0 0.9910514541387024
GOTERM_BP_ALL GO:0050747~positive regulation of lipoprotein metabolic process 2 0.641025641025641 0.034667098201475094 FBGN0001229, FBGN0086708 196 2 11152 56.897959183673464 1.0 1.0 0.9910514541387024
GOTERM_BP_ALL GO:1903059~regulation of protein lipidation 2 0.641025641025641 0.034667098201475094 FBGN0001229, FBGN0086708 196 2 11152 56.897959183673464 1.0 1.0 0.9910514541387024
GOTERM_BP_ALL GO:0032270~positive regulation of cellular protein metabolic process 11 3.5256410256410255 0.041041189035993034 FBGN0265089, FBGN0029944, FBGN0001234, FBGN0001229, FBGN0052251, FBGN0040294, FBGN0028978, FBGN0026404, FBGN0000146, FBGN0086708, FBGN0087011 196 304 11152 2.058807733619764 1.0 1.0 0.9910514541387024
GOTERM_BP_ALL GO:0050907~detection of chemical stimulus involved in sensory perception 6 1.9230769230769231 0.04507500284226332 FBGN0030016, FBGN0039679, FBGN0041234, FBGN0039677, FBGN0038789, FBGN0260874 196 111 11152 3.075565361279647 1.0 1.0 0.9910514541387024
GOTERM_BP_ALL GO:0051247~positive regulation of protein metabolic process 11 3.5256410256410255 0.058759890930761484 FBGN0265089, FBGN0029944, FBGN0001234, FBGN0001229, FBGN0052251, FBGN0040294, FBGN0028978, FBGN0026404, FBGN0000146, FBGN0086708, FBGN0087011 196 324 11152 1.9317208364827412 1.0 1.0 0.9910514541387024
GOTERM_BP_ALL GO:0042246~tissue regeneration 3 0.9615384615384616 0.06052609197842575 FBGN0038079, FBGN0036101, FBGN0035049 196 23 11152 7.421472937000887 1.0 1.0 0.9910514541387024
GOTERM_BP_ALL GO:0042335~cuticle development 9 2.8846153846153846 0.06596188872073724 FBGN0033869, FBGN0029811, FBGN0004034, FBGN0002440, FBGN0050101, FBGN0033597, FBGN0042627, FBGN0004777, FBGN0033725 196 245 11152 2.0901291128696378 1.0 1.0 0.9910514541387024
GOTERM_BP_ALL GO:0006811~ion transport 17 5.448717948717949 0.0757609931278618 FBGN0039675, FBGN0285912, FBGN0039679, FBGN0016684, FBGN0011672, FBGN0033760, FBGN0039677, FBGN0039676, FBGN0260795, FBGN0052103, FBGN0031935, FBGN0031936, FBGN0036316, FBGN0030816, FBGN0031307, FBGN0031645, FBGN0029161 196 619 11152 1.562625696482147 1.0 1.0 0.9910514541387024
GOTERM_BP_ALL GO:0009593~detection of chemical stimulus 7 2.2435897435897436 0.08300449060460167 FBGN0261292, FBGN0030016, FBGN0039679, FBGN0041234, FBGN0039677, FBGN0038789, FBGN0260874 196 173 11152 2.302229562345169 1.0 1.0 0.9910514541387024
GOTERM_BP_ALL GO:1904659~glucose transmembrane transport 2 0.641025641025641 0.0844383947318543 FBGN0036316, FBGN0031307 196 5 11152 22.759183673469387 1.0 1.0 0.9910514541387024
GOTERM_BP_ALL GO:0007079~mitotic chromosome movement towards spindle pole 2 0.641025641025641 0.0844383947318543 FBGN0000405, FBGN0035725 196 5 11152 22.759183673469387 1.0 1.0 0.9910514541387024
GOTERM_BP_ALL GO:0050968~detection of chemical stimulus involved in sensory perception of pain 2 0.641025641025641 0.0844383947318543 FBGN0039679, FBGN0039677 196 5 11152 22.759183673469387 1.0 1.0 0.9910514541387024
GOTERM_BP_ALL GO:0035428~hexose transmembrane transport 2 0.641025641025641 0.0844383947318543 FBGN0036316, FBGN0031307 196 5 11152 22.759183673469387 1.0 1.0 0.9910514541387024
GOTERM_BP_ALL GO:1905950~monosaccharide transmembrane transport 2 0.641025641025641 0.0844383947318543 FBGN0036316, FBGN0031307 196 5 11152 22.759183673469387 1.0 1.0 0.9910514541387024
GOTERM_BP_ALL GO:0009056~catabolic process 28 8.974358974358974 0.08758875821133928 FBGN0039543, FBGN0032192, FBGN0260458, FBGN0034990, FBGN0001229, FBGN0026404, FBGN0000055, FBGN0029831, FBGN0052640, FBGN0033520, FBGN0034356, FBGN0035049, FBGN0036996, FBGN0032973, FBGN0040294, FBGN0035697, FBGN0032264, FBGN0030482, FBGN0028978, FBGN0000146, FBGN0263236, FBGN0053503, FBGN0026176, FBGN0000064, FBG…
GOTERM_BP_ALL GO:0050906~detection of stimulus involved in sensory perception 6 1.9230769230769231 0.09228565512718731 FBGN0030016, FBGN0039679, FBGN0041234, FBGN0039677, FBGN0038789, FBGN0260874 196 137 11152 2.4918814241024876 1.0 1.0 0.9910514541387024
GOTERM_BP_ALL GO:0007608~sensory perception of smell 6 1.9230769230769231 0.09447260760602814 FBGN0030016, FBGN0039678, FBGN0038789, FBGN0260874, FBGN0010403, FBGN0031109 196 138 11152 2.4738243123336288 1.0 1.0 0.9910514541387024
GOTERM_BP_ALL GO:0044774~mitotic DNA integrity checkpoint 3 0.9615384615384616 0.09621628956112276 FBGN0261278, FBGN0028360, FBGN0052251 196 30 11152 5.689795918367347 1.0 1.0 0.9910514541387024
GOTERM_BP_ALL GO:1901575~organic substance catabolic process 24 7.6923076923076925 0.09792085199587058 FBGN0039543, FBGN0032192, FBGN0260458, FBGN0034990, FBGN0035697, FBGN0032264, FBGN0030482, FBGN0028978, FBGN0000146, FBGN0263236, FBGN0000055, FBGN0029831, FBGN0053503, FBGN0026176, FBGN0000064, FBGN0052640, FBGN0034356, FBGN0030608, FBGN0036449, FBGN0036996, FBGN0032973, FBGN0035975, FBGN004029…

## Sheet: Cellular Compartments
Category Term Count % PValue Genes List Total Pop Hits Pop Total Fold Enrichment Bonferroni Benjamini FDR
GOTERM_CC_ALL GO:0005576~extracellular region 53 16.98717948717949 1.3186559112948847E-8 FBGN0012042, FBGN0050281, FBGN0004777, FBGN0033869, FBGN0029831, FBGN0027611, FBGN0050289, FBGN0031562, FBGN0035049, FBGN0010388, FBGN0032973, FBGN0030999, FBGN0038126, FBGN0036101, FBGN0035697, FBGN0036783, FBGN0261832, FBGN0002564, FBGN0002565, FBGN0002562, FBGN0002563, FBGN0037879, FBGN0035612, FBGN0087011…
GOTERM_CC_ALL GO:0044421~extracellular region part 38 12.179487179487179 1.8894979568850862E-6 FBGN0035780, FBGN0036995, FBGN0012042, FBGN0040817, FBGN0050281, FBGN0004777, FBGN0033869, FBGN0029831, FBGN0000079, FBGN0033926, FBGN0029811, FBGN0033928, FBGN0050289, FBGN0031562, FBGN0035049, FBGN0036436, FBGN0032973, FBGN0030999, FBGN0041180, FBGN0035791, FBGN0035697, FBGN0045038, FBGN0038126, FBGN0…
GOTERM_CC_ALL GO:0005615~extracellular space 31 9.935897435897436 2.1633664968233625E-5 FBGN0035780, FBGN0012042, FBGN0040817, FBGN0050281, FBGN0029831, FBGN0000079, FBGN0050289, FBGN0031562, FBGN0035049, FBGN0036436, FBGN0032973, FBGN0041180, FBGN0035791, FBGN0035697, FBGN0045038, FBGN0038126, FBGN0039798, FBGN0031471, FBGN0261832, FBGN0265577, FBGN0000564, FBGN0261292, FBGN0002564, FBGN0002565,…
GOTERM_CC_ALL GO:0005616~larval serum protein complex 4 1.282051282051282 2.4492224507002617E-5 FBGN0002564, FBGN0002565, FBGN0002562, FBGN0002563 209 4 11264 53.89473684210526 0.006615494749654505 0.0016593482103494273 0.0016593482103494273
GOTERM_CC_ALL GO:0031226~intrinsic component of plasma membrane 17 5.448717948717949 0.04266324550570935 FBGN0039675, FBGN0025709, FBGN0260458, FBGN0039679, FBGN0034022, FBGN0011672, FBGN0036101, FBGN0039677, FBGN0039676, FBGN0260795, FBGN0028523, FBGN0031935, FBGN0031936, FBGN0036316, FBGN0035975, FBGN0037429, FBGN0031307 209 541 11264 1.6935499562214222 0.9999926117326114 1.0 1.0
GOTERM_CC_ALL GO:0005887~integral component of plasma membrane 16 5.128205128205128 0.061254163578366286 FBGN0039675, FBGN0025709, FBGN0260458, FBGN0039679, FBGN0011672, FBGN0036101, FBGN0039677, FBGN0039676, FBGN0260795, FBGN0028523, FBGN0031935, FBGN0031936, FBGN0036316, FBGN0035975, FBGN0037429, FBGN0031307 209 524 11264 1.6456408196062677 0.9999999636491599 1.0 1.0
GOTERM_CC_ALL GO:0005789~endoplasmic reticulum membrane 13 4.166666666666666 0.08326021349246734 FBGN0033979, FBGN0035790, FBGN0041337, FBGN0031432, FBGN0052640, FBGN0015035, FBGN0033214, FBGN0033302, FBGN0033205, FBGN0034129, FBGN0034756, FBGN0015714 209 415 11264 1.6882688649334179 0.9999999999412933 1.0 1.0
GOTERM_CC_ALL GO:0042175~nuclear outer membrane-endoplasmic reticulum membrane network 13 4.166666666666666 0.08952338755448266 FBGN0033979, FBGN0035790, FBGN0041337, FBGN0031432, FBGN0052640, FBGN0015035, FBGN0033214, FBGN0033302, FBGN0033205, FBGN0034129, FBGN0034756, FBGN0015714 209 420 11264 1.6681704260651629 0.9999999999908411 1.0 1.0

## Sheet: Molecular function
Category Term Count % PValue Genes List Total Pop Hits Pop Total Fold Enrichment Bonferroni Benjamini FDR
GOTERM_MF_ALL GO:0031072~heat shock protein binding 13 4.166666666666666 4.514967881956208E-11 FBGN0013276, FBGN0013277, FBGN0013278, FBGN0013279, FBGN0034454, FBGN0001230, FBGN0052640, FBGN0013275, FBGN0051354, FBGN0260484, FBGN0086708 202 44 9841 14.39390189018902 2.4109919061210405E-8 2.410992848964615E-8 2.3522982664991845E-8
GOTERM_MF_ALL GO:0045735~nutrient reservoir activity 5 1.6025641025641024 8.313960964422688E-7 FBGN0002564, FBGN0002565, FBGN0000640, FBGN0002562, FBGN0002563 202 5 9841 48.71782178217822 4.4386716185151887E-4 1.5609636684432176E-4 1.5229626802601429E-4
GOTERM_MF_ALL GO:0051082~unfolded protein binding 12 3.8461538461538463 8.76945881147875E-7 FBGN0013276, FBGN0013277, FBGN0013278, FBGN0013279, FBGN0001230, FBGN0013275, FBGN0051354, FBGN0001229, FBGN0263106, FBGN0001225, FBGN0001224, FBGN0021768 202 83 9841 7.043540498628175 4.681796755344747E-4 1.5609636684432176E-4 1.5229626802601429E-4
GOTERM_MF_ALL GO:0051787~misfolded protein binding 7 2.2435897435897436 2.05706587742186E-6 FBGN0013276, FBGN0013277, FBGN0013278, FBGN0013279, FBGN0001230, FBGN0013275, FBGN0051354 202 20 9841 17.051237623762376 0.001097871206304557 2.746182946358183E-4 2.6793283053419727E-4
GOTERM_MF_ALL GO:0044183~protein binding involved in protein folding 7 2.2435897435897436 6.67192091624148E-6 FBGN0013276, FBGN0013277, FBGN0013278, FBGN0013279, FBGN0001230, FBGN0013275, FBGN0051354 202 24 9841 14.209364686468648 0.0035564783506868425 7.125611538545901E-4 6.952141594723623E-4
GOTERM_MF_ALL GO:0004497~monooxygenase activity 12 3.8461538461538463 1.851633188283626E-5 FBGN0033979, FBGN0035790, FBGN0283437, FBGN0041337, FBGN0053503, FBGN0050489, FBGN0031432, FBGN0015035, FBGN0033302, FBGN0038680, FBGN0034756, FBGN0015714 202 113 9841 5.173573994567598 0.009839089070580953 0.001647953537572427 0.0016078348184929484
GOTERM_MF_ALL GO:0020037~heme binding 12 3.8461538461538463 1.336646281792832E-4 FBGN0038465, FBGN0033979, FBGN0035790, FBGN0041337, FBGN0053503, FBGN0050489, FBGN0031432, FBGN0015035, FBGN0033302, FBGN0038680, FBGN0034756, FBGN0015714 202 140 9841 4.175813295615275 0.06889356241695443 0.00950688605969746 0.00927544501330033
GOTERM_MF_ALL GO:0046906~tetrapyrrole binding 12 3.8461538461538463 1.4242525932131025E-4 FBGN0038465, FBGN0033979, FBGN0035790, FBGN0041337, FBGN0053503, FBGN0050489, FBGN0031432, FBGN0015035, FBGN0033302, FBGN0038680, FBGN0034756, FBGN0015714 202 141 9841 4.146197598483252 0.07323986882801714 0.00950688605969746 0.00927544501330033
GOTERM_MF_ALL GO:0030544~Hsp70 protein binding 5 1.6025641025641024 3.2626998250222624E-4 FBGN0034454, FBGN0052640, FBGN0260484 202 17 9841 14.32877111240536 0.15991869448668472 0.019358685628465426 0.018887406764851095
GOTERM_MF_ALL GO:0016491~oxidoreductase activity 28 8.974358974358974 4.6637212236163845E-4 FBGN0283437, FBGN0051809, FBGN0015035, FBGN0260397, FBGN0053093, FBGN0000055, FBGN0026268, FBGN0050489, FBGN0033520, FBGN0033302, FBGN0010222, FBGN0033205, FBGN0034756, FBGN0015714, FBGN0032614, FBGN0038465, FBGN0035790, FBGN0041337, FBGN0034143, FBGN0035476, FBGN0042627, FBGN0001258, FBGN0038680, FBGN0033…
GOTERM_MF_ALL GO:0016705~oxidoreductase activity, acting on paired donors, with incorporation or reduction of molecular oxygen 12 3.8461538461538463 7.879824045689636E-4 FBGN0033979, FBGN0035790, FBGN0283437, FBGN0041337, FBGN0053503, FBGN0050489, FBGN0031432, FBGN0015035, FBGN0033302, FBGN0038680, FBGN0034756, FBGN0015714 202 172 9841 3.3989177987566195 0.3435760777615302 0.0382529640036206 0.03…
GOTERM_MF_ALL GO:0015081~sodium ion transmembrane transporter activity 9 2.8846153846153846 0.0010495016822606117 FBGN0039675, FBGN0025709, FBGN0285912, FBGN0031935, FBGN0031936, FBGN0039679, FBGN0039677, FBGN0039676, FBGN0260795 202 101 9841 4.341192039996079 0.42920673484850647 0.04670282486059722 0.04556586470481489
GOTERM_MF_ALL GO:0005506~iron ion binding 11 3.5256410256410255 0.0014682003330494162 FBGN0033979, FBGN0035790, FBGN0041337, FBGN0053503, FBGN0050489, FBGN0031432, FBGN0015035, FBGN0033302, FBGN0038680, FBGN0034756, FBGN0015714 202 158 9841 3.3917470861010153 0.5436955735170951 0.05606164317433082 0.05469684661765235
GOTERM_MF_ALL GO:0004806~triglyceride lipase activity 7 2.2435897435897436 0.0014697809071921937 FBGN0029831, FBGN0034990, FBGN0032264, FBGN0035697, FBGN0036449, FBGN0036996, FBGN0032973 202 61 9841 5.590569712708977 0.5440811102124645 0.05606164317433082 0.05469684661765235
GOTERM_MF_ALL GO:0042302~structural constituent of cuticle 11 3.5256410256410255 0.0017702428422092633 FBGN0033869, FBGN0029811, FBGN0002440, FBGN0003065, FBGN0050101, FBGN0036679, FBGN0033597, FBGN0035612, FBGN0052603, FBGN0004777, FBGN0033725 202 162 9841 3.3080002444688916 0.6117661366556504 0.06302064518264977 0.061486434719401746
GOTERM_MF_ALL GO:0005214~structural constituent of chitin-based cuticle 10 3.205128205128205 0.003760458670590951 FBGN0033869, FBGN0029811, FBGN0002440, FBGN0003065, FBGN0050101, FBGN0036679, FBGN0033597, FBGN0035612, FBGN0004777, FBGN0033725 202 151 9841 3.226345813389286 0.8662616610652429 0.125505308130973 0.12244993546111785
GOTERM_MF_ALL GO:0008010~structural constituent of chitin-based larval cuticle 8 2.564102564102564 0.008731787480581624 FBGN0033869, FBGN0029811, FBGN0002440, FBGN0036679, FBGN0033597, FBGN0035612, FBGN0004777, FBGN0033725 202 114 9841 3.4187945110300504 0.9907511029948087 0.25917225542279887 0.25286281849303033
GOTERM_MF_ALL GO:0046873~metal ion transmembrane transporter activity 11 3.5256410256410255 0.008736143441217939 FBGN0028523, FBGN0039675, FBGN0025709, FBGN0285912, FBGN0031935, FBGN0031936, FBGN0039679, FBGN0011672, FBGN0039677, FBGN0039676, FBGN0260795 202 203 9841 2.639881968492416 0.990772780807929 0.25917225542279887 0.25286281849303033
GOTERM_MF_ALL GO:0015293~symporter activity 6 1.9230769230769231 0.011734409282850883 FBGN0025709, FBGN0285912, FBGN0031935, FBGN0031936, FBGN0011672, FBGN0260795 202 67 9841 4.362790010344318 0.9981696162789839 0.3235947221963732 0.31571694806050643
GOTERM_MF_ALL GO:0051087~chaperone binding 5 1.6025641025641024 0.012119652516718097 FBGN0034454, FBGN0263106, FBGN0260484, FBGN0086708 202 44 9841 5.536116111611162 0.9985136514215669 0.3235947221963732 0.31571694806050643
GOTERM_MF_ALL GO:0015185~gamma-aminobutyric acid transmembrane transporter activity 3 0.9615384615384616 0.013596543437482119 FBGN0285912, FBGN0031935, FBGN0031936 202 9 9841 16.239273927392738 0.9993314273146661 0.3457406759816882 0.3373237681394373
GOTERM_MF_ALL GO:0016298~lipase activity 7 2.2435897435897436 0.014319873384608274 FBGN0029831, FBGN0034990, FBGN0032264, FBGN0035697, FBGN0036449, FBGN0036996, FBGN0032973 202 97 9841 3.515719097682964 0.9995481188885986 0.3475823812445827 0.33912063788095054
GOTERM_MF_ALL GO:0015294~solute:cation symporter activity 5 1.6025641025641024 0.016313614929412253 FBGN0025709, FBGN0285912, FBGN0031935, FBGN0031936, FBGN0260795 202 48 9841 5.074773102310232 0.9998467301624218 0.37875958140461485 0.36953884253146885
GOTERM_MF_ALL GO:0003824~catalytic activity 101 32.371794871794876 0.019380559178410393 FBGN0038953, FBGN0034990, FBGN0051809, FBGN0015035, FBGN0000055, FBGN0029831, FBGN0050289, FBGN0034356, FBGN0035049, FBGN0033302, FBGN0032973, FBGN0250732, FBGN0034756, FBGN0036659, FBGN0015714, FBGN0032614, FBGN0041337, FBGN0035571, FBGN0035697, FBGN0038680, FBGN0040524, FBGN0029944, FBGN0000064, FBGN0035975,…
GOTERM_MF_ALL GO:0015077~monovalent inorganic cation transmembrane transporter activity 10 3.205128205128205 0.024033993950357418 FBGN0028523, FBGN0039675, FBGN0025709, FBGN0285912, FBGN0031935, FBGN0031936, FBGN0039679, FBGN0039677, FBGN0039676, FBGN0260795 202 204 9841 2.3881285187342263 0.9999977190015743 0.50920171821355 0.4968054217027332
GOTERM_MF_ALL GO:0015280~ligand-gated sodium channel activity 4 1.282051282051282 0.024792593021633516 FBGN0039675, FBGN0039679, FBGN0039677, FBGN0039676 202 31 9841 6.286170552539125 0.9999984941097969 0.50920171821355 0.4968054217027332
GOTERM_MF_ALL GO:0016787~hydrolase activity 52 16.666666666666664 0.029063248663110754 FBGN0260458, FBGN0034990, FBGN0026404, FBGN0029831, FBGN0027611, FBGN0050289, FBGN0263040, FBGN0035049, FBGN0010222, FBGN0026361, FBGN0032973, FBGN0036659, FBGN0032381, FBGN0035571, FBGN0032264, FBGN0035697, FBGN0042627, FBGN0040524, FBGN0000146, FBGN0020251, FBGN0001230, FBGN0034687, FBGN0035975, FBGN0032192, …
GOTERM_MF_ALL GO:0015370~solute:sodium symporter activity 4 1.282051282051282 0.029216808541605046 FBGN0025709, FBGN0285912, FBGN0031935, FBGN0031936 202 33 9841 5.905190519051906 0.9999998671747864 0.5572062771863249 0.5436413303634368
GOTERM_MF_ALL GO:0016616~oxidoreductase activity, acting on the CH-OH group of donors, NAD or NADP as acceptor 7 2.2435897435897436 0.03255594567496317 FBGN0000055, FBGN0026268, FBGN0000640, FBGN0035476, FBGN0042627, FBGN0001258, FBGN0033205 202 117 9841 2.914741474147415 0.9999999789035596 0.5994784479458737 0.584884403332959
GOTERM_MF_ALL GO:0016830~carbon-carbon lyase activity 4 1.282051282051282 0.041969467071279624 FBGN0000064, FBGN0034687, FBGN0034356, FBGN0016054 202 38 9841 5.128191766545076 0.999999999886087 0.7267224149615369 0.7090306707770799
GOTERM_MF_ALL GO:0022891~substrate-specific transmembrane transporter activity 20 6.41025641025641 0.04331793101921193 FBGN0039675, FBGN0025709, FBGN0285912, FBGN0039679, FBGN0016684, FBGN0011672, FBGN0033760, FBGN0039677, FBGN0039676, FBGN0260874, FBGN0260795, FBGN0028523, FBGN0052103, FBGN0031935, FBGN0031936, FBGN0036316, FBGN0037845, FBGN0030816, FBGN0038789, FBGN0031307 202 610 9841 1.597305…
GOTERM_MF_ALL GO:0015171~amino acid transmembrane transporter activity 5 1.6025641025641024 0.043548908761740036 FBGN0285912, FBGN0031935, FBGN0031936, FBGN0033760, FBGN0030816 202 65 9841 3.7475247524752477 0.9999999999528026 0.7267224149615369 0.7090306707770799
GOTERM_MF_ALL GO:0005416~cation:amino acid symporter activity 3 0.9615384615384616 0.051254380073210704 FBGN0285912, FBGN0031935, FBGN0031936 202 18 9841 8.119636963696369 0.999999999999372 0.8293890593665005 0.8091979399437205
GOTERM_MF_ALL GO:0015296~anion:cation symporter activity 3 0.9615384615384616 0.05653255054119641 FBGN0031935, FBGN0031936, FBGN0260795 202 19 9841 7.6922876498176125 0.999999999999968 0.8878935879117318 0.8662782009400979
GOTERM_MF_ALL GO:0044736~acid-sensing ion channel activity 2 0.641025641025641 0.06003724535435369 FBGN0039679, FBGN0039677 202 3 9841 32.47854785478548 0.9999999999999957 0.9159968291207106 0.8936972808462363
GOTERM_MF_ALL GO:0016614~oxidoreductase activity, acting on CH-OH group of donors 7 2.2435897435897436 0.06518767171812437 FBGN0000055, FBGN0026268, FBGN0000640, FBGN0035476, FBGN0042627, FBGN0001258, FBGN0033205 202 139 9841 2.453415485433436 0.9999999999999998 0.9199817868871224 0.8975852265321925
GOTERM_MF_ALL GO:0022892~substrate-specific transporter activity 21 6.730769230769231 0.06603513829458119 FBGN0039675, FBGN0025709, FBGN0285912, FBGN0039679, FBGN0016684, FBGN0011672, FBGN0033760, FBGN0039677, FBGN0039676, FBGN0260874, FBGN0260795, FBGN0028523, FBGN0052103, FBGN0031935, FBGN0031936, FBGN0036316, FBGN0037845, FBGN0030816, FBGN0038789, FBGN0031307, FBGN0029161 202 684 9841 1.495722…
GOTERM_MF_ALL GO:0022890~inorganic cation transmembrane transporter activity 11 3.5256410256410255 0.06717917915447658 FBGN0028523, FBGN0039675, FBGN0025709, FBGN0285912, FBGN0031935, FBGN0031936, FBGN0039679, FBGN0011672, FBGN0039677, FBGN0039676, FBGN0260795 202 285 9841 1.8803369810665276 0.9999999999999999 0.9199817868871224 0.8975852265321925
GOTERM_MF_ALL GO:0005272~sodium channel activity 4 1.282051282051282 0.06718968106478984 FBGN0039675, FBGN0039679, FBGN0039677, FBGN0039676 202 46 9841 4.236332328885062 0.9999999999999999 0.9199817868871224 0.8975852265321925
GOTERM_MF_ALL GO:0015075~ion transmembrane transporter activity 17 5.448717948717949 0.0747285942483018 FBGN0039675, FBGN0025709, FBGN0285912, FBGN0039679, FBGN0016684, FBGN0011672, FBGN0033760, FBGN0039677, FBGN0039676, FBGN0260874, FBGN0260795, FBGN0028523, FBGN0052103, FBGN0031935, FBGN0031936, FBGN0030816, FBGN0038789 202 529 9841 1.5656010780662188 1.0 0.9875136690395966 0.9634730741004304
GOTERM_MF_ALL GO:0008509~anion transmembrane transporter activity 8 2.564102564102564 0.07582033788506266 FBGN0052103, FBGN0285912, FBGN0031935, FBGN0031936, FBGN0016684, FBGN0033760, FBGN0030816, FBGN0260795 202 180 9841 2.165236523652365 1.0 0.9875136690395966 0.9634730741004304
GOTERM_MF_ALL GO:0052689~carboxylic ester hydrolase activity 7 2.2435897435897436 0.08469385156960649 FBGN0029831, FBGN0034990, FBGN0032264, FBGN0035697, FBGN0036449, FBGN0036996, FBGN0032973 202 149 9841 2.288756728021796 1.0 1.0 0.9774859287054409
GOTERM_MF_ALL GO:1901505~carbohydrate derivative transporter activity 3 0.9615384615384616 0.08544352602014363 FBGN0052103, FBGN0025709, FBGN0031307 202 24 9841 6.0897277227722775 1.0 1.0 0.9774859287054409
GOTERM_MF_ALL GO:0017171~serine hydrolase activity 12 3.8461538461538463 0.08802304488318144 FBGN0263780, FBGN0262570, FBGN0033362, FBGN0032264, FBGN0050289, FBGN0039798, FBGN0263040, FBGN0031471, FBGN0036436, FBGN0042627, FBGN0051821, FBGN0050371 202 339 9841 1.724524664855866 1.0 1.0 0.9774859287054409

## Sheet: KEGG
Category Term Count % PValue Genes List Total Pop Hits Pop Total Fold Enrichment Bonferroni Benjamini FDR
KEGG_PATHWAY dme04213:Longevity regulating pathway - multiple species 7 2.2435897435897436 2.0198257633597161E-4 FBGN0013276, FBGN0013277, FBGN0013278, FBGN0013279, FBGN0001230, FBGN0013275, FBGN0051354 55 55 3371 7.800661157024792 0.013642291331040224 0.013734815190846069 0.013128867461838155
KEGG_PATHWAY dme04141:Protein processing in endoplasmic reticulum 9 2.8846153846153846 0.001295934320096173 FBGN0013276, FBGN0013277, FBGN0013278, FBGN0013279, FBGN0026176, FBGN0001230, FBGN0013275, FBGN0051354, FBGN0026418 55 137 3371 4.026410086264101 0.0844045719452804 0.04406176688326988 0.04211786540312562
KEGG_PATHWAY dme00982:Drug metabolism - cytochrome P450 6 1.9230769230769231 0.003973447639158911 FBGN0000055, FBGN0063496, FBGN0030484, FBGN0038083, FBGN0038082, FBGN0250732 55 67 3371 5.488738127544097 0.23717960409983052 0.07672615320950264 0.07334117586202459
KEGG_PATHWAY dme00980:Metabolism of xenobiotics by cytochrome P450 6 1.9230769230769231 0.004513303129970744 FBGN0000055, FBGN0063496, FBGN0030484, FBGN0038083, FBGN0038082, FBGN0250732 55 69 3371 5.329644268774703 0.2647901281270789 0.07672615320950264 0.07334117586202459
KEGG_PATHWAY dme04144:Endocytosis 7 2.2435897435897436 0.013852043179777236 FBGN0013276, FBGN0013277, FBGN0013278, FBGN0013279, FBGN0001230, FBGN0013275, FBGN0051354 55 125 3371 3.432290909090909 0.6126876109346422 0.1883877872449704 0.18007656133710406
KEGG_PATHWAY dme03040:Spliceosome 7 2.2435897435897436 0.02380139131100119 FBGN0013276, FBGN0013277, FBGN0013278, FBGN0013279, FBGN0001230, FBGN0013275, FBGN0051354 55 141 3371 3.0428110896196 0.8056446339430303 0.2697491015246802 0.25784840586917956
KEGG_PATHWAY dme01100:Metabolic pathways 26 8.333333333333332 0.04223180523320816 FBGN0032192, FBGN0283437, FBGN0063496, FBGN0000055, FBGN0000079, FBGN0033520, FBGN0034356, FBGN0010222, FBGN0250732, FBGN0032381, FBGN0035476, FBGN0038083, FBGN0038082, FBGN0030482, FBGN0042627, FBGN0001258, FBGN0040524, FBGN0263236, FBGN0030984, FBGN0020251, FBGN0000064, FBGN0030484, FBGN0033214, FBGN0037579, FBGN0…
KEGG_PATHWAY dme00620:Pyruvate metabolism 4 1.282051282051282 0.04265102116928276 FBGN0000055, FBGN0034356, FBGN0001258, FBGN0040524 55 49 3371 5.003339517625232 0.9483846437055085 0.36253367993890345 0.3465395470004224
KEGG_PATHWAY dme00010:Glycolysis / Gluconeogenesis 4 1.282051282051282 0.0568236137489294 FBGN0000055, FBGN0000064, FBGN0034356, FBGN0001258 55 55 3371 4.457520661157025 0.981279454680663 0.4293339705474666 0.4103927659644901
KEGG_PATHWAY dme00983:Drug metabolism - other enzymes 5 1.6025641025641024 0.06617282117047957 FBGN0063496, FBGN0030484, FBGN0038083, FBGN0038082, FBGN0250732 55 96 3371 3.1922348484848486 0.9904912666703061 0.44997518395926106 0.43012333760811716
KEGG_PATHWAY dme00100:Steroid biosynthesis 2 0.641025641025641 0.09241184552884064 FBGN0034990, FBGN0032264 55 6 3371 20.43030303030303 0.998630885748587 0.5712732269055604 0.5460699963067857
