# Supplementary material for: A Drosophila model of mitochondrial disease phenotypic heterogeneity
Source: Biol Open. 2024 Feb 28;13(2):bio060278. doi: 10.1242/bio.060278 (PMC10924217; doi:10.1242/bio.060278)
Supplement: Table S4. Genes with significantly decreased expression in head tissue from flies with pan-neuronal ND-75KDstrong knockdown using Tub-Gal80ts; nSyb-Gal4. Ranked by adjusted p value. [file biolopen-13-060278-TableS4.xlsx]

## Sheet: Down
gene_id	C1	C2	C3	C4	A1	A2	A3	A4	s33910	WT	log2FoldChange	pvalue	padj	gene_name	gene_chr	gene_start	gene_end	gene_strand	gene_length	gene_biotype	gene_description	Subfamily	Family	C1_count	C2_count	C3_count	C4_count	A1_count	A2_count	A3_count	A4_count	C1_fpkm	C2_fpkm	C3_fpkm	C4_fpkm	A1_fpkm	A2_fpkm	A3_fpkm	A4_fpkm
FBgn0035360	16.7218	5.9543	13.9459	20.8776	121.161	145.462	150.694	139.618	14.3749	139.234	-3.25596	3.0296e-27	1.90677e-24	CG1246	3L	2648048	2650205	+	1865	protein_coding	- && - && -	-	-	21	5	19	20	91	133	143	163	0.327548	0.116315	0.272876	0.403103	2.35882	2.83706	2.94856	2.6956
FBgn0035583	0.796277	2.38172	5.13798	5.21941	178.413	172.804	68.4973	95.9341	3.38385	128.912	-5.24475	4.74136e-23	2.32098e-20	CG13704	3L	4898900	4900869	+	682	protein_coding	hoka && - && -	-	-	1	2	7	5	134	158	65	112	0.0426531	0.12723	0.274918	0.275581	9.49845	9.21655	3.66506	5.06501
FBgn0033729	58.9245	41.6801	37.4338	45.9308	185.07	213.271	247.644	174.737	45.9923	205.181	-2.15432	7.43468e-20	3.16981e-17	Cpr49Af	2R	12405932	12407045	+	1056	protein_coding	Cuticular protein 49Af && sp|Q7M4E9|CUD3_SCHGR Endocuticle structural glycoprotein SgAbd-3 OS=Schistocerca gregaria OX=7010 PE=1 SV=1 && PF00379:Insect cuticle protein	-	-	74	35	51	44	139	195	235	204	2.03846	1.43797	1.29359	1.56622	6.36331	7.34626	8.55769	5.95817
FBgn0032109	120.238	64.3064	63.1237	46.9747	497.959	363.107	415.199	592.736	73.6607	467.25	-2.65848	1.3177e-19	5.2776e-17	CG17005	2L	9327744	9330332	+	2234	protein_coding	- && - && -	-	-	151	54	86	45	374	332	394	692	1.96621	1.04871	1.03111	0.757171	8.09321	5.91222	6.78212	9.55365
FBgn0038301	323.289	296.524	237.081	262.014	725.635	725.121	922.079	936.214	279.727	827.262	-1.56597	3.12706e-18	1.14807e-15	CG6654	3R	15211277	15213658	-	2262	protein_coding	- && sp|P28166|ZFH1_DROME Zinc finger protein 1 OS=Drosophila melanogaster OX=7227 GN=zfh1 PE=1 SV=2 && PF07776:Zinc-finger associated domain (zf-AD)|PF00096:Zinc finger, C2H2 type	C2H2	C2H2	406	249	323	251	545	663	875	1093	5.22118	4.77586	3.82472	4.17105	11.6476	11.6605	14.8754	14.903
FBgn0037410	299.4	202.446	210.657	403.983	1135.72	1322.28	2324.69	1492.12	279.121	1568.7	-2.49112	3.50319e-18	1.2514e-15	Osi2	3R	6209373	6213493	+	1740	protein_coding	Osiris 2 && - && PF07898:Protein of unknown function (DUF1676)	-	-	376	170	287	387	853	1209	2206	1742	6.28599	4.23881	4.41797	8.36038	23.6991	27.6422	48.7538	30.8777
FBgn0003082	67.6836	70.2607	83.6756	127.354	460.678	482.32	1322.52	602.158	87.2434	716.92	-3.0404	8.62568e-18	2.78063e-15	phr	2R	7825289	7827319	+	1969	protein_coding	photorepair && sp|Q28811|PHR_POTTR Deoxyribodipyrimidine photo-lyase OS=Potorous tridactylus OX=9310 GN=PHR PE=2 SV=1 && PF00875:DNA photolyase	-	-	85	59	114	122	346	441	1255	703	1.25576	1.30002	1.55078	2.32905	8.49499	8.91022	24.5104	11.0117
FBgn0085732	48.5729	32.1532	57.9858	60.5452	258.299	189.209	177.039	231.27	49.8143	213.954	-2.09153	4.67157e-17	1.37209e-14	CR40190	2R	1211067	1213666	+	1791	pseudogene	- && sp|P40417|ERKA_DROME Mitogen-activated protein kinase ERK-A OS=Drosophila melanogaster OX=7227 GN=rl PE=1 SV=3 && PF00069:Protein kinase domain	-	-	61	27	79	58	194	173	168	270	0.990762	0.654053	1.18147	1.2173	5.23647	3.84278	3.60717	4.64959
FBgn0035382	45.3878	65.4973	50.6458	51.1502	187.733	161.867	250.806	180.733	53.1703	195.285	-1.88657	7.05688e-16	1.94314e-13	Or63a	3L	2961534	2963788	+	1718	protein_coding	Odorant receptor 63a && sp|Q9VZW8|OR63A_DROME Odorant receptor 63a OS=Drosophila melanogaster OX=7227 GN=Or63a PE=3 SV=2 && PF02949:7tm Odorant receptor	-	-	57	55	69	49	141	148	238	211	0.965132	1.38894	1.07576	1.0721	3.9676	3.42716	5.32729	3.78796
FBti0019625	44.5915	40.4892	41.1038	32.3604	279.602	172.804	124.349	236.409	39.6362	203.291	-2.3531	7.63052e-16	2.05821e-13	FBti0019625	X	11312119	11319407	-	7289	transposable_element	NA && sp|P10394|POL4_DROME Retrovirus-related Pol polyprotein from transposon 412 OS=Drosophila melanogaster OX=7227 GN=POL PE=4 SV=1 && -	-	-	56	34	56	31	210	158	118	276	0.223488	0.202374	0.205783	0.159867	1.39278	0.862352	0.622539	1.16785
FBgn0052475	444.323	440.618	458.014	497.932	1011.89	931.829	942.101	856.555	460.222	935.595	-1.02284	2.30757e-14	5.5453e-12	mthl8	3L	22428	26308	+	3413	protein_coding	methuselah-like 8 && sp|Q9W0V7|MTH8_DROME Probable G-protein coupled receptor Mth-like 8 OS=Drosophila melanogaster OX=7227 GN=mthl8 PE=2 SV=2 && PF06652:Methuselah N-terminus	-	-	558	370	624	477	760	852	894	1000	4.7559	4.70338	4.89709	5.25347	10.7649	9.93113	10.0729	9.03671
FBgn0051036	161.644	152.43	137.257	146.144	420.735	327.015	602.776	482.24	149.369	458.192	-1.61828	1.02857e-13	2.26577e-11	CG31036	3R	29908107	29912892	+	3322	protein_coding	- && - && -	-	-	203	128	187	140	316	299	572	563	1.77759	1.67169	1.50776	1.58414	4.59854	3.58069	6.62139	5.22703
FBgn0037974	19.9069	34.5349	33.7639	12.5266	97.1951	126.869	162.286	115.635	25.1831	125.496	-2.31756	1.70985e-12	3.39195e-10	CG12224	3R	11980704	11982062	-	1147	protein_coding	- && sp|O81884|GALDH_ARATH L-galactose dehydrogenase OS=Arabidopsis thaliana OX=3702 GN=LGALDH PE=1 SV=1 && PF00248:Aldo/keto reductase family	-	-	25	29	46	12	73	116	154	135	0.634033	1.09693	1.0742	0.393262	3.07675	4.02337	5.16309	3.63009
FBgn0267012	19.9069	11.9086	8.80796	6.26329	95.8637	53.5911	71.6587	127.627	11.7217	87.1851	-2.88327	3.2092e-12	6.23764e-10	lncRNA:CR45456	2L	9325845	9326721	+	877	ncRNA	long non-coding RNA:CR45456 && - && -	-	-	25	10	12	6	72	49	68	149	0.829231	0.494703	0.366498	0.257167	3.96886	2.22276	2.98169	5.24002
RR48405_transposable_element	19.9069	21.4355	24.2219	22.9654	106.515	84.2146	64.2821	100.217	22.1324	88.8072	-2.00137	3.53775e-12	6.77658e-10	RR48405_transposable_element	3R	805626	812770	+	7145	transposable_element	NA && sp|P10394|POL4_DROME Retrovirus-related Pol polyprotein from transposon 412 OS=Drosophila melanogaster OX=7227 GN=POL PE=4 SV=1 && -	-	-	25	18	33	22	80	77	61	117	0.101782	0.109299	0.123709	0.11574	0.541278	0.42873	0.328307	0.505045
FBgn0039684	37.425	34.5349	17.6159	19.8338	94.5323	110.463	217.084	141.332	27.3524	140.853	-2.37241	1.99038e-11	3.32998e-09	Obp99d	3R	29714505	29715004	+	500	protein_coding	Odorant-binding protein 99d && - && PF01395:PBP/GOBP family	-	-	47	29	24	19	71	101	206	165	2.73441	2.51636	1.28568	1.42839	6.86469	8.03613	15.8434	10.178
FBgn0053958	42.2027	26.1989	46.9758	43.8431	106.515	118.119	130.672	108.782	39.8051	116.022	-1.52796	5.60949e-10	8.05876e-08	CG33958	2R	18184382	18192851	-	2676	protein_coding	- && sp|P16066|ANPRA_HUMAN Atrial natriuretic peptide receptor 1 OS=Homo sapiens OX=9606 GN=NPR1 PE=1 SV=1 && PF08376:Nitrate and nitrite sensing|PF00211:Adenylate and Guanylate cyclase catalytic domain|PF07701:Heme NO binding associated	-	-	53	22	64	42	80	108	124	127	0.576136	0.356682	0.640596	0.589967	1.44523	1.60558	1.78192	1.46374
FBgn0267635	28.666	50.0161	32.2959	19.8338	162.436	119.213	86.412	138.762	32.7029	126.706	-1.96314	5.93633e-10	8.43661e-08	lncRNA:CR45973	3L	20404270	20407558	+	3289	ncRNA	long non-coding RNA:CR45973 && - && -	-	-	36	42	44	19	122	109	82	162	0.3184	0.554026	0.358326	0.217147	1.7932	1.31843	0.958744	1.51914
FBgn0267013	15.1293	2.38172	8.80796	10.4388	67.9034	44.8415	51.6364	128.483	9.18944	73.2162	-2.96451	7.23132e-10	1.01677e-07	lncRNA:CR45457	2L	9327039	9327553	+	515	ncRNA	long non-coding RNA:CR45457 && - && -	-	-	19	2	12	10	51	41	49	150	1.0732	0.168487	0.624114	0.729889	4.78735	3.16718	3.65882	8.98319
FBti0059664	0	0	0	0	11.983	14.2181	29.5065	17.1311	0	18.2097	-6.74983	6.29988e-09	7.63904e-07	FBti0059664	3L	23080432	23081420	-	989	transposable_element	NA && - && -	-	-	0	0	0	0	9	13	28	20	0	0	0	0	0.439925	0.522929	1.08872	0.623706
FBgn0010314	15.1293	16.672	14.6799	5.21941	54.589	53.5911	41.0984	66.8113	12.9252	54.0225	-2.05742	3.41658e-08	3.73198e-06	Cks30A	2L	9330763	9331981	+	1147	protein_coding	Cyclin-dependent kinase subunit 30A && sp|Q24152|CKS1_DROME Cyclin-dependent kinases regulatory subunit OS=Drosophila melanogaster OX=7227 GN=Cks30A PE=3 SV=1 && -	-	-	19	14	20	5	41	49	39	78	0.481865	0.529553	0.467043	0.163859	1.72804	1.69953	1.30754	2.09738
FBgn0015037	8.75905	1.19086	64.5917	1.04388	1670.96	2078.02	1252.97	1417.6	18.8964	1604.89	-6.39758	4.66774e-08	5.05685e-06	Cyp4p1	2R	9240041	9242139	+	1680	protein_coding	Cytochrome P450 4p1 && sp|Q9V558|CP4P1_DROME Cytochrome P450 4p1 OS=Drosophila melanogaster OX=7227 GN=Cyp4p1 PE=2 SV=1 && PF00067:Cytochrome P450	-	-	11	1	88	1	1255	1900	1189	1655	0.190466	0.0258247	1.40302	0.0223746	36.1133	44.9925	27.216	30.3833
FBgn0044810	237.291	157.193	155.607	311.077	576.514	508.569	482.643	573.892	215.292	535.404	-1.31492	7.3557e-08	7.77763e-06	TotX	3R	20904917	20905518	-	602	protein_coding	Turandot X && sp|Q8IN41|TOTX_DROME Protein Turandot X OS=Drosophila melanogaster OX=7227 GN=TotX PE=2 SV=1 && PF07240:Stress-inducible humoral factor Turandot	-	-	298	132	212	298	433	465	458	670	14.3997	9.5131	9.43256	18.6073	34.7715	30.7293	29.2564	34.3261
FBgn0000592	5540.5	5473.19	5374.32	8445.01	10976.4	12616.9	19041.2	15955.9	6208.25	14647.6	-1.23851	7.55737e-08	7.92744e-06	Est-6	3L	12188818	12190705	+	1837	protein_coding	Esterase 6 && sp|P08171|EST6_DROME Esterase-6 OS=Drosophila melanogaster OX=7227 GN=Est-6 PE=1 SV=2 && PF00135:Carboxylesterase family	-	-	6958	4596	7322	8090	8244	11536	18069	18628	110.182	108.546	106.761	165.54	216.951	249.828	378.249	312.755
FBgn0262983	6.37022	10.7177	9.54196	19.8338	55.9205	56.8722	36.8832	46.254	11.6159	48.9825	-2.1013	1.12612e-07	1.11074e-05	CG43291	3R	14234984	14244677	-	2154	protein_coding	- && - && PF16030:Serine protease gd N-terminus	-	-	8	9	13	19	42	52	35	54	0.108039	0.181276	0.161654	0.331568	0.942619	0.960402	0.624849	0.773205
FBgn0085491	3.18511	0	0	0	13.3144	19.6865	45.3136	27.4098	0.796277	26.4311	-4.90687	1.1792e-07	1.15448e-05	CG34462	3L	8328583	8330237	+	1157	protein_coding	- && - && PF00379:Insect cuticle protein	-	-	4	0	0	0	10	18	43	32	0.100568	0	0	0	0.41783	0.61892	1.42918	0.853028
FBgn0034219	21.4995	33.3441	22.0199	18.7899	69.2349	69.9966	60.0669	67.6678	23.9133	66.7415	-1.49703	1.63382e-07	1.54244e-05	mthl4	2R	17445185	17447483	-	1930	protein_coding	methuselah-like 4 && sp|Q9V817|MTH4_DROME Probable G-protein coupled receptor Mth-like 4 OS=Drosophila melanogaster OX=7227 GN=mthl4 PE=3 SV=5 && PF00002:7 transmembrane receptor (Secretin family)|PF06652:Methuselah N-terminus	-	-	27	28	30	18	52	64	57	79	0.40695	0.629427	0.416346	0.350574	1.3025	1.31922	1.13572	1.26246
FBgn0001970	8.75905	1.19086	5.13798	4.17553	13.3144	39.3731	68.4973	45.3974	4.81585	41.6455	-3.06446	1.81114e-07	1.68515e-05	Pgant35A	2L	14359252	14361411	+	2160	protein_coding	Polypeptide N-acetylgalactosaminyltransferase 35A && sp|Q8MVS5|GLT35_DROME Polypeptide N-acetylgalactosaminyltransferase 35A OS=Drosophila melanogaster OX=7227 GN=Pgant35A PE=1 SV=2 && PF00652:Ricin-type beta-trefoil lectin domain|PF00535:Glycosyl transferase family 2	-	-	11	1	7	4	10	36	65	53	0.148141	0.0200859	0.0868029	0.0696098	0.22381	0.663047	1.15721	0.756778
FBgn0026602	802.647	927.679	830.884	763.078	1930.59	1555.24	2973.84	1414.17	831.072	1968.46	-1.24408	2.33055e-07	2.09543e-05	Ady43A	2R	7243024	7245776	-	2203	protein_coding	Adenosine kinase 3 && sp|O29891|Y356_ARCFU Uncharacterized sugar kinase AF_0356 OS=Archaeoglobus fulgidus (strain ATCC 49558 / VC-16 / DSM 4304 / JCM 9628 / NBRC 100126) OX=224325 GN=AF_0356 PE=3 SV=1 && -	-	-	1008	779	1132	731	1450	1422	2822	1651	13.3101	15.3415	13.7633	12.4729	31.819	25.6791	49.2601	23.1142
FBgn0035777	12.7404	7.14515	13.9459	10.4388	81.2178	57.9659	20.0223	68.5244	11.0676	56.9326	-2.33744	3.43748e-07	3.02888e-05	CG8563	3L	7390742	7396013	+	2121	protein_coding	- && sp|Q9UI42|CBPA4_HUMAN Carboxypeptidase A4 OS=Homo sapiens OX=9606 GN=CPA4 PE=1 SV=2 && PF00246:Zinc carboxypeptidase	-	-	16	6	19	10	61	53	19	80	0.219439	0.122731	0.23994	0.177224	1.39034	0.994101	0.344481	1.16331
FBgn0261505	20.7032	17.8629	25.6899	21.9215	75.8921	59.0596	73.7663	46.254	21.5444	63.743	-1.54557	4.9923e-07	4.25698e-05	CR42653	2R	1207416	1209312	+	1396	pseudogene	- && sp|P40417|ERKA_DROME Mitogen-activated protein kinase ERK-A OS=Drosophila melanogaster OX=7227 GN=rl PE=1 SV=3 && PF00069:Protein kinase domain	-	-	26	15	35	21	57	54	70	54	0.54178	0.466176	0.671541	0.565455	1.97389	1.53888	1.92826	1.19304
FBgn0031775	203.847	184.583	162.947	241.137	370.14	423.26	634.39	361.466	198.129	447.314	-1.17632	5.83956e-07	4.88491e-05	CG9150	2L	6067668	6068594	-	870	protein_coding	- && sp|D2WKD9|SDR1_AEDAE Farnesol dehydrogenase OS=Aedes aegypti OX=7159 GN=SDR-1 PE=1 SV=2 && PF00106:short chain dehydrogenase	-	-	256	155	222	231	278	387	602	422	8.55965	7.7296	6.83477	9.98061	15.4475	17.6965	26.6091	14.9603
FBti0020211	2.38883	3.57258	1.46799	1.04388	13.3144	14.2181	26.3451	31.6925	2.11832	21.3925	-3.3903	6.69386e-07	5.46128e-05	FBti0020211	3L	22812270	22819638	+	7369	transposable_element	NA && sp|P20825|POL2_DROME Retrovirus-related Pol polyprotein from transposon 297 OS=Drosophila melanogaster OX=7227 GN=pol PE=4 SV=1 && PF00078:Reverse transcriptase (RNA-dependent DNA polymerase)|PF17917:RNase H-like domain found in reverse transcriptase|PF17921:Integrase zinc binding domain	-	-	3	3	2	1	10	13	25	37	0.0118426	0.0176627	0.00726962	0.00510101	0.065603	0.0701827	0.130462	0.15486
FBgn0035691	43.7952	13.0995	31.5619	30.2726	71.8978	90.7768	116.972	98.5038	29.6823	94.5377	-1.6525	6.99186e-07	5.66941e-05	CG7386	3L	6189745	6192049	+	2247	protein_coding	- && - && PF07776:Zinc-finger associated domain (zf-AD)	C2H2	C2H2	55	11	43	29	54	83	111	115	0.712024	0.21239	0.512573	0.485131	1.16178	1.4695	1.89964	1.57849
FBgn0053926	305.77	90.5053	223.869	207.733	1359.4	1205.25	893.626	259.536	206.969	929.454	-2.16426	7.84963e-07	6.21249e-05	CG33926	3L	9443232	9446388	+	820	protein_coding	- && - && -	-	-	384	76	305	199	1021	1102	848	303	13.6224	4.02109	9.96268	9.12228	60.1928	53.4642	39.7681	11.3966
FBgn0287462	0	0	0	0	15.9773	7.65587	6.32283	15.418	0	11.3435	-6.06028	8.04451e-07	6.32883e-05	lncRNA:CR46451	3L	9036594	9040929	-	3590	ncRNA	long non-coding RNA:CR46451 && - && -	-	-	0	0	0	0	12	7	6	18	0	0	0	0	0.161592	0.0775709	0.0642701	0.154641
FBgn0038946	3556.17	2847.34	2637.98	3162.96	5110.07	5658.78	6853.95	4656.23	3051.12	5569.76	-0.868221	9.70657e-07	7.50244e-05	rdhB	3R	22351696	22356264	+	1169	protein_coding	retinol dehydrogenase B && sp|D2WKD9|SDR1_AEDAE Farnesol dehydrogenase OS=Aedes aegypti OX=7159 GN=SDR-1 PE=1 SV=2 && PF00106:short chain dehydrogenase	-	-	4466	2391	3594	3030	3838	5174	6504	5436	111.132	88.738	82.3481	97.4299	158.717	176.079	213.953	143.421
FBgn0034670	20.7032	15.4812	6.60597	21.9215	50.5947	57.9659	56.9055	53.1064	16.178	54.6431	-1.77415	1.45438e-06	0.000109219	CG13488	2R	21951592	21952562	+	898	protein_coding	- && - && -	-	-	26	13	9	21	38	53	54	62	0.842233	0.628075	0.268446	0.879037	2.04569	2.34798	2.31244	2.12942
FBgn0040256	1152.21	721.661	725.923	1089.81	2130.3	2415.97	1696.63	1578.63	922.402	1955.38	-1.0835	1.81628e-06	0.000133366	Ugt35C1	3R	11126597	11128328	-	1671	protein_coding	UDP-glycosyltransferase family 35 member C1 && sp|A0A291PQH4|UGT2_DACCO UDP-glucosyltransferase 2 OS=Dactylopius coccus OX=765876 GN=UTG2 PE=1 SV=1 && PF00201:UDP-glucoronosyl and UDP-glucosyl transferase	-	-	1447	606	989	1044	1600	2209	1610	1843	25.1899	15.7341	15.8529	23.4849	46.2888	52.5914	37.0512	34.017
FBgn0037941	517.58	637.11	631.237	506.283	946.654	896.831	954.747	907.092	573.053	926.331	-0.69294	2.20782e-06	0.000158591	CG12594	3R	11721734	11732479	+	3469	protein_coding	- && - && PF00090:Thrombospondin type 1 domain	-	-	650	535	860	485	711	820	906	1059	5.4506	6.69104	6.64025	5.25535	9.90827	9.40384	10.0433	9.41539
FBti0019598	10.3516	10.7177	1.46799	4.17553	30.6231	43.7478	24.2375	47.9671	6.67821	36.6439	-2.49335	2.25696e-06	0.000161244	FBti0019598	X	7480844	7482276	-	1433	transposable_element	NA && sp|P21328|RTJK_DROME RNA-directed DNA polymerase from mobile element jockey OS=Drosophila melanogaster OX=7227 GN=pol PE=1 SV=1 && PF00078:Reverse transcriptase (RNA-dependent DNA polymerase)	-	-	13	9	2	4	23	40	23	56	0.263896	0.272484	0.037383	0.104925	0.775915	1.11048	0.617212	1.20528
FBgn0033866	13.5367	11.9086	22.0199	21.9215	66.572	68.9029	32.6679	63.3851	17.3467	57.882	-1.72689	2.70799e-06	0.000188376	CG6280	2R	13753964	13758971	+	3706	protein_coding	- && - && -	-	-	17	10	30	21	50	63	31	74	0.133438	0.117068	0.216823	0.212999	0.652224	0.676286	0.321669	0.615847
FBgn0051634	18.3144	33.3441	24.9559	5.21941	77.2235	66.7155	65.3359	84.7989	20.4584	73.5185	-1.85035	3.17817e-06	0.000219926	Oatp26F	2L	6625138	6632407	-	2418	protein_coding	Organic anion transporting polypeptide 26F && sp|Q99N01|SO4A1_RAT Solute carrier organic anion transporter family member 4A1 OS=Rattus norvegicus OX=10116 GN=Slco4a1 PE=2 SV=1 && PF07648:Kazal-type serine protease inhibitor domain|PF03137:Organic Anion Transporter Polypeptide (OATP) family	-	-	23	28	34	5	58	61	62	99	0.276698	0.502396	0.376628	0.0777281	1.15959	1.00362	0.986025	1.26277
FBgn0020642	109.09	128.613	109.366	88.73	227.676	254.831	271.882	157.606	108.95	227.999	-1.06469	4.22944e-06	0.000283759	Lcp65Ac	3L	6144819	6145393	+	505	protein_coding	Lcp65Ac && sp|C0HL64|LCP81_DROME Larval cuticle protein 65Ag1 OS=Drosophila melanogaster OX=7227 GN=Lcp65Ag1 PE=1 SV=1 && PF00379:Insect cuticle protein	-	-	137	108	149	85	171	233	258	184	7.89159	9.27848	7.90287	6.32691	16.3696	18.3552	19.6463	11.2376
FBgn0058191	1444.45	1373.06	1359.36	1597.14	2194.21	2186.3	2333.12	1995.77	1443.5	2177.35	-0.592975	4.58053e-06	0.000302705	CG40191	2R	1264140	1267747	+	3281	protein_coding	- && sp|Q5ZJH7|CNPD1_CHICK Protein CNPPD1 OS=Gallus gallus OX=9031 GN=CNPPD1 PE=2 SV=1 && -	-	-	1814	1153	1852	1530	1648	1999	2214	2330	16.083	15.2464	15.1191	17.5287	24.2819	24.2383	25.9492	21.9026
FBgn0052407	637.818	681.171	584.261	668.085	898.722	1122.13	1856.8	1404.75	642.834	1320.6	-1.0397	5.03057e-06	0.000327532	CG32407	3L	5922055	5923567	+	1377	protein_coding	- && sp|Q9CWP6|MSPD2_MOUSE Motile sperm domain-containing protein 2 OS=Mus musculus OX=10090 GN=Mospd2 PE=1 SV=2 && PF00650:CRAL/TRIO domain	-	-	801	572	796	640	675	1026	1762	1640	16.9213	18.0221	15.4835	17.4707	23.6975	29.6421	49.2067	36.733
FBgn0035766	494.488	483.489	409.57	643.032	1143.71	1126.51	850.42	784.604	507.645	976.31	-0.943704	5.2366e-06	0.00033762	eco	3L	7335442	7339340	-	3654	protein_coding	Establishment of cohesion && sp|Q9VS50|ECO_DROME N-acetyltransferase eco OS=Drosophila melanogaster OX=7227 GN=eco PE=1 SV=1 && PF13878:zinc-finger of acetyl-transferase ESCO|PF13880:ESCO1/2 acetyl-transferase	-	-	621	406	558	616	859	1030	807	916	4.94377	4.82061	4.09031	6.3369	11.3647	11.2141	8.49293	7.73167
FBgn0032484	799.462	847.892	850.702	729.674	1704.24	1516.96	1059.07	1415.03	806.933	1423.83	-0.818671	5.32077e-06	0.000341381	kek4	2L	13212335	13215350	-	2703	protein_coding	kekkon 4 && - && PF13927:Immunoglobulin domain|PF13855:Leucine rich repeat	-	-	1004	712	1159	699	1280	1387	1005	1652	10.8049	11.4282	11.4849	9.72065	22.8927	20.4139	14.2979	18.85
FBgn0037222	68.4798	82.1693	66.7937	135.705	174.419	232.957	223.407	182.446	88.2869	203.307	-1.21086	5.4822e-06	0.00035004	CG14642	3R	4241045	4242717	-	1414	protein_coding	- && sp|P05049|SNAK_DROME Serine protease snake OS=Drosophila melanogaster OX=7227 GN=snk PE=1 SV=2 && PF00089:Trypsin	-	-	86	69	91	130	131	213	212	213	1.76923	2.11711	1.72378	3.45588	4.47872	5.99274	5.76553	4.64597
FBgn0037975	0	0	30.8279	2.08776	671.046	1046.67	1297.23	891.674	8.22891	976.655	-6.87673	6.00434e-06	0.00037971	CG3397	3R	11983098	11984541	-	1187	protein_coding	- && sp|P80874|GS69_BACSU Aldo-keto reductase YhdN OS=Bacillus subtilis (strain 168) OX=224308 GN=yhdN PE=1 SV=2 && PF00248:Aldo/keto reductase family	-	-	0	0	42	2	504	957	1231	1041	0	0	0.947739	0.063335	20.5264	32.0743	39.8804	27.0487
FBgn0035344	563.764	520.405	462.418	894.607	1110.42	1506.02	1340.44	1117.8	610.299	1268.67	-1.05657	5.99353e-06	0.00037971	Cyp4d20	3L	2476259	2478448	-	1817	protein_coding	Cytochrome P450 4d20 && sp|Q9W011|C4D20_DROME Probable cytochrome P450 4d20 OS=Drosophila melanogaster OX=7227 GN=Cyp4d20 PE=3 SV=1 && PF00067:Cytochrome P450	-	-	708	437	630	857	834	1377	1272	1305	11.3348	10.4345	9.28701	17.7292	22.1893	30.1491	26.9206	22.1514
FBgn0033204	596.412	348.922	193.775	268.278	1260.87	1852.72	1071.72	506.224	351.847	1172.88	-1.73648	8.38194e-06	0.000522566	CG2065	2R	7663786	7665269	+	1233	protein_coding	- && sp|Q8NBN7|RDH13_HUMAN Retinol dehydrogenase 13 OS=Homo sapiens OX=9606 GN=RDH13 PE=1 SV=2 && PF00106:short chain dehydrogenase	-	-	749	293	264	257	947	1694	1017	591	17.6707	10.3098	5.73497	7.83492	37.1295	54.657	31.7183	14.7833
FBgn0037683	99.5346	63.1155	87.3456	135.705	175.75	214.364	223.407	198.721	96.4251	203.06	-1.07376	1.2107e-05	0.000720801	CG18473	3R	9363305	9364838	+	1282	protein_coding	- && sp|Q9VHF2|PTER_DROME Phosphotriesterase-related protein OS=Drosophila melanogaster OX=7227 GN=CG18473 PE=2 SV=1 && PF02126:Phosphotriesterase family	-	-	125	53	119	130	132	196	212	232	2.83633	1.79363	2.48627	3.81171	4.97758	6.08224	6.35917	5.58144
FBgn0040099	695.15	388.22	529.212	1008.39	1937.25	1542.11	1229.79	1345.65	655.243	1513.7	-1.20756	1.98213e-05	0.00112921	lectin-28C	2L	7857077	7860120	+	3044	protein_coding	lectin-28C && - && PF03103:Domain of unknown function (DUF243)	-	-	873	326	721	966	1455	1410	1167	1571	8.34266	4.64641	6.34426	11.9288	23.1074	18.4277	14.7428	15.9176
FBgn0085485	3.18511	1.19086	11.01	12.5266	41.2746	42.6542	36.8832	20.5573	6.97813	35.3423	-2.31096	2.05716e-05	0.00116693	CG34456	3L	9362108	9362734	+	627	protein_coding	- && - && -	-	-	4	1	15	12	31	39	35	24	0.185578	0.0691953	0.640787	0.719413	2.39016	2.47453	2.14661	1.18057
FBgn0036875	462.637	439.427	383.88	541.775	884.076	746.995	987.415	631.281	456.93	812.442	-0.83037	2.36991e-05	0.0013161	CG9449	3L	19492053	19497723	-	2750	protein_coding	- && sp|Q5BLY5|ACPH1_APIME Venom acid phosphatase Acph-1 OS=Apis mellifera OX=7460 PE=1 SV=1 && PF00328:Histidine phosphatase superfamily (branch 2)	-	-	581	369	523	519	664	683	937	737	6.1458	5.82154	5.094	7.09413	11.6726	9.8806	13.1027	8.26573
FBti0060499	20.7032	23.8172	32.2959	9.39494	66.572	65.6218	44.2598	73.6637	21.5528	62.5293	-1.5217	3.1645e-05	0.00170021	FBti0060499	X	21716913	21731788	-	14876	transposable_element	NA && sp|P10394|POL4_DROME Retrovirus-related Pol polyprotein from transposon 412 OS=Drosophila melanogaster OX=7227 GN=POL PE=4 SV=1 && PF17921:Integrase zinc binding domain|PF17919:RNase H-like domain found in reverse transcriptase|PF00665:Integrase core domain|PF00078:Reverse transcriptase (RNA-dependent DNA polymerase)	-	-	26	20	44	9	50	60	42	86	0.050842	0.0583295	0.079224	0.0227416	0.162486	0.160458	0.108571	0.178303
FBgn0038260	82.0165	63.1155	64.5917	86.6422	154.447	189.209	112.757	136.192	74.0915	148.151	-0.997379	3.25159e-05	0.00173291	CG14855	3R	14796305	14798474	+	1973	protein_coding	- && sp|Q95R48|OCTL_DROME Organic cation transporter-like protein OS=Drosophila melanogaster OX=7227 GN=Orct2 PE=2 SV=2 && PF00083:Sugar (and other) transporter	-	-	103	53	88	83	116	173	107	159	1.51861	1.16545	1.19466	1.5813	2.84226	3.48831	2.0855	2.48552
FBgn0039187	1695.27	1914.9	1876.83	1710.92	2488.46	2506.75	2461.69	2775.24	1799.48	2558.03	-0.50784	3.69712e-05	0.00193142	CG6454	3R	24349182	24356241	+	5299	protein_coding	- && sp|Q86YS7|C2CD5_HUMAN C2 domain-containing protein 5 OS=Homo sapiens OX=9606 GN=C2CD5 PE=1 SV=1 && PF00168:C2 domain	-	-	2129	1608	2557	1639	1869	2292	2336	3240	11.6874	13.1655	12.9249	11.6265	17.0509	17.2074	16.9524	18.8581
FBgn0038214	19.9069	30.9623	21.2859	63.6768	79.8864	96.2453	99.0576	102.787	33.958	94.494	-1.4951	3.89693e-05	0.00201983	CG9616	3R	14244804	14245471	-	550	protein_coding	- && - && PF16030:Serine protease gd N-terminus	-	-	25	26	29	61	60	88	94	120	1.32225	2.05095	1.41229	4.169	5.27377	6.36525	6.5723	6.72923
FBgn0036579	1500.98	1417.12	1410.01	1469.79	2042.43	1983.96	2297.29	1926.39	1449.47	2062.52	-0.508712	4.12e-05	0.00211062	CG5027	3L	16229100	16231139	+	1862	protein_coding	Thioredoxin-related transmembrane protein 3 && sp|Q8BXZ1|TMX3_MOUSE Protein disulfide-isomerase TMX3 OS=Mus musculus OX=10090 GN=Tmx3 PE=1 SV=2 && PF13848:Thioredoxin-like domain|PF00085:Thioredoxin	-	-	1885	1190	1921	1408	1534	1814	2180	2249	29.4487	27.7276	27.6336	28.4241	39.8271	38.7573	45.0225	37.2526
FBgn0038592	31.0548	21.4355	34.4979	21.9215	75.8921	55.7785	68.4973	54.8195	27.2274	63.7469	-1.20064	4.43157e-05	0.00222707	CG18599	3R	18267789	18271172	+	1847	protein_coding	- && sp|Q06615|NOTO_XENLA Homeobox protein notochord OS=Xenopus laevis OX=8355 GN=noto PE=2 SV=1 && PF00046:Homeodomain	HB-other	HB->HB-other	39	18	47	21	57	51	65	64	0.614232	0.422815	0.681587	0.427383	1.4919	1.0985	1.35332	1.06871
FBgn0042178	118.645	133.376	139.459	156.582	250.311	241.707	202.331	218.421	137.016	228.192	-0.735934	4.53677e-05	0.00227131	Apl	3L	16595181	16600459	+	3888	protein_coding	Apollo && sp|Q8TEX9|IPO4_HUMAN Importin-4 OS=Homo sapiens OX=9606 GN=IPO4 PE=1 SV=2 && PF03810:Importin-beta N-terminal domain	-	-	149	112	190	150	188	221	192	255	1.1148	1.24979	1.30893	1.4502	2.33757	2.26132	1.89901	2.02283
FBgn0031461	868.738	828.838	688.489	695.226	1504.53	1267.59	1300.39	1006.45	770.323	1269.74	-0.720316	4.70716e-05	0.00233071	daw	2L	2805261	2812376	+	3265	protein_coding	dawdle && sp|P55104|INHBC_MOUSE Inhibin beta C chain OS=Mus musculus OX=10090 GN=Inhbc PE=2 SV=2 && PF00688:TGF-beta propeptide|PF00019:Transforming growth factor beta like domain	-	-	1091	696	938	666	1130	1159	1234	1175	9.72023	9.24848	7.69502	7.66753	16.7312	14.122	14.534	11.0994
FBgn0036713	526.339	591.857	642.981	541.775	886.739	868.395	928.402	776.039	575.738	864.894	-0.586177	4.70833e-05	0.00233071	Mip	3L	17344947	17349666	-	1396	protein_coding	Myoinhibiting peptide precursor && sp|Q9VVF7|MIP_DROME Allatostatins MIP OS=Drosophila melanogaster OX=7227 GN=Mip PE=1 SV=1 && -	-	-	661	497	876	519	666	794	881	906	13.7737	15.446	16.8077	13.9748	23.0633	22.6272	24.2685	20.0166
FBgn0038395	323.289	356.067	260.569	236.961	460.678	529.349	801.945	474.531	294.221	566.626	-0.946706	5.56953e-05	0.00270634	CG10407	3R	16044747	16046130	-	1125	protein_coding	- && sp|Q9VBV3|TAKT_DROME Protein takeout OS=Drosophila melanogaster OX=7227 GN=to PE=2 SV=1 && PF06585:Haemolymph juvenile hormone binding protein (JHBP)	-	-	406	299	355	227	346	484	761	554	10.498	11.5309	8.45212	7.58469	14.8681	17.1155	26.0127	15.1881
FBgn0034569	14.333	9.52687	12.4779	11.4827	35.9489	27.3424	37.937	33.4056	11.9551	33.6585	-1.47484	5.65275e-05	0.00273672	dgt3	2R	20992276	20994381	-	1809	protein_coding	dim gamma-tubulin 3 && sp|Q9W2P0|DGT3_DROME Augmin complex subunit dgt3 OS=Drosophila melanogaster OX=7227 GN=dgt3 PE=1 SV=2 && PF14932:HAUS augmin-like complex subunit 3	-	-	18	8	17	11	27	25	36	39	0.289447	0.191865	0.25171	0.22857	0.721535	0.54979	0.765273	0.664925
FBti0019282	0.796277	1.19086	0	1.04388	22.6345	6.56218	8.43044	11.9918	0.757755	12.4047	-4.14234	6.82906e-05	0.00322718	FBti0019282	3R	4258628	4265982	+	7355	transposable_element	- && sp|P20825|POL2_DROME Retrovirus-related Pol polyprotein from transposon 297 OS=Drosophila melanogaster OX=7227 GN=pol PE=4 SV=1 && -	-	-	1	1	0	1	17	6	8	14	0.00395505	0.00589877	0	0.00511072	0.111737	0.0324537	0.0418273	0.0587073
FBgn0262532	0	0	0	0	5.32576	3.28109	10.538	6.85244	0	6.49933	-5.26365	8.19953e-05	0.00377607	CR43086	3L	17868740	17870573	+	1027	pseudogene	- && - && PF00188:Cysteine-rich secretory protein family	-	-	0	0	0	0	4	3	10	8	0	0	0	0	0.188288	0.116211	0.37444	0.240251
FBgn0052282	163.237	63.1155	77.0697	183.723	320.877	419.979	263.451	237.266	121.786	310.393	-1.34802	8.94555e-05	0.00405888	Drsl4	3L	3315620	3315942	+	323	protein_coding	Drosomycin-like 4 && sp|P41964|DMYC_DROME Drosomycin OS=Drosophila melanogaster OX=7227 GN=Drs PE=1 SV=1 && -	-	-	205	53	105	176	241	384	250	277	18.4623	7.11898	8.70717	20.4821	36.0701	47.296	29.7639	26.4499
FBgn0000588	170.403	236.981	156.341	164.933	255.637	301.86	347.756	386.306	182.165	322.89	-0.832937	9.65644e-05	0.00433636	esc	2L	11827204	11829405	-	1704	protein_coding	extra sexcombs && sp|Q24338|ESC_DROME Polycomb protein esc OS=Drosophila melanogaster OX=7227 GN=esc PE=1 SV=1 && -	-	-	214	199	213	158	192	276	330	451	3.65325	5.06673	3.34811	3.48539	5.44708	6.4437	7.44727	8.16307
FBgn0028473	8550.42	8682.55	8322.06	11971.2	15073.2	15558.9	29950.2	14825.3	9381.57	18851.9	-1.00684	0.00010136	0.00451069	Non1	2R	9396265	9398734	-	2276	protein_coding	Novel nucleolar protein 1 && sp|Q9V411|NOG1_DROME Nucleolar GTP-binding protein 1 OS=Drosophila melanogaster OX=7227 GN=Non1 PE=2 SV=1 && PF17835:NOG1 N-terminal helical domain|PF08155:NOGCT (NUC087) domain|PF06858:Nucleolar GTP-binding protein 1 (NOG1)	-	-	10738	7291	11338	11468	11321	14226	28421	17308	137.242	138.982	133.43	189.4	240.461	248.66	480.197	234.542
FBgn0035636	13.5367	29.7715	16.8819	13.5705	30.6231	37.1857	87.4658	76.2334	18.4401	57.877	-1.67572	0.000106573	0.00466413	Cralbp	3L	5783215	5786718	-	1604	protein_coding	Cellular retinaldehyde binding protein && sp|E1C1U1|RLBP1_CHICK Retinaldehyde-binding protein 1 OS=Gallus gallus OX=9031 GN=RLBP1 PE=1 SV=1 && PF03765:CRAL/TRIO, N-terminal domain|PF00650:CRAL/TRIO domain	-	-	17	25	23	13	23	34	83	89	0.308304	0.676208	0.384073	0.304652	0.693196	0.843277	1.98988	1.71132
FBgn0037801	1558.31	2106.63	1948.03	2227.65	2649.57	2879.7	3537.62	3699.46	1960.15	3191.59	-0.703965	0.000113446	0.00494856	CG3999	3R	10251518	10255268	+	3197	protein_coding	- && sp|Q91W43|GCSP_MOUSE Glycine dehydrogenase (decarboxylating), mitochondrial OS=Mus musculus OX=10090 GN=Gldc PE=1 SV=1 && PF02347:Glycine cleavage system P-protein	-	-	1957	1769	2654	2134	1990	2633	3357	4319	17.8067	24.0065	22.2356	25.0909	30.0914	32.7645	40.3795	41.6665
FBgn0036839	122.627	125.04	117.439	116.915	193.059	181.554	351.971	202.147	120.505	232.183	-0.947368	0.000140322	0.00596344	SmydA-2	3L	19000985	19003252	-	1856	protein_coding	SET and MYND domain containing, arthropod-specific, member 2 && sp|P83501|MSTAB_DROME SET domain-containing protein SmydA-8, isoform B OS=Drosophila melanogaster OX=7227 GN=SmydA-8 PE=3 SV=2 && PF00856:SET domain|PF01753:MYND finger	SET	SET	154	105	160	112	145	166	334	236	2.41367	2.45446	2.30904	2.26832	3.77679	3.55816	6.92024	3.92176
FBgn0265318	0	0	0.733997	0	6.6572	7.65587	8.43044	6.85244	0.183499	7.39899	-4.7247	0.000152484	0.00633768	asRNA:CR44291	3R	8562828	8563798	-	823	ncRNA	antisense RNA:CR44291 && sp|Q8INQ7|KTAP2_DROME Protein KRTCAP2 homolog OS=Drosophila melanogaster OX=7227 GN=CG31460 PE=2 SV=1 && PF09775:Keratinocyte-associated protein 2	-	-	0	0	1	0	5	7	8	8	0	0	0.0325454	0	0.293699	0.338371	0.373803	0.299803
FBgn0036790	91.5719	163.148	151.203	132.573	304.9	230.77	186.523	377.741	134.624	274.983	-1.03395	0.00016083	0.00653531	AstC-R1	3L	18560258	18576326	+	2912	protein_coding	Allatostatin C receptor 1 && sp|P30874|SSR2_HUMAN Somatostatin receptor type 2 OS=Homo sapiens OX=9606 GN=SSTR2 PE=1 SV=1 && PF00001:7 transmembrane receptor (rhodopsin family)	-	-	115	137	206	127	229	211	177	441	1.14879	2.04114	1.89481	1.63937	3.80169	2.88261	2.33741	4.67083
FBgn0037409	94.757	83.3601	82.2076	65.7646	110.51	145.462	152.802	167.028	81.5223	143.95	-0.821911	0.000223249	0.00878178	Osi24	3R	6198811	6207678	+	2629	protein_coding	Osiris 24 && - && -	-	-	119	70	112	63	83	133	145	195	1.31671	1.15519	1.14108	0.900771	1.52623	2.0126	2.12095	2.28766
FBgn0052039	616.318	465.626	428.654	509.415	733.624	866.207	1192.91	711.797	505.003	876.134	-0.794636	0.000245464	0.00954206	CG32039	3L	9358999	9359996	+	881	protein_coding	small VCP interacting protein && - && -	-	-	774	391	584	488	551	792	1132	831	25.5564	19.2551	17.7553	20.8213	30.2349	35.7639	49.4109	29.0919
FBgn0050033	220.569	175.056	195.977	255.751	387.449	329.203	305.603	328.917	211.838	337.793	-0.671111	0.000248624	0.00963654	CG30033	2R	11292531	11293591	+	1002	protein_coding	- && sp|Q9V3T9|ADRO_DROME NADPH:adrenodoxin oxidoreductase, mitochondrial OS=Drosophila melanogaster OX=7227 GN=dare PE=2 SV=1 && -	-	-	277	147	267	245	291	301	290	384	8.04169	6.36494	7.13729	9.191	14.0397	11.9507	11.1297	11.8198
FBgn0036602	12.7404	8.33601	11.7439	7.30718	14.6458	24.0613	45.3136	51.3933	10.0319	33.8535	-1.74937	0.000287747	0.0110236	CG13042	3L	16307846	16308480	-	571	protein_coding	- && - && PF04527:Drosophila Retinin like protein	-	-	16	7	16	7	11	22	43	60	0.815115	0.531871	0.75054	0.460815	0.931299	1.53279	2.89591	3.24087
FBgn0085209	360.714	300.096	236.347	185.811	354.163	477.945	696.565	587.597	270.742	529.067	-0.967178	0.000313274	0.0118981	CG34180	2L	6060510	6060938	+	376	protein_coding	- && - && -	-	-	453	252	322	178	266	437	661	686	35.0466	29.0775	22.9381	17.7949	34.2	46.2369	67.603	56.2708
FBgn0250832	1.59255	9.52687	7.33997	5.21941	21.303	10.937	48.475	23.9835	5.9197	26.1746	-2.17493	0.00033437	0.012589	Dup99B	3R	29715068	29715377	-	310	protein_coding	Ductus ejaculatorius peptide 99B && sp|P81160|DEJP_DROME Ductus ejaculatorius peptide 99B OS=Drosophila melanogaster OX=7227 GN=Dup99B PE=1 SV=2 && -	-	-	2	8	10	5	16	10	46	28	0.187674	1.11963	0.864029	0.606279	2.49512	1.28332	5.70622	2.78575
FBgn0050411	35.8325	33.3441	38.9018	36.5359	59.9148	56.8722	89.5734	71.9506	36.1536	69.5778	-0.94431	0.000418004	0.0151366	CG30411	2R	23415939	23417238	+	1237	protein_coding	- && - && PF15868:Transcription activator MBF2	-	-	45	28	53	35	45	52	85	84	1.05822	0.982048	1.14762	1.06356	1.75863	1.67236	2.64242	2.09438
FBgn0034660	1270.06	1277.79	1059.16	991.688	1492.54	1738.98	3093.97	1925.54	1149.67	2062.76	-0.843654	0.000419783	0.0151366	Loxl2	2R	21789623	21791580	-	1729	protein_coding	Lysyl oxidase-like 2 && sp|Q9Y4K0|LOXL2_HUMAN Lysyl oxidase homolog 2 OS=Homo sapiens OX=9606 GN=LOXL2 PE=1 SV=1 && PF00530:Scavenger receptor cysteine-rich domain|PF01186:Lysyl oxidase	-	-	1595	1073	1443	950	1121	1590	2936	2248	26.8349	26.9246	22.3543	20.6535	31.3432	36.5845	65.3001	40.1003
FBgn0017566	14927	14850	12419.2	17171.9	19447	23212.6	36979.1	22654.2	14842	25573.2	-0.784985	0.000419162	0.0151366	ND-75	X	8248651	8251687	-	2634	protein_coding	NADH dehydrogenase (ubiquinone) 75 kDa subunit && sp|Q94511|NDUS1_DROME NADH-ubiquinone oxidoreductase 75 kDa subunit, mitochondrial OS=Drosophila melanogaster OX=7227 GN=ND-75 PE=2 SV=3 && PF09326:NADH-ubiquinone oxidoreductase subunit G, C-terminal|PF13510:2Fe-2S iron-sulfur cluster binding domain|PF10588:NADH-ubiquinone oxidoreductase-G iron-sulfur binding region|PF00384:Molybdopterin oxidored…	-	-	18746	12470	16920	16450	14606	21224	35091	26448	207.027	205.397	172.058	234.755	268.07	320.558	512.31	309.687
FBgn0031808	1362.43	2069.71	1362.3	1261.01	2065.06	2844.7	5422.88	2379.51	1513.86	3178.04	-1.07026	0.000420303	0.0151366	Nepl5	2L	6381266	6383419	+	2154	protein_coding	Neprilysin-like 5 && sp|Q9JLI3|MMEL1_MOUSE Membrane metallo-endopeptidase-like 1 OS=Mus musculus OX=10090 GN=Mmel1 PE=1 SV=1 && PF05649:Peptidase family M13|PF01431:Peptidase family M13	-	-	1711	1738	1856	1208	1551	2601	5146	2778	23.1068	35.0065	23.0793	21.0807	34.8096	48.0386	91.8706	39.7771
FBgn0036656	352.751	364.403	344.245	339.262	591.159	387.168	715.533	614.15	350.165	577.003	-0.721077	0.000444116	0.0158646	CG13026	3L	16724678	16726169	-	1431	protein_coding	- && - && -	-	-	443	306	469	325	444	354	679	717	9.00532	9.2774	8.77856	8.53705	14.9995	9.84145	18.2466	15.4535
FBgn0086265	0	1.19086	2.20199	0	10.6515	10.937	8.43044	7.70899	0.848212	9.43198	-3.40115	0.000494532	0.0172006	psd	2L	5963087	5964951	-	1543	protein_coding	palisade && - && -	-	-	0	1	3	0	8	10	8	9	0	0.0281176	0.0520769	0	0.250644	0.257828	0.199378	0.179897
FBgn0036910	1639.53	1607.66	1641.22	2263.14	2416.56	2920.17	3705.18	2513.13	1787.89	2888.76	-0.692423	0.000504095	0.0174371	Cyp305a1	3L	19810403	19813339	-	1801	protein_coding	Cytochrome P450 305a1 && sp|Q9VW43|CP305_DROME Probable cytochrome P450 305a1 OS=Drosophila melanogaster OX=7227 GN=Cyp305a1 PE=2 SV=1 && PF00067:Cytochrome P450	-	-	2059	1350	2236	2168	1815	2670	3516	2934	33.2566	32.521	33.2543	45.2491	48.7187	58.9784	75.0737	50.245
FBgn0266148	21.4995	28.5806	17.6159	14.6144	34.6174	55.7785	50.5826	41.9712	20.5776	45.7374	-1.1679	0.000512361	0.0176351	lncRNA:CR44854	2L	14557939	14558852	-	543	ncRNA	long non-coding RNA:CR44854 && - && -	-	-	27	24	24	14	26	51	48	49	1.44644	1.91759	1.18386	0.969153	2.31476	3.73651	3.39933	2.78319
FBgn0029659	41.4064	48.8252	29.3599	27.1409	73.2292	149.836	130.672	37.6884	36.6831	97.8564	-1.41821	0.000575816	0.0194147	CG16782	X	3459016	3460240	-	1155	protein_coding	- && - && PF16039:Domain of unknown function (DUF4791)	-	-	52	41	40	26	55	137	124	44	1.30965	1.54009	0.927616	0.846166	2.30204	4.71883	4.1285	1.17494
FBgn0086365	170.403	157.193	135.055	161.802	206.373	228.583	300.334	246.688	156.113	245.494	-0.656424	0.000601092	0.020113	Orct2	3R	24273029	24275728	+	2700	protein_coding	Organic cation transporter 2 && sp|Q95R48|OCTL_DROME Organic cation transporter-like protein OS=Drosophila melanogaster OX=7227 GN=Orct2 PE=2 SV=2 && PF00083:Sugar (and other) transporter	-	-	214	132	184	155	155	209	285	288	2.30561	2.12107	1.82534	2.1579	2.77524	3.07948	4.05914	3.28984
FBgn0039083	39.0176	44.0618	46.2418	32.3604	70.5663	66.7155	85.3582	71.0941	40.4204	73.4335	-0.858417	0.000627884	0.0208511	CG10177	3R	23520146	23521583	-	1438	protein_coding	- && sp|P25323|MYLKA_DICDI Myosin light chain kinase A OS=Dictyostelium discoideum OX=44689 GN=mlkA PE=1 SV=2 && PF00069:Protein kinase domain|PF03607:Doublecortin	-	-	49	37	63	31	53	61	81	83	0.991225	1.11632	1.17347	0.81034	1.78176	1.68759	2.1661	1.78019
FBgn0002948	201.458	123.849	144.597	152.407	298.243	244.988	326.679	205.573	155.578	268.871	-0.783697	0.000631589	0.0208693	nod	X	11580772	11585750	+	2449	protein_coding	no distributive disjunction && sp|P18105|NOD_DROME Kinesin-like protein Nod OS=Drosophila melanogaster OX=7227 GN=nod PE=1 SV=1 && PF00225:Kinesin motor domain	-	-	253	104	197	146	224	224	310	240	3.00515	1.84242	2.1546	2.24093	4.42172	3.63877	4.86772	3.02252
FBgn0020270	488.914	466.817	424.984	655.558	714.983	798.398	1280.37	764.047	509.068	889.45	-0.805932	0.000646221	0.0212178	mre11	2L	11282090	11284335	+	2013	protein_coding	meiotic recombination 11 && sp|Q9W6K1|MRE11_XENLA Double-strand break repair protein MRE11 OS=Xenopus laevis OX=8355 GN=mre11 PE=2 SV=1 && PF00149:Calcineurin-like phosphoesterase|PF04152:Mre11 DNA-binding presumed domain	-	-	614	392	579	628	537	730	1215	892	8.87278	8.44864	7.70415	11.7268	12.8962	14.427	23.2105	13.6668
FBgn0038714	0.796277	3.57258	2.20199	1.04388	13.3144	6.56218	8.43044	17.9877	1.90368	11.5737	-2.66029	0.000664694	0.021692	Cpr92A	3R	19597502	19598955	-	1120	protein_coding	Cuticular protein 92A && sp|Q17015|CU01_ANOGA Cuticle protein OS=Anopheles gambiae OX=7165 GN=Ccp84Ab PE=2 SV=3 && PF00379:Insect cuticle protein	-	-	1	3	3	1	10	6	8	21	0.0259727	0.116211	0.0717453	0.0335619	0.431633	0.213122	0.274678	0.578293
FBgn0036417	228.532	276.279	234.145	117.959	388.781	362.013	614.368	329.774	214.229	423.734	-0.983764	0.00070523	0.0228457	CG7906	3L	14236635	14238272	+	1351	protein_coding	- && - && PF07648:Kazal-type serine protease inhibitor domain	-	-	287	232	319	113	292	331	583	385	6.17962	7.45036	6.32449	3.14404	10.4486	9.74694	16.5946	8.78925
FBgn0031774	611.541	545.413	429.388	646.163	752.264	892.456	1659.74	868.547	558.126	1043.25	-0.903096	0.000717665	0.0231916	CG9147	2L	6065997	6067635	+	1498	protein_coding	- && sp|Q9CWB7|YD286_MOUSE Glutaredoxin-like protein C5orf63 homolog OS=Mus musculus OX=10090 PE=1 SV=1 && PF05768:Glutaredoxin-like domain (DUF836)	-	-	768	458	585	619	565	816	1575	1014	14.9137	13.2647	10.4601	15.5326	18.2335	21.6707	40.4316	20.8772
FBgn0036756	489.71	469.198	393.422	504.195	648.411	808.241	707.103	588.453	464.132	688.052	-0.568597	0.000741623	0.0238492	Cln3	3L	17809231	17814119	-	1649	protein_coding	Cln3 && sp|Q61124|CLN3_MOUSE Battenin OS=Mus musculus OX=10090 GN=Cln3 PE=1 SV=2 && PF02487:CLN3 protein	-	-	615	394	536	483	487	739	671	687	10.849	10.3662	8.70631	11.0101	14.2771	17.8287	15.6478	12.8494
FBgn0036834	540.672	498.97	523.34	603.364	699.006	748.088	1026.41	776.039	541.586	812.385	-0.585464	0.000764489	0.0244064	CG6836	3L	18950629	18955406	+	1309	protein_coding	- && sp|Q9VVV2|OSTA_DROME Organic solute transporter alpha-like protein OS=Drosophila melanogaster OX=7227 GN=CG6836 PE=2 SV=1 && PF03619:Organic solute transporter Ostalpha	-	-	679	419	713	578	525	684	974	906	15.0892	13.8873	14.5895	16.5979	19.3889	20.788	28.6136	21.3469
FBgn0259715	2998.78	3177.21	2762.03	6603.6	6269.75	8391.93	11875.3	5893.95	3885.41	8107.74	-1.06135	0.000803309	0.0254232	CG42369	2L	6395853	6397249	-	1397	protein_coding	- && - && -	-	-	3766	2668	3763	6326	4709	7673	11269	6881	78.4186	82.8579	72.1486	170.215	162.954	218.506	310.2	151.915
FBgn0259098	82.0165	57.1612	101.292	88.73	139.801	143.274	224.46	117.348	82.2998	156.221	-0.917353	0.000824963	0.0260228	CG42246	X	7411267	7411906	-	578	protein_coding	- && - && -	-	-	103	48	138	85	105	131	213	137	5.18375	3.60295	6.39501	5.52784	8.78201	9.01652	14.1711	7.31037
FBgn0039518	0	0	0.733997	2.08776	15.9773	7.65587	9.48424	3.42622	0.70544	9.1359	-3.70998	0.000866392	0.0270712	CG13978	3R	27464189	27467080	+	2842	protein_coding	- && sp|Q9R1S3|PIGN_MOUSE GPI ethanolamine phosphate transferase 1 OS=Mus musculus OX=10090 GN=Pign PE=2 SV=2 && PF04987:Phosphatidylinositolglycan class N (PIG-N)|PF01663:Type I phosphodiesterase / nucleotide pyrophosphatase	-	-	0	0	1	2	12	7	9	4	0	0	0.00942467	0.0264527	0.204122	0.0979872	0.121779	0.0434093
FBgn0263746	5.57394	5.9543	14.6799	10.4388	27.9602	22.9676	41.0984	18.8442	9.16175	27.7176	-1.57103	0.000953568	0.0289731	CR43671	2L	16728035	16729681	-	1647	pseudogene	- && - && -	C2H2	C2H2	7	5	20	10	21	21	39	22	0.123634	0.131711	0.325257	0.228229	0.616394	0.507249	0.910591	0.41198
FBgn0263200	4583.37	4644.35	4091.3	5992.93	6050.06	7253.39	7900.37	7337.25	4827.99	7135.27	-0.563776	0.000951695	0.0289731	Galt	2L	6666264	6668033	-	1484	protein_coding	Galactose-1-phosphate uridylyltransferase && sp|Q9VMA2|GALT_DROME Probable galactose-1-phosphate uridylyltransferase OS=Drosophila melanogaster OX=7227 GN=Galt PE=2 SV=2 && PF02744:Galactose-1-phosphate uridyl transferase, C-terminal domain|PF01087:Galactose-1-phosphate uridyl transferase, N-terminal domain	-	-	5756	3900	5574	5741	4544	6632	7497	8566	112.829	114.018	100.606	145.418	148.026	177.79	194.27	178.029
FBgn0287215	36.6287	22.6263	15.4139	42.7992	57.2519	84.2146	63.2283	56.5326	29.367	65.3069	-1.15849	0.000975241	0.029496	lncRNA:CR46445	2R	20064280	20065437	-	1158	ncRNA	long non-coding RNA:CR46445 && - && -	-	-	46	19	21	41	43	77	60	66	1.15554	0.711852	0.485737	1.33088	1.79512	2.64532	1.99249	1.75785
FBgn0023495	7.16649	7.14515	11.01	11.4827	19.9716	24.0613	35.8294	20.5573	9.20108	25.1049	-1.44317	0.00100489	0.0302544	Lip3	3R	13370240	13371904	-	1434	protein_coding	Lipase 3 && sp|O46108|LIP3_DROME Lipase 3 OS=Drosophila melanogaster OX=7227 GN=Lip3 PE=2 SV=1 && PF04083:Partial alpha/beta-hydrolase lipase region	-	-	9	6	15	11	15	22	34	24	0.18257	0.181529	0.280177	0.288342	0.505679	0.610336	0.911764	0.516189
FBgn0039052	7.16649	4.76344	16.8819	2.08776	17.3087	31.7172	40.0446	24.8401	7.72491	28.4776	-1.83229	0.00103216	0.0308645	CG6733	3R	23097728	23099191	+	1291	protein_coding	- && sp|Q6AYS7|ACY1A_RAT Aminoacylase-1A OS=Rattus norvegicus OX=10116 GN=Acy1a PE=1 SV=1 && PF07687:Peptidase dimerisation domain|PF01546:Peptidase family M20/M25/M40	-	-	9	4	23	2	13	29	38	29	0.202792	0.134424	0.47719	0.0582329	0.486799	0.89365	1.1319	0.692817
FBgn0036290	633.04	543.032	540.956	924.88	1010.56	1117.76	1220.31	931.932	660.477	1070.14	-0.696635	0.00105919	0.031459	CG10638	3L	12498106	12501311	-	2446	protein_coding	- && sp|P07943|ALDR_RAT Aldo-keto reductase family 1 member B1 OS=Rattus norvegicus OX=10116 GN=Akr1b1 PE=1 SV=3 && PF00248:Aldo/keto reductase family	-	-	795	456	737	886	759	1022	1158	1088	9.45466	8.08822	8.07051	13.6158	15.0009	16.6223	18.2056	13.7189
FBgn0047000	15.1293	9.52687	6.60597	8.35106	26.6288	39.3731	18.9685	24.8401	9.90329	27.4526	-1.46381	0.00106586	0.0315155	CG33946	3L	6220578	6220949	+	310	protein_coding	- && - && -	-	-	19	8	9	8	20	36	18	29	1.7829	1.11963	0.777626	0.970047	3.1189	4.61994	2.23287	2.88525
FBgn0052105	142.534	136.949	146.799	104.388	179.744	195.772	248.698	212.426	132.668	209.16	-0.655517	0.00106505	0.0315155	Lmx1a	3L	12329232	12335901	+	2643	protein_coding	LIM homeobox transcription factor 1 alpha && sp|P53413|LMX1B_CHICK LIM/homeobox protein LMX-1.2 OS=Gallus gallus OX=9031 GN=LMX1B PE=2 SV=2 && PF00046:Homeodomain|PF00412:LIM domain	LIM	LIM	179	115	200	100	135	179	236	248	1.97011	1.88775	2.02686	1.42222	2.46927	2.69433	3.43374	2.89402
FBgn0031111	212.606	153.621	132.119	202.513	258.299	301.86	445.759	244.975	175.215	312.723	-0.836077	0.00107059	0.0315849	Obp19c	X	20417921	20418964	-	978	protein_coding	Odorant-binding protein 19c && - && PF01395:PBP/GOBP family	-	-	267	129	180	194	194	276	423	286	7.94159	5.72263	4.92974	7.45637	9.58949	11.2271	16.6324	9.01932
FBgn0069969	1355.26	1702.93	1848.94	1174.37	2397.92	1945.69	2603.95	2425.76	1520.37	2343.33	-0.624013	0.00109689	0.0321453	CG40498	2R	924636	951252	-	3416	protein_coding	- && - && -	-	-	1702	1430	2519	1125	1801	1779	2471	2832	14.4936	18.162	19.7515	12.3794	25.4876	20.7183	27.8168	25.5695
FBgn0039612	329.659	339.395	262.037	479.142	485.976	649.656	903.111	499.371	352.558	634.528	-0.849426	0.00110652	0.0322846	Nepl19	3R	28878024	28880122	-	2099	protein_coding	Neprilysin-like 19 && - && PF05649:Peptidase family M13|PF01431:Peptidase family M13	-	-	414	285	357	459	365	594	857	583	5.7375	5.89083	4.5556	8.21986	8.40645	11.2582	15.7008	8.56648
FBgn0261930	3.98139	2.38172	6.60597	2.08776	23.9659	16.4054	10.538	11.9918	3.76421	15.7253	-1.98527	0.00119099	0.0344448	vnd	X	582121	598151	+	4322	protein_coding	ventral nervous system defective && sp|P22808|VND_DROME Homeobox protein vnd OS=Drosophila melanogaster OX=7227 GN=vnd PE=1 SV=3 && PF00046:Homeodomain	HB-other	HB->HB-other	5	2	9	2	18	15	10	14	0.0336527	0.0200766	0.0557761	0.0173944	0.201335	0.138071	0.0889749	0.0999056
FBgn0263406	364.695	192.919	201.115	482.274	379.46	656.218	977.931	664.687	310.251	669.574	-1.11049	0.00122933	0.0353219	lncRNA:CR43452	3R	20678183	20679079	+	897	ncRNA	long non-coding RNA:CR43452 && - && -	-	-	458	162	274	462	285	600	928	776	14.8528	7.83551	8.18179	19.3604	15.3598	26.6106	39.784	26.6818
FBti0019098	0.796277	0	0	0	2.66288	18.5928	3.16141	2.56966	0.199069	6.7467	-4.58899	0.00132051	0.0374154	FBti0019098	2L	686974	695955	-	8982	transposable_element	- && - && -	-	-	1	0	0	0	2	17	3	3	0.00323863	0	0	0	0.0107644	0.0752959	0.012844	0.0103014
FBgn0039040	822.554	506.115	640.045	1330.95	1360.73	1697.42	1845.21	1297.68	824.916	1550.26	-0.910262	0.00135704	0.0383248	CG13833	3R	23033284	23035563	-	1076	protein_coding	- && sp|Q9EQ06|DHB11_MOUSE Estradiol 17-beta-dehydrogenase 11 OS=Mus musculus OX=10090 GN=Hsd17b11 PE=1 SV=1 && PF00106:short chain dehydrogenase	-	-	1033	425	872	1275	1022	1552	1751	1515	27.9269	17.1365	21.7067	44.5412	45.9167	57.3819	62.5787	43.4257
FBgn0033756	51.758	67.879	49.1778	63.6768	102.521	82.0272	147.533	87.3686	58.1229	104.862	-0.858868	0.00138438	0.0389307	CG17760	2R	12625808	12628619	+	1535	protein_coding	- && sp|P23625|GNAQ_DROME G protein alpha q subunit OS=Drosophila melanogaster OX=7227 GN=Galphaq PE=2 SV=2 && PF00503:G-protein alpha subunit	-	-	65	57	67	61	77	75	140	102	1.2318	1.61106	1.16911	1.49378	2.42502	1.94379	3.50729	2.04945
FBgn0030156	298.604	284.615	300.939	275.585	360.82	382.794	473.158	422.282	289.936	409.763	-0.499472	0.00144288	0.040401	CG15247	X	9874493	9876672	-	2108	protein_coding	- && - && PF16063:Domain of unknown function (DUF4805)	-	-	375	239	410	264	271	350	449	493	5.17483	4.91894	5.20959	4.70758	6.21486	6.60531	8.19084	7.21311
FBgn0003256	1399.06	1513.58	1351.29	1191.07	2240.81	1990.53	2363.68	1525.52	1363.75	2030.14	-0.573663	0.00146169	0.0407578	rl	2R	1071462	1125927	+	7591	protein_coding	rolled && sp|P40417|ERKA_DROME Mitogen-activated protein kinase ERK-A OS=Drosophila melanogaster OX=7227 GN=rl PE=1 SV=3 && PF00069:Protein kinase domain	-	-	1757	1271	1841	1141	1683	1820	2243	1781	6.73299	7.26425	6.49598	5.65003	10.7181	9.53823	11.3627	7.23621
FBgn0267026	58.1282	83.3601	68.2617	45.9308	139.801	130.15	83.2506	107.926	63.9202	115.282	-0.850598	0.00146618	0.0407969	CR45470	2R	13410269	13410591	-	323	pseudogene	- && - && -	-	-	73	70	93	44	105	119	79	126	6.57439	9.40243	7.71206	5.12053	15.7152	14.6568	9.4054	12.0314
FBgn0265718	19.9069	25.008	26.4239	16.7021	21.303	33.9046	131.726	74.5203	22.0102	65.3634	-1.57461	0.00156269	0.0431192	lncRNA:CR44525	3L	7408493	7409707	-	1215	ncRNA	long non-coding RNA:CR44525 && - && -	-	-	25	21	36	16	16	31	125	87	0.598548	0.749873	0.793627	0.495003	0.636614	1.01503	3.95627	2.20846
FBgn0034564	95.5533	65.4973	67.5277	116.915	130.481	144.368	229.729	134.479	86.3733	159.764	-0.888406	0.00161563	0.0443946	CG9344	2R	20977056	20977600	+	474	protein_coding	- && sp|P62312|LSM6_HUMAN U6 snRNA-associated Sm-like protein LSm6 OS=Homo sapiens OX=9606 GN=LSM6 PE=1 SV=1 && -	-	-	120	55	92	112	98	132	218	157	7.36441	5.03418	5.19876	8.88186	9.99494	11.0788	17.686	10.2157
FBgn0263025	86.7942	83.3601	61.6557	113.783	125.155	138.899	173.878	143.045	86.3983	145.244	-0.757244	0.0016624	0.0451534	HSPBAP1	3R	27695235	27696531	+	1297	protein_coding	HSPB1 associated protein 1 && sp|Q6AXL5|HBAP1_DANRE HSPB1-associated protein 1 homolog OS=Danio rerio OX=7955 GN=hspbap1 PE=2 SV=2 && PF13621:Cupin-like domain	-	-	109	70	84	109	94	127	165	167	2.44468	2.34154	1.73472	3.15901	3.50365	3.89546	4.89211	3.97121
FBgn0036733	287.456	235.79	224.603	215.04	296.911	362.013	465.782	355.47	240.722	370.044	-0.620374	0.00170566	0.0460075	U4-U6-60K	3L	17511855	17513912	-	2058	protein_coding	U4-U6 small nuclear riboprotein factor 60K && sp|Q5NVD0|PRP4_PONAB U4/U6 small nuclear ribonucleoprotein Prp4 OS=Pongo abelii OX=9601 GN=PRPF4 PE=2 SV=1 && PF00400:WD domain, G-beta repeat|PF08799:pre-mRNA processing factor 4 (PRP4) like	-	-	361	198	306	206	223	331	442	415	5.10266	4.17411	3.98259	3.76258	5.23832	6.3985	8.25904	6.21941
FBgn0036146	581.282	735.951	769.229	625.286	913.368	926.361	1134.95	901.952	677.937	969.157	-0.515751	0.00174511	0.0467852	nkt	3L	11201351	11202158	+	755	protein_coding	noktochor && sp|Q5WRU0|OIG4_CAEEL Immunoglobulin domain-containing protein oig-4 OS=Caenorhabditis elegans OX=6239 GN=oig-4 PE=1 SV=1 && PF13927:Immunoglobulin domain	-	-	730	618	1048	599	686	847	1077	1053	28.1262	35.5129	37.1796	29.8225	43.9248	44.6305	54.8556	43.0158
FBgn0031765	187.125	225.072	243.687	146.144	264.957	320.453	401.5	308.36	200.507	323.817	-0.691239	0.00175969	0.0469297	CG9109	2L	6025870	6034423	-	1842	protein_coding	- && sp|Q8BHT6|B3GLT_MOUSE Beta-1,3-glucosyltransferase OS=Mus musculus OX=10090 GN=B3glct PE=1 SV=3 && PF02434:Fringe-like	-	-	235	189	332	140	199	293	381	360	3.71119	4.4516	4.82768	2.85695	5.22271	6.3281	7.95404	6.02781
FBgn0032698	31.0548	34.5349	43.3058	63.6768	66.572	75.465	138.048	75.3768	43.1431	88.8656	-1.04727	0.00178158	0.0472835	CG10336	2L	18689528	18690906	+	1379	protein_coding	- && sp|Q8INX3|TIPIN_DROME Protein TIPIN homolog OS=Drosophila melanogaster OX=7227 GN=CG10336 PE=2 SV=2 && PF07962:Replication Fork Protection Component Swi3	-	-	39	29	59	61	50	69	131	88	0.822688	0.912385	1.14598	1.66276	1.75282	1.99058	3.65308	1.96818
RR48373_transposable_element	3.98139	3.57258	1.46799	1.04388	11.983	7.65587	13.6995	11.9918	2.51646	11.3325	-2.18137	0.00179091	0.04736	RR48373_transposable_element	2R	2162603	2169956	+	7354	transposable_element	NA && sp|P10394|POL4_DROME Retrovirus-related Pol polyprotein from transposon 412 OS=Drosophila melanogaster OX=7227 GN=POL PE=4 SV=1 && -	-	-	5	3	2	1	9	7	13	14	0.019778	0.0176987	0.00728444	0.00511141	0.0591632	0.0378678	0.0679786	0.0587153
FBgn0036768	160.052	100.032	102.026	161.802	182.407	234.051	224.46	219.278	130.978	215.049	-0.715759	0.0018363	0.0483473	CG7402	3L	17887705	17891404	+	1894	protein_coding	- && sp|P50429|ARSB_MOUSE Arylsulfatase B OS=Mus musculus OX=10090 GN=Arsb PE=1 SV=3 && PF00884:Sulfatase	-	-	201	84	139	155	137	214	213	256	3.0871	1.92417	1.96573	3.07621	3.49682	4.495	4.32466	4.16876
atg	353.547	323.914	394.156	312.121	492.633	498.725	438.383	493.376	345.934	480.779	-0.47207	0.00185929	0.0487585	Aasdh	2L	8445861	8449576	-	3433	protein_coding	Aminoadipate-semialdehyde dehydrogenase && sp|Q9VLL0|ACSF4_DROME Beta-alanine-activating enzyme OS=Drosophila melanogaster OX=7227 GN=Aasdh PE=2 SV=3 && PF00501:AMP-binding enzyme|PF13360:PQQ-like domain	-	-	444	272	537	299	370	456	416	576	3.76222	3.43747	4.18977	3.27387	5.21027	5.28429	4.65985	5.17482
FBgn0267270	16.7218	16.672	30.0939	11.4827	35.9489	38.2794	48.475	44.5409	18.7426	41.811	-1.13723	0.0018694	0.0489265	lncRNA:CR45706	2L	3264168	3265714	-	1547	ncRNA	long non-coding RNA:CR45706 && - && -	-	-	21	14	41	11	27	35	46	52	0.394879	0.392629	0.709878	0.26728	0.843735	0.900064	1.14346	1.03672
FBgn0035856	6.37022	4.76344	6.60597	1.04388	27.9602	14.2181	12.6457	14.5614	4.69588	17.3463	-1.82987	0.00189251	0.0493358	CG13679	3L	8202792	8203345	+	489	protein_coding	- && - && -	-	-	8	4	9	1	21	13	12	17	0.475901	0.354891	0.492974	0.0768698	2.07607	1.05762	0.94368	1.07223
