# Supplementary material for: A Drosophila model of mitochondrial disease phenotypic heterogeneity
Source: Biol Open. 2024 Feb 28;13(2):bio060278. doi: 10.1242/bio.060278 (PMC10924217; doi:10.1242/bio.060278)
Supplement: Table S5. Metabolite levels, normalised to total ion count, from control, pan-neuronal ND-75KDweak or ND-75KDstrong fly head tissue using Tub-Gal80ts; nSyb-Gal4. Colour of metabolite ID stands for: black = identity confirmed by standard or MS2, red = cannot separate, orange = identity not confirmed. [file biolopen-13-060278-TableS5.xlsx]

## Sheet: Sheet1
	Control_2	Control_3	Control_4	Control_5	Control_6	Weak ND75_1	Weak_ND75_2	Weak_ND75_3	Weak_ND75_4	Weak _D75_5	Weak_ND75_6	Strong_ND75_1	Strong_ND75_2	Strong_ND75_3	Strong_ND75_4	Strong_ND75_5	Strong_ND75_6
Label	0	0	0	0	0	1	1	1	1	1	1	2	2	2	2	2	2
(S)-4-hydroxymandelonitrile +	1.76641e+06	1.68313e+06	1.63441e+06	2.07101e+06	2.03315e+06	2.14837e+06	2.40281e+06	2.15955e+06	1.6258e+06	2.00346e+06	1.62621e+06	2.7037e+06	2.22464e+06	1.61765e+06	2.2959e+06	2.43729e+06	2.37949e+06
1-methylnicotinamide+	320039	726859	613080	373568	472779	184451	209033	404270	529235	248475	158472	697057	494267	666791	139915	490748	177809
2- / 3-phosphoglycerate	5.35419e+07	6.76952e+07	8.89626e+07	8.79115e+07	7.41005e+07	6.58314e+07	5.30818e+07	7.9616e+07	8.29934e+07	6.13898e+07	6.43955e+07	4.71021e+07	4.92163e+07	4.31334e+07	5.20794e+07	4.14299e+07	3.52702e+07
2-(Formamido)-N1-(5-phospho-D-ribosyl)acetamidine	1.22933e+06	933919	1.50221e+06	1.56122e+06	1.64819e+06	1.66297e+06	1.70495e+06	2.08744e+06	1.43814e+06	795931	447972	2.60053e+06	2.77837e+06	1.14419e+06	1.57132e+06	1.01679e+06	445171
2,3-bisphospho-D-glycerate	192532	263587	411497	313471	314138	429816	313726	426117	529308	331473	310406	188592	214954	260788	181608	258078	194304
2-aminobutanoate	4.44535e+07	3.73031e+07	4.53409e+07	5.36787e+07	4.79117e+07	4.74303e+07	4.46104e+07	5.19874e+07	4.03673e+07	5.54812e+07	6.1383e+07	5.89831e+07	6.16342e+07	5.46185e+07	5.53582e+07	5.71044e+07	4.55745e+07
2-aminoisobutanoate	367119	261859	116397	135322	535545	209232	450583	802704	373229	395888	126650	81987.7	49683.3	137749	476066	282963	748504
2-HG	1.35119e+07	1.1797e+07	1.37148e+07	1.24642e+07	1.04725e+07	1.30418e+07	1.24625e+07	1.08126e+07	1.35956e+07	1.38827e+07	1.30148e+07	2.8188e+07	2.69539e+07	2.62746e+07	2.59531e+07	3.01617e+07	2.92529e+07
2-hydroxybutanoic acid	2.4052e+06	2.93308e+06	1.65732e+06	1.54468e+06	1.523e+06	776726	1.82197e+06	1.5769e+06	1.14473e+06	1.36956e+06	840102	604694	2.07327e+06	1.77624e+06	1.98561e+06	1.87081e+06	1.18874e+06
2-oxobutanoic acid	1.68907e+07	4.51338e+06	3.70711e+06	6.91911e+06	1.0465e+07	1.3329e+07	1.12874e+07	2.20164e+07	1.49511e+07	1.20977e+07	5.73341e+06	1.04866e+07	9.93166e+06	3.13968e+06	1.41345e+07	1.33253e+07	5.36802e+06
3- / 7-methylguanine	8.30003e+06	8.87362e+06	1.34061e+07	1.07772e+07	1.14501e+07	1.04687e+07	1.16113e+07	1.41835e+07	1.25989e+07	1.10692e+07	1.22607e+07	1.57148e+07	1.4396e+07	1.20785e+07	1.49206e+07	1.36547e+07	1.33077e+07
3-aminoisobutanoate	6.16916e+06	5.14673e+06	5.6163e+06	3.67554e+06	4.10082e+06	4.56285e+06	4.3808e+06	7.77348e+06	4.3561e+06	4.60097e+06	5.40224e+06	7.47515e+06	6.00745e+06	7.37681e+06	4.09926e+06	4.21502e+06	5.39994e+06
3-hydroxybutanoic acid	1.81338e+07	8.95754e+06	9.6881e+06	8.86773e+06	8.15013e+06	1.02411e+07	7.85963e+06	8.94079e+06	7.57473e+06	9.10647e+06	1.02251e+07	9.4236e+06	1.11735e+07	1.06531e+07	1.01944e+07	1.2944e+07	8.2151e+06
3-hydroxyphenylacetic acid / vanillin	4.52564e+07	2.09823e+08	2.6561e+08	3.05171e+08	5.77759e+08	3.11244e+07	7.20691e+07	1.23995e+08	1.19539e+08	1.30939e+08	2.25442e+08	4.00019e+08	3.1899e+08	4.162e+08	1.01682e+09	1.06021e+09	1.12667e+09
3-hydroxypropanoic acid		1.99225e+06	5.24766e+06	2.4072e+06	3.24512e+06	2.89507e+06	3.73052e+06	2.63803e+06	2.79542e+06	1.79323e+06	2.51108e+06	4.55125e+06	3.02636e+06	4.1958e+06	4.5771e+06	2.29663e+06	1.50747e+06
3-methoxytyramine	62644.5	76745.7	95538.9	73302.7	57696.5	84594.2	92172.4	20557.8	36817.1	89309.5	24382.1	87588.1	25877.5		22994.8	20490.4	35660.1
3-phospho-serine	5.3307e+06	6.23029e+06	5.37184e+06	6.20912e+06	4.32371e+06	7.39997e+06	6.53669e+06	9.63054e+06	7.30037e+06	5.58544e+06	4.38567e+06	6.49917e+06	7.34176e+06	5.50438e+06	6.0036e+06	5.19669e+06	5.54673e+06
3-ureidopropionic acid	801403	513612	774341	620826	732712	602906	1.26253e+06	293089	1.1243e+06	838778	415457	492333	326477	271025	480418	355665	1.41272e+06
4-hydroxybutanoic acid	2.00464e+06	2.57942e+06	1.33295e+06	1.69511e+06	1.54298e+06	1.87998e+06	1.94759e+06	2.25274e+06	2.00177e+06	2.93615e+06	2.51379e+06	4.9697e+06	4.55174e+06	3.66619e+06	5.53199e+06	5.6482e+06	4.10531e+06
4-hydroxyphenylacetic acid	4.07961e+06	1.19857e+07	7.82317e+06	9.6417e+06	2.25241e+07	3.31148e+06	2.28227e+06	994209	6.90948e+06	1.12716e+06	6.35928e+06	1.55702e+07	1.00048e+07	1.21589e+07	2.76883e+07	3.05617e+07	3.46881e+07
4-hydroxyproline	7.41205e+07	5.68257e+07	4.49092e+07	7.81769e+07	4.29723e+07	1.7388e+08	1.32211e+08	1.16562e+08	9.72964e+07	1.54605e+08	1.01249e+08	5.66622e+07	1.92827e+08	6.66546e+07	6.83532e+07	1.08481e+08	9.69073e+07
4-trimethylammoniobutanoate+	5.88888e+07	5.43987e+07	7.17888e+07	5.6296e+07	5.88263e+07	4.13922e+07	3.89354e+07	5.02417e+07	3.45062e+07	3.96213e+07	5.3763e+07	7.83483e+07	8.42017e+07	8.58191e+07	8.12249e+07	7.98955e+07	8.68522e+07
5,6-dihydroxyindole	139930	264728	208306	135193	418581	93083.9	25470	54635.2	20106	29048.4	41590.6	142107	77936.1	98847.5	33803.2	236536	196153
5-aminolevulinate	1.09517e+07	208227	1.19616e+07	486685	7.67125e+06	6.16924e+06	105847	7.43631e+06	1.05483e+07	4.80181e+06	4.0925e+06	6.98284e+06	560002	575306	3.93373e+06	3.96492e+06	3.39329e+06
5-methylcytosine	9.08033e+06	1.01569e+07	1.16686e+07	1.22885e+07	7.37632e+06	1.18006e+06	7.73375e+06	8.54745e+06	6.51826e+06	9.58593e+06	7.83789e+06	1.93875e+07	2.55198e+07	1.67835e+07	2.25134e+07	2.03004e+07	2.71978e+07
5'-methylthioadenosine	1.27985e+07	2.53164e+07	1.6353e+07	1.31521e+07	1.88369e+07	1.92225e+07	1.95896e+07	2.08076e+07	2.12875e+07	2.33537e+07	1.87359e+07	2.8015e+07	2.9884e+07	2.98444e+07	2.56365e+07	3.40969e+07	3.50173e+07
6-aminocaproic acid	5.63874e+08	6.03413e+08	5.82878e+08	5.89306e+08	5.57101e+08	2.30723e+07	8.18917e+06	2.08714e+07	2.19082e+07	2.60961e+07	2.42536e+07	1.53288e+07	1.95468e+07	2.20586e+07	2.16103e+07	1.32992e+07	1.69601e+07
6-O-methylguanine	258885	39316.8	80582.3	34392.7	44943.4	48611.4	66587.1	29399.4	28231.7	18372.2	16942.9	58581.1	29802	43514.7	53621.2	29589.4	106114
6-phosphogluconic acid	674050	821118	1.07672e+06	915284	719469	473896	544102	1.02305e+06	1.11324e+06	1.03499e+06	1.17131e+06	185664	307041	456779	422756	334908	294188
acetoacetic acid / succinic semialdehyde	8.22662e+06	9.51979e+06	1.5408e+07	1.56493e+07	4.78969e+06	8.91386e+06	7.43162e+06	7.7648e+06	7.26874e+06	5.74884e+06	1.25337e+07	9.99221e+06	1.26703e+07	8.09848e+06	9.74556e+06	1.18159e+07	9.53406e+06
acetylcholine+	7.40768e+06	6.8647e+06	7.46709e+06	5.0592e+06	5.82353e+06	5.64631e+06	4.63553e+06	6.36947e+06	9.01e+06	7.6241e+06	7.40711e+06	6.5497e+06	6.29344e+06	3.40439e+06	5.76987e+06	6.38753e+06	6.97114e+06
aconitic acid	4.65248e+07	4.33995e+07	4.31136e+07	3.19462e+07	2.08728e+07	7.28996e+07	5.02341e+07	3.89765e+07	7.73126e+07	7.67202e+07	6.50713e+07	5.73404e+07	5.16391e+07	4.95101e+07	3.90268e+07	4.51087e+07	5.81596e+07
adenine	1.12153e+07	9.73341e+06	1.07843e+07	9.87856e+06	1.39626e+07	6.15637e+06	6.23516e+06	9.68629e+06	6.91931e+06	7.45048e+06	6.94994e+06	1.14491e+07	1.11086e+07	1.05517e+07	1.36547e+07	1.57765e+07	1.48207e+07
adenosine	8.82826e+06	3.15521e+06	5.87261e+06	8.26774e+06	9.78852e+06	4.08166e+06	3.75598e+06	5.35394e+06	4.15763e+06	943587	3.10304e+06	6.15943e+06	7.53254e+06	5.49024e+06	5.80573e+06	6.69923e+06	3.54518e+06
adenylosuccinate	390042	708506	1.64444e+06	1.97286e+06	1.67217e+06	940788	783266	1.87754e+06	1.14212e+06	958502	185698	2.13937e+06	2.43419e+06	1.2031e+06	1.12701e+06	837223	137292
ADP	2.13801e+08	2.25273e+08	2.8669e+08	3.76407e+08	3.33889e+08	3.04303e+08	2.58157e+08	2.4428e+08	2.35034e+08	1.63326e+08	1.84499e+08	3.58274e+08	3.55407e+08	3.01548e+08	3.28374e+08	2.92962e+08	1.82033e+08
agmatine	1.75141e+06	1.06587e+06	1.34546e+06	1.7085e+06	656903	994083	889118	978145	840384	1.64065e+06	748355	528399	1.14471e+06	800996	1.26015e+06	647358	1.19307e+06
AICA ribonucleotide	29870.2	95013	107956		67607.8	165190	172529	435589	284454	239518	284625	82575.4	2.62413e+06	79401.7	218509	836704	205295
a-KG	4.03961e+06	3.65194e+06	1.57899e+06	2.61022e+06	2.7495e+06	3.35012e+06	3.38447e+06	8.78961e+06	3.28974e+06	3.85595e+06	2.2881e+06	5.67935e+06	4.98474e+06	4.2536e+06	5.08081e+06	8.83585e+06	7.18747e+06
alanine	1.04705e+09	1.1307e+09	1.20585e+09	1.17177e+09	1.15408e+09	1.01302e+09	9.95762e+08	1.31659e+09	1.10813e+09	1.03545e+09	1.08847e+09	1.50327e+09	1.48495e+09	1.23762e+09	1.43409e+09	1.44277e+09	1.34018e+09
allantoin	2.57027e+08	2.85265e+08	3.10156e+08	2.70299e+08	2.01702e+08	2.13011e+08	2.27119e+08	3.55455e+08	2.40702e+08	2.59579e+08	1.98659e+08	2.65852e+08	2.31035e+08	2.74506e+08	3.19676e+08	2.66235e+08	3.10592e+08
AMP / dGMP	7.7979e+07	1.07008e+08	1.54027e+08	1.87595e+08	2.07372e+08	1.21382e+08	1.06212e+08	8.8973e+07	8.31629e+07	4.69102e+07	8.07942e+07	2.07268e+08	1.60704e+08	8.80185e+07	1.08511e+08	8.51338e+07	3.39121e+07
arginine	8.49699e+09	9.10329e+09	9.56783e+09	8.94719e+09	8.528e+09	1.05549e+10	8.85177e+09	8.914e+09	8.08467e+09	7.85149e+09	7.88551e+09	9.52179e+09	1.02454e+10	8.84427e+09	9.32629e+09	9.11018e+09	7.72624e+09
asparagine	2.2949e+08	2.09409e+08	2.72715e+08	2.11787e+08	2.33965e+08	1.92417e+08	1.76664e+08	2.19199e+08	1.90299e+08	1.8319e+08	2.14109e+08	1.95616e+08	2.14234e+08	1.78703e+08	1.79222e+08	1.92724e+08	1.77545e+08
aspartic acid	8.08039e+08	8.14121e+08	8.12851e+08	7.80826e+08	7.49758e+08	7.7143e+08	7.27117e+08	9.73587e+08	8.04052e+08	6.9879e+08	7.63299e+08	6.08771e+08	6.55297e+08	6.39664e+08	6.97318e+08	7.33273e+08	7.27176e+08
ATP / dGTP	8.61313e+07	7.39358e+07	8.25505e+07	1.04411e+08	7.85553e+07	9.06915e+07	7.06212e+07	1.00355e+08	9.86807e+07	1.06048e+08	8.70278e+07	7.0569e+07	8.54633e+07	1.19889e+08	1.27475e+08	1.36362e+08	1.17312e+08
b-alanine	4.05316e+08	3.19922e+08	3.90443e+08	3.68488e+08	3.45118e+08	3.28258e+08	2.83972e+08	3.50372e+08	2.91365e+08	2.93115e+08	3.41583e+08	4.9227e+08	4.80487e+08	4.13262e+08	4.61637e+08	4.70674e+08	4.31628e+08
betaine	4.30813e+08	2.54685e+08	3.54357e+08	2.7151e+08	3.79656e+08	8.20544e+07	9.17068e+07	2.68032e+08	2.46793e+08	1.65001e+08	1.80429e+08	1.45251e+08	1.16125e+08	1.30662e+08	2.06364e+08	1.29043e+08	1.44336e+08
butyric acid -	6.43363e+06	1.34079e+07	4.89861e+06	6.47594e+06	6.35906e+06	4.1513e+06	4.57891e+06	3.00374e+06	3.89542e+06	2.1171e+06	4.6259e+06	6.8752e+06	9.21195e+06	1.02398e+07	9.07743e+06	7.91629e+06	3.07972e+06
butyric acid(iso) -	970418	808119	1.03921e+06	1.09123e+06	270698	351767	171975	672920	765811	823603	343724	375488	462621	535559	685832	312903	464094
carbamoyl phosphate	2.58984e+06	3.97601e+06	5.18372e+06	3.15821e+06	2.83023e+06	2.02975e+06	2.78958e+06	3.30877e+06	4.03831e+06	3.3672e+06	2.3945e+06	3.47087e+06	2.98247e+06	4.91889e+06	4.06773e+06	3.21756e+06	3.45888e+06
carnitine+	4.10654e+09	3.50928e+09	4.14702e+09	3.99681e+09	3.81908e+09	3.4057e+09	3.8587e+09	4.68865e+09	3.41531e+09	3.10738e+09	3.80606e+09	4.62829e+09	4.65163e+09	4.30034e+09	4.91165e+09	4.71063e+09	4.54454e+09
CDP	1.59423e+06	1.98354e+06	3.27541e+06	6.07708e+06	3.89441e+06	3.32931e+06	3.20016e+06	2.94901e+06	2.97565e+06	1.8104e+06	1.77186e+06	3.96957e+06	4.61461e+06	3.2632e+06	3.40081e+06	2.60468e+06	1.40865e+06
CDP-choline	1.07807e+07	1.00738e+07	1.2318e+07	1.08424e+07	1.27912e+07	7.86939e+06	6.50678e+06	9.27105e+06	9.21079e+06	9.40753e+06	1.03501e+07	8.10283e+06	8.93088e+06	8.67831e+06	1.00668e+07	1.04437e+07	9.20518e+06
choline+	1.72742e+09	1.66773e+09	1.81052e+09	1.6962e+09	1.73503e+09	1.45303e+09	1.45046e+09	1.79542e+09	1.47696e+09	1.42293e+09	1.49886e+09	1.84095e+09	1.84634e+09	1.73305e+09	1.80004e+09	1.72196e+09	1.6958e+09
citraconic acid	9.65705e+06	2.89329e+07	1.20527e+07	1.21641e+07	6.48576e+06	5.84863e+06	4.89839e+06	6.97399e+06	1.59877e+07	8.42156e+06	5.12287e+06	6.34922e+06	8.31659e+06	1.64891e+07	6.7861e+06	1.55561e+07	8.11647e+06
citramalic acid				2.64006e+06	2.08511e+06	4.75475e+06	3.73123e+06	2.52849e+06	6.36814e+06	5.65316e+06	2.2864e+06	2.02622e+06	1.83636e+06	1.15109e+06	2.42413e+06	3.37162e+06	2.3326e+06
citrate / citrate(iso)	2.55336e+09	3.25318e+09	3.12287e+09	3.34011e+09	2.51212e+09	4.00015e+09	3.46726e+09	4.2101e+09	4.36876e+09	4.10255e+09	3.79078e+09	2.80773e+09	3.14077e+09	3.37093e+09	3.06589e+09	3.35756e+09	3.03925e+09
citrulline	1.63462e+07	1.65196e+07	2.05357e+07	1.43964e+07	1.65794e+07	1.45875e+07	1.7734e+07	2.04955e+07	1.84445e+07	1.4615e+07	1.5763e+07	2.80579e+07	3.01403e+07	2.20983e+07	2.50344e+07	2.45304e+07	2.46021e+07
CMP	6.03216e+06	6.97117e+06	9.16867e+06	1.00473e+07	1.02757e+07	8.46798e+06	7.26221e+06	8.00762e+06	6.95855e+06	4.96546e+06	5.93803e+06	1.22919e+07	1.07369e+07	6.90113e+06	8.04809e+06	6.51685e+06	4.38741e+06
creatine	1.06377e+07	158819	232718	169659			34546.6	50068.5	40306.9	43903.8		41783.2	36033.3	45634.5	284012	226761	92367.5
CTP	5.34805e+06	3.96077e+06	5.21389e+06	7.76907e+06	4.72843e+06	6.2011e+06	5.1643e+06	6.90352e+06	6.40339e+06	6.95631e+06	5.74094e+06	4.09087e+06	5.12369e+06	6.76885e+06	7.66936e+06	7.04974e+06	6.67604e+06
cystathionine	9.48752e+06	1.22119e+07	9.87271e+06	8.90935e+06	1.17213e+07	7.32674e+06	5.95579e+06	7.37739e+06	1.07703e+07	6.21871e+06	8.47755e+06	9.33005e+06	9.87193e+06	8.09399e+06	7.55404e+06	8.66174e+06	6.22695e+06
cystine	701347	7.47855e+06	5.91764e+06	1.75581e+06	111119	396559	255288	585610	273872	298283	75834.5	534819	717268	9.51337e+06	373630	225845	98313.7
cytidine	2.06987e+07	2.31693e+07	3.35464e+07	2.81613e+07	3.14975e+07	2.33228e+07	2.49421e+07	3.495e+07	3.11015e+07	2.57903e+07	2.67112e+07	4.30501e+07	4.15401e+07	3.21056e+07	3.48744e+07	4.01917e+07	3.22909e+07
cytosine	2.0361e+06	2.00895e+06	4.09516e+06	3.17082e+06	2.45251e+06	1.42298e+06	3.13357e+06	2.88966e+06	2.71691e+06	3.47725e+06	3.65828e+06	2.61936e+06	2.40612e+06	2.67689e+06	2.42698e+06	2.35943e+06	2.65596e+06
D-arabinono-1,4-lactone	1.34905e+07	1.66032e+07	6.23925e+06	5.84067e+06	8.10276e+06	7.61378e+06	6.43121e+06	1.06868e+07	8.62057e+06	6.68811e+06	2.45559e+06	6.20429e+06	6.88006e+06	9.25505e+06	7.41368e+06	7.14243e+06	6.07766e+06
dehydroascorbic acid	1.28991e+06	106582	105145	357026	879880	1.98999e+06	1.27698e+06	2.42314e+06	1.87772e+06	1.35796e+06	140938	1.12071e+06	1.48659e+06	57271.3	1.23376e+06	2.13664e+06	758976
deoxyguanosine	9.51385e+07	9.39041e+07	1.28553e+08	9.89581e+07	1.0849e+08	9.71066e+07	1.05167e+08	1.32438e+08	1.16331e+08	1.01054e+08	1.15186e+08	1.72978e+08	1.56613e+08	1.33145e+08	1.56966e+08	1.56089e+08	1.46851e+08
deoxyinosine	3.01224e+07	2.65155e+07	3.83045e+07	3.14686e+07	3.1295e+07	2.75631e+07	3.01345e+07	4.20669e+07	3.31437e+07	3.33539e+07	3.39135e+07	7.05258e+07	6.67519e+07	5.15932e+07	6.12097e+07	6.44067e+07	5.36295e+07
D-erythrose-4-phosphate	1.14354e+06	719812	804066	713123	954187	1.0109e+06	479464	483426	755799	949086	787712	307955	798459	476963	832100	519011	579976
D-galactonic acid	3.50803e+08	3.75963e+08	4.09781e+08	3.77831e+08	3.56699e+08	3.92743e+08	3.30132e+08	4.13342e+08	3.63763e+08	4.90327e+08	4.89296e+08	3.62393e+08	4.69236e+08	3.29976e+08	4.12733e+08	3.99058e+08	4.57325e+08
D-galactosamine/glucosamine-1-phosphate	7.74437e+06	7.17744e+06	8.88296e+06	6.69886e+06	8.26784e+06	4.65412e+06	3.98716e+06	5.81732e+06	6.13491e+06	5.55781e+06	7.65473e+06	5.79319e+06	4.84727e+06	4.90107e+06	5.64385e+06	5.39303e+06	4.72871e+06
D-galactosamine/glucosamine-6-phosphate	9.86262e+06	7.55205e+06	8.03744e+06	6.70274e+06	1.10215e+07	7.3943e+06	7.38536e+06	1.3148e+06	7.85353e+06	7.48167e+06	7.17338e+06	6.97576e+06	6.92636e+06	5.00511e+06	6.86515e+06	5.86279e+06	6.31399e+06
dGDP	1.3611e+07	7.11187e+06	1.12578e+07	1.5227e+07	8.54705e+06	1.23559e+07	1.34998e+07	1.4635e+07	1.69943e+07	1.62801e+07	9.89621e+06	9.50768e+06	1.5678e+07	1.15329e+07	1.93152e+07	1.91008e+07	1.74384e+07
D-gluconic acid -	1.51109e+08	1.647e+08	2.45952e+08	1.7186e+08	1.70125e+08	5.47162e+07	6.23818e+07	1.23875e+08	1.3227e+08	1.70258e+08	1.10882e+08	6.35287e+08	3.88373e+08	3.48703e+08	4.92206e+08	8.38523e+08	5.99619e+08
dihydroorotate	620918	509718	746125	368263	393155	288035	281102	693098	222128	275328	244925	395624	330744	147205	494689	102076	664071
dimethylglycine	1.53689e+07	1.08944e+07	1.31967e+07	1.21635e+07	1.11376e+07	1.45607e+07	1.3854e+07	1.46752e+07	1.36348e+07	1.41833e+07	1.35195e+07	2.21527e+07	2.06854e+07	1.7974e+07	1.79012e+07	1.91297e+07	1.71597e+07
DOPAC	43764.7	256348	163282	246126	311110	25496.9	70376.5	106138	39232.3	150278	264785	244635	481462	208663	389491	225016	116843
dopamine	189410	177916	163880	174153	456153	59689.3	391347	89874.5	195196	418109	113033	478984	444321	159349	99025.8		181814
dopamine quinone	4.1745e+07	3.18013e+07	4.06896e+07	3.59864e+07	3.25519e+07	4.07894e+07	4.18729e+07	5.4628e+07	4.09133e+07	4.24873e+07	3.79778e+07	4.83894e+07	5.00069e+07	4.15254e+07	4.72781e+07	5.09175e+07	4.80672e+07
DOPEG	242253	141336	84331.4	132947	44463.8	81084.9	162130	75763.2	39877.8	43413	56267.7	120173		60636.8	115067		109363
DOPET	60614.3	137884	50558.3	54909.5	284878	39915.5	113849	110204	35659	155397	125049	76991.8	110559	120347	95449.2	98810.8	96670.8
D-ribose-1/5-phosphate / D-ribulose 5-phosphate	1.75933e+07	2.68422e+07	3.49947e+07	2.70066e+07	2.56827e+07	1.51136e+07	1.23979e+07	2.21408e+07	2.15793e+07	1.87946e+07	2.25559e+07	1.36565e+07	1.35902e+07	1.21266e+07	1.17642e+07	1.01008e+07	9.33645e+06
D-sedoheptulose-7-phosphate	6.72356e+07	7.40361e+07	8.54602e+07	6.62988e+07	7.94269e+07	3.79785e+07	3.25865e+07	4.15572e+07	4.63133e+07	4.78163e+07	4.91518e+07	2.52135e+07	2.719e+07	2.99581e+07	3.34442e+07	3.3908e+07	3.2606e+07
ethyl acetate	1.15074e+07	8.92565e+06	1.05563e+07	9.81194e+06	9.84653e+06	8.21352e+06	6.86648e+06	8.77665e+06	8.35625e+06	9.46396e+06	6.17787e+06	5.57999e+06	8.73368e+06	7.54378e+06	8.8057e+06	9.02992e+06	1.33026e+07
F-1,6/2,6-DP	2.872e+07	1.98347e+07	2.51112e+07	3.39377e+07	2.51798e+07	2.06915e+07	1.64654e+07	2.93628e+07	2.97366e+07	2.19683e+07	1.78349e+07	1.91544e+07	1.745e+07	1.49145e+07	1.99325e+07	1.77122e+07	1.31959e+07
F1P	599308	551571	755171	120443	913461	446271	475873	48935.7	542257	473496	631741	223531	58419.8	175151	95854.6	94401.5	90461.8
F6P / G1P	1.68327e+08	1.89068e+08	2.05578e+08	1.57106e+08	1.8008e+08	1.35199e+08	1.17246e+08	1.45061e+08	1.56355e+08	1.56483e+08	1.58513e+08	1.02529e+08	1.03338e+08	9.68322e+07	1.05004e+08	1.09378e+08	1.01665e+08
FMN	374891	521383	795000	692195	677478	508414	521457	180635	376440	449817	273445	782950	197460	605810	681525	314181	368092
folic acid		46775.3	131214	56067.7	142529	77233.3	115924	100606	107215	57757.6	204400	43014.7	46360.3		51017.4	133452	149940
fumaric acid	2.6675e+07	3.03424e+07	2.87979e+07	2.63994e+07	2.27904e+07	2.84386e+07	2.71703e+07	3.57692e+07	3.4699e+07	3.51776e+07	3.29309e+07	2.2625e+07	2.48959e+07	2.42426e+07	2.46238e+07	2.48827e+07	3.16601e+07
G6P	2.36954e+08	2.45622e+08	2.65776e+08	2.17377e+08	2.46538e+08	2.16673e+08	1.7987e+08	2.1372e+08	2.1034e+08	2.28932e+08	2.24655e+08	1.76205e+08	1.73189e+08	1.63516e+08	1.73925e+08	1.70144e+08	1.60665e+08
GABA	4.53674e+08	3.69388e+08	4.03391e+08	3.18547e+08	3.72862e+08	2.56369e+08	2.78105e+08	3.18903e+08	2.91178e+08	2.39166e+08	2.63723e+08	6.33156e+08	5.82794e+08	4.81169e+08	5.04201e+08	4.70974e+08	4.72099e+08
galactosamine	82684.8		98862	85115	269089	72068.9	251220	204202	65345.8	121928	80205.3	227685	146084		111537
GalNAC/GlcNAC/ManNAC	7.63238e+06	7.05707e+06	3.2726e+06	2.88968e+06		1.15403e+07	1.04024e+07	3.23019e+06	7.15948e+06	1.33316e+07	1.00592e+07	9.72113e+06	1.58246e+07	8.77339e+06	9.48205e+06	1.12705e+07	1.65022e+07
GAP / DHAP	1.33621e+07	2.56326e+07	2.73166e+07	2.14626e+07	1.54257e+07	1.34966e+07	1.10162e+07	1.74704e+07	2.08239e+07	1.88941e+07	2.55901e+07	7.80253e+06	7.55257e+06	1.32292e+07	9.45617e+06	9.13221e+06	8.36306e+06
GDP	8.30065e+06	7.07095e+06	1.48115e+07	2.48315e+07	2.13229e+07	1.3397e+07	1.13222e+07	1.03605e+07	9.607e+06	7.0298e+06	8.41378e+06	1.6848e+07	1.39119e+07	1.33565e+07	1.78982e+07	1.10236e+07	8.27739e+06
GDP-L-fucose	131157	186979	140680	191874	119198	124959	192524	46448.3	137758	158506	205064	208341	137557	132546	166990	261697
glucosamine	1.10169e+06	1.05594e+06	1.11976e+06	1.5583e+06	2.76157e+06	2.66289e+06	1.69513e+06	887955	1.08808e+06	1.62497e+06	754085	2.60181e+06	2.694e+06	195883	1.94069e+06	3.28546e+06	790183
glutaconic acid	1.16451e+07	1.6101e+07	1.46885e+07	9.13132e+06	9.46641e+06	2.15138e+07	1.98641e+07	1.15734e+07	2.47863e+07	2.12674e+07	2.28053e+07	1.76496e+07	1.67342e+07	1.49791e+07	1.33255e+07	1.10096e+07	1.91217e+07
glutamine	2.95038e+09	2.63986e+09	3.21024e+09	2.6216e+09	2.97058e+09	2.11104e+09	2.10445e+09	2.51992e+09	2.21789e+09	1.80686e+09	2.21137e+09	3.63046e+09	3.5146e+09	2.94016e+09	2.94454e+09	2.84409e+09	2.51334e+09
glutaminic acid	1.01952e+09	1.0058e+09	1.05058e+09	9.81643e+08	8.77876e+08	1.46134e+09	1.2676e+09	1.30012e+09	1.38597e+09	1.28069e+09	1.23271e+09	1.54893e+09	1.58538e+09	1.43091e+09	1.43038e+09	1.42908e+09	1.44531e+09
glutathione	2.23408e+06	663965	797101	652551	213834	429470	153845	560467	337241	227041	102283	413864	242535	500201	305515	337038	150371
glutathione disulfide	2.18394e+08	2.46261e+08	2.58055e+08	2.43319e+08	2.58825e+08	2.27763e+08	1.94554e+08	2.52198e+08	2.57279e+08	2.06158e+08	2.59242e+08	2.66851e+08	2.52114e+08	1.91915e+08	2.73789e+08	2.61397e+08	2.27021e+08
glyceraldehyde	7.36538e+07	7.30128e+07	8.87898e+07	8.30713e+07	9.05093e+07	1.14806e+08	6.41872e+07	6.59421e+07	6.66279e+07	6.64915e+07	6.33359e+07	8.17747e+07	9.70311e+07	6.82269e+07	6.77253e+07	4.65736e+07	4.79671e+07
glyceric acid	5.35788e+07	1.01402e+08	1.16479e+08	9.74328e+07	4.75895e+07	6.16191e+07	5.16092e+07	6.6684e+07	5.24733e+07	4.4316e+07	9.97091e+07	5.10492e+07	5.71246e+07	8.21682e+07	5.84811e+07	5.00191e+07	4.54004e+07
glycerol 2/3-phosphate	2.79628e+08	3.17112e+08	3.60123e+08	2.84477e+08	2.83433e+08	2.52327e+08	2.02112e+08	3.28807e+08	3.63464e+08	4.23541e+08	4.51154e+08	1.02102e+08	1.0468e+08	1.31379e+08	1.49787e+08	1.53297e+08	2.00741e+08
glycine	4.81311e+08	7.31137e+07	9.80289e+07	8.59865e+07	6.77633e+07	6.99362e+07	7.22716e+07	1.0197e+08	7.82178e+07	7.0846e+07	7.20383e+07	1.07754e+08	8.40725e+07	7.58089e+07	1.16709e+08	8.60282e+07	8.64463e+07
glycylglycine	144213	630561	185435	191983	148939	967011	875190	161089	938648	591306	665756	143426	793703	970410	176863	346372	447183
GMP	1.28822e+07	1.41719e+07	1.80863e+07	2.83249e+07	2.777e+07	1.799e+07	1.40317e+07	1.42318e+07	9.81429e+06	6.5937e+06	7.50671e+06	3.02564e+07	2.39067e+07	1.16857e+07	1.58406e+07	1.10317e+07	4.13496e+06
GTP	9.97292e+06	5.15669e+06	9.69325e+06	1.73761e+07	1.10895e+07	9.74975e+06	7.37996e+06	1.11988e+07	9.96229e+06	1.26797e+07	9.95596e+06	9.17904e+06	8.41257e+06	1.21384e+07	1.4365e+07	1.26067e+07	1.12743e+07
guanidine	871868	295951	125243	197781	838943	72718.7	119293	203029	87798.2	1.04658e+06		664647		134591	341737	171379
guanine	6.87157e+07	6.70503e+07	9.15175e+07	7.3993e+07	7.94672e+07	6.61027e+07	7.48897e+07	9.18873e+07	8.2606e+07	7.14433e+07	8.72661e+07	1.22564e+08	1.06316e+08	9.57496e+07	1.10094e+08	1.11195e+08	1.0466e+08
guanosine	1.94594e+08	2.22976e+08	2.79432e+08	2.37896e+08	2.24805e+08	2.04938e+08	2.11839e+08	2.48902e+08	2.41605e+08	1.96268e+08	1.99777e+08	3.23851e+08	3.54455e+08	2.71761e+08	2.87797e+08	3.01576e+08	2.82909e+08
gulonic-lactone	1.61765e+06	5.42631e+06	3.79762e+06	3.67969e+06	4.91097e+06		461404	3.55691e+06	962902	2.86451e+06	2.37554e+06	5.54135e+06	3.31765e+06	2.30089e+06	5.59896e+06	8.04215e+06	9.69636e+06
histamine	3.89177e+08	3.80735e+08	4.75246e+08	4.03213e+08	4.86078e+08	2.75183e+08	3.21538e+08	4.75191e+08	3.75513e+08	3.05572e+08	3.44551e+08	5.0386e+08	4.50796e+08	4.06445e+08	4.6368e+08	4.57453e+08	3.60867e+08
histidine	5.02602e+09	4.40647e+09	5.32953e+09	4.60177e+09	4.82367e+09	4.14847e+09	4.29824e+09	5.37001e+09	4.31009e+09	4.03065e+09	3.96781e+09	4.83691e+09	4.7436e+09	4.15782e+09	5.01394e+09	4.34522e+09	3.84142e+09
homoserine / theronine	2.94492e+08	2.64597e+08	3.05277e+08	2.89668e+08	2.72698e+08	2.55143e+08	2.79597e+08	3.1844e+08	2.55552e+08	2.36659e+08	3.03873e+08	3.5811e+08	3.78759e+08	3.85667e+08	3.68971e+08	4.23399e+08	3.66815e+08
homovanillic acid		1.53056e+06	49387.7	279548	46638.6			48574.4	174159	41593.2	43696.8	45615.8	90444.1	830809	259522	456078	271160
hydroxyphenyllactic acid	1.86591e+06	2.89772e+06	2.80299e+06	2.62582e+06	2.79212e+06	1.36312e+06	1.49096e+06	2.25462e+06	1.74036e+06	1.94701e+06	1.81958e+06	2.29931e+06	2.08702e+06	2.6299e+06	2.62528e+06	2.65928e+06	2.44887e+06
hypoxanthine	1.21934e+08	1.09169e+08	1.55643e+08	1.33893e+08	1.34985e+08	1.11768e+08	1.34944e+08	1.84065e+08	1.52085e+08	1.36877e+08	1.41006e+08	2.99986e+08	2.89584e+08	2.26949e+08	2.59676e+08	2.64657e+08	2.37936e+08
IDA	483737	404559	659327	970501	717551	446301	218099	662777	1.02071e+06	791514	492812	809516	428671	469972	757486	523740	543280
IDP	142387	75010	103674	43092.1		72114.1		79617.7	50498.7	69163.6				137762		66167.2	43146.9
imidazole-4-acetate	6.35645e+06	1.03373e+07	1.66074e+07	1.28666e+07	1.06451e+07	7.408e+06	8.88813e+06	9.87695e+06	7.31653e+06	9.72797e+06	1.25306e+07	1.30914e+07	1.3824e+07	1.20369e+07	1.41942e+07	1.29408e+07	1.30277e+07
IMP	6.27841e+06	9.20909e+06	1.234e+07	1.14043e+07	1.23419e+07	8.24209e+06	6.71833e+06	1.00619e+07	9.22057e+06	8.21703e+06	1.02686e+07	9.90531e+06	1.08306e+07	6.5238e+06	6.80497e+06	7.60493e+06	3.8484e+06
inosine	4.38699e+07	5.62303e+07	7.13851e+07	6.41e+07	6.74925e+07	3.54823e+07	3.33522e+07	5.8677e+07	5.42036e+07	4.77673e+07	5.46201e+07	5.44354e+07	5.9408e+07	4.91625e+07	5.01064e+07	5.84611e+07	6.35078e+07
isonictinic acid	110643	188849	230215	125554	65013.6	76549.3	270136	280509	252351	144628	198770	312273	452965	427833	457870	232619	115773
kynurenine	8.80173e+07	8.32665e+07	8.93969e+07	8.72125e+07	7.48675e+07	1.05084e+08	9.98463e+07	1.10511e+08	9.12795e+07	1.09394e+08	8.82503e+07	9.34906e+07	1.60489e+08	1.0151e+08	1.10094e+08	1.19177e+08	1.21417e+08
lactic acid	4.50743e+08	4.29549e+08	5.57729e+08	5.13755e+08	3.11625e+08	1.73994e+08	2.03353e+08	4.01634e+08	3.19397e+08	3.38968e+08	3.61472e+08	3.31629e+08	5.79637e+08	3.21659e+08	3.93123e+08	6.33905e+08	6.9568e+08
L-arginino-succinate	1.4402e+07	1.64475e+07	1.46962e+07	1.14893e+07	1.09124e+07	1.1935e+07	9.1987e+06	1.32212e+07	1.35216e+07	1.20633e+07	1.24771e+07	6.85111e+06	8.34704e+06	7.37114e+06	7.99616e+06	7.27153e+06	8.57461e+06
leucine / leucine(iso)	1.84119e+09	2.1252e+09	2.15476e+09	2.13297e+09	1.86918e+09	2.42423e+09	2.10804e+09	2.32026e+09	2.05805e+09	2.01576e+09	2.12009e+09	2.54901e+09	2.72283e+09	2.39678e+09	2.36944e+09	2.91059e+09	2.719e+09
levulinic acid	2.03736e+07	6.45337e+06	1.34715e+07	5.55057e+06	8.52387e+06	5.45275e+06	6.84899e+06	5.24567e+06	7.33106e+06	1.49253e+07	6.21693e+06	1.00421e+07	4.42696e+06	7.57233e+06	8.34031e+06	5.01931e+06	6.15244e+06
L-NMMA	6.96522e+07	5.18023e+07	6.70926e+07	4.98301e+07	4.51815e+07	6.13543e+07	6.1329e+07	6.1382e+07	5.34138e+07	6.68867e+07	5.04922e+07	6.42499e+07	8.30958e+07	6.97154e+07	6.72196e+07	7.49856e+07	7.24951e+07
lysine	7.94169e+08	7.56282e+08	8.81766e+08	7.87345e+08	5.24377e+08	1.33734e+09	9.12091e+08	7.62094e+08	9.20219e+08	7.06778e+08	7.01912e+08	7.6136e+08	1.06359e+09	9.79062e+08	1.00539e+09	1.12478e+09	8.67868e+08
maleic acid	1.794e+08	1.97921e+08	2.11249e+08	1.97646e+08	1.83879e+08	2.15527e+08	2.02979e+08	2.55844e+08	2.1089e+08	2.09406e+08	2.00653e+08	2.0657e+08	2.24117e+08	1.98393e+08	2.13009e+08	1.92517e+08	2.10996e+08
malic acid	5.25971e+09	5.39273e+09	5.99609e+09	5.75789e+09	5.17117e+09	5.9364e+09	5.65581e+09	6.8712e+09	5.88654e+09	5.93221e+09	5.68758e+09	5.54423e+09	6.28348e+09	5.66902e+09	5.93903e+09	5.45058e+09	5.79352e+09
mannose / fructose	3.23543e+07	3.41144e+07	3.46488e+07	3.46119e+07	3.52328e+07	1.62118e+07	1.63359e+07	2.45529e+07	2.26563e+07	2.87136e+07	2.53121e+07	1.5601e+07	1.66754e+07	1.67349e+07	2.34043e+07	2.42772e+07	2.12517e+07
methionine	6.64965e+06	1.64182e+07	766988	303615	1.17929e+08	3.46957e+07	3.05531e+07	1.17119e+07	5.79658e+07	3.47623e+07	3.80286e+07	2.74175e+07	6.01712e+07	1.11264e+07	8.5404e+06	4.56126e+07	1.64757e+07
methylmalonic acid	3.88059e+07	4.06012e+07	5.62074e+07	3.83946e+07	6.2671e+07	2.35556e+07	2.93533e+07	3.73729e+07	4.03905e+07	2.88366e+07	4.05154e+07	4.61175e+07	3.1317e+07	3.3245e+07	5.25077e+07	3.70899e+07	4.06038e+07
mevalonic acid		972852	584827	332627	267523	139844	214622	339269	385017	521026	380252	104493	286639	251801	266827	318657	372111
N,N-dimethylaniline	286963	412590	272916	233700	703832	1.06403e+06	123965	549933		825888		341429	196546	397582	199499	834542	1.25655e+06
N1/N8-acetylspermidine	3.04863e+06	1.14657e+06	3.3539e+06	3.30204e+06	2.22466e+06	2.20905e+06	1.73504e+06	1.82494e+06	2.72079e+06	3.96934e+06	2.68586e+06	3.98922e+06	445094	1.91406e+06	679707	1.1226e+06	1.34504e+06
N-acetylaspartic acid	5.47e+08	4.7975e+08	5.49883e+08	4.82103e+08	4.95799e+08	4.58752e+08	4.07742e+08	5.08473e+08	4.71638e+08	3.95315e+08	4.3897e+08	3.85145e+08	3.79351e+08	3.30547e+08	3.6477e+08	3.54981e+08	3.43968e+08
N-acetylaspartylglutamic acid	1.22979e+06	654833	919015	824919	892365	1.09794e+06	1.24472e+06	816676	700010	1.153e+06	1.04159e+06	911369	1.05748e+06	1.32811e+06	1.25874e+06	1.09626e+06	1.36011e+06
N-acetyl-b-alanine	1.323e+06	811936	2.11747e+06	377842	329582	68718.6	1.04953e+06	1.17359e+06	585982	257826	413267	1.52947e+06	898760	245828	100313	4.15896e+06	354627
N-acetyl-DL-alanine	6.90408e+06	7.77402e+06	7.19379e+06	9.81917e+06	8.2386e+06	7.068e+06	5.66642e+06	7.43162e+06	8.43981e+06	7.54183e+06	7.90271e+06	1.0593e+07	1.30871e+07	6.82678e+06	1.33219e+07	9.69908e+06	1.24564e+07
N-acetyl-dopamine	5.09485e+07	3.89698e+07	4.10174e+07	3.78009e+07	3.18271e+07	5.63991e+07	4.65228e+07	3.92441e+07	3.71446e+07	6.43168e+07	3.98301e+07	3.21375e+07	4.23287e+07	3.65487e+07	3.38965e+07	3.61816e+07	3.76613e+07
N-acetylglucosamine 1/6-phosphate	93876.3	154159			59737.7	109749				57440.4	69075.7	74832.1	38302.7		63742.2	122890	174746
N-acetyl-L-glutamic acid	7.16811e+06	7.00883e+06	2.35123e+06	2.23572e+06	1.02466e+06	1.15376e+07	1.03988e+07	3.23648e+06	6.94867e+06	1.33294e+07	1.00581e+07	9.72558e+06	1.58221e+07	8.50365e+06	7.69079e+06	6.47969e+06	1.65006e+07
NAD+	1.39306e+08	1.52366e+08	1.68512e+08	1.49356e+08	1.45232e+08	1.38594e+08	1.30991e+08	1.59262e+08	1.50295e+08	1.28585e+08	1.38914e+08	1.63294e+08	1.71367e+08	1.6189e+08	1.67934e+08	1.71183e+08	1.46243e+08
NADP+	5.57894e+06	5.99264e+06	6.75112e+06	7.9586e+06	7.43148e+06	5.20013e+06	4.45821e+06	6.42809e+06	5.6818e+06	5.76277e+06	4.52809e+06	6.52684e+06	5.31873e+06	6.54694e+06	7.08988e+06	5.69139e+06	5.65929e+06
N-carbamoyl-L-aspartate	1.13036e+06	906055	699445	590317	509508	586852	456887	780616	847576	745389	504314	365459	475948	314011	450402	427079	565798
nicotinamide	3.14038e+07	3.5797e+06	7.38452e+06	1.0101e+07	8.22686e+06	1.55484e+07	1.54256e+07	2.37502e+07	1.53479e+07	1.58562e+07	7.3719e+06	1.44488e+07	1.9091e+07	7.64286e+06	2.41743e+07	2.09134e+07	1.46071e+07
nicotinamide riboside+	1.32725e+07	1.03295e+07	1.29795e+07	9.88407e+06	1.39283e+07	7.60965e+06	1.02358e+07	1.04808e+07	1.05295e+07	8.80979e+06	1.03645e+07	2.06914e+07	1.92077e+07	1.75657e+07	1.68593e+07	1.59461e+07	1.62509e+07
nicotinic acid	7.43067e+06		2.90134e+06	2.45143e+06	9.71162e+06	7.55347e+06	3.15663e+06	5.55472e+06	1.20913e+07	8.65964e+06	7.98536e+06	4.21011e+06	4.68907e+06	6.72563e+06	7.71657e+06	1.11907e+07	6.39188e+06
NMN	508316	770566	607339	500620	528161	575803	589668	493177	742099	420761	409924	565380	542639	595525	798548	537569	412557
norepinephrine	293411	645065	162716	46557.2	113661	97411.3	104308	26224.5	31672.3	215958	17272.1	172227	80454.9	47681.4	331999	78162.3	129913
octopamine	1.53716e+06	2.18735e+06	2.05409e+06	1.86377e+06	2.02758e+06	1.58676e+06	1.4118e+06	3.05832e+06	2.00106e+06	2.26913e+06	2.14785e+06	1.82219e+06	1.55713e+06	1.72853e+06	1.91203e+06	1.56727e+06	1.80518e+06
ornithine	4.00122e+07	4.81557e+07	4.26106e+07	3.37454e+07	3.82728e+07	3.42839e+07	2.83906e+07	3.70908e+07	3.17441e+07	3.29716e+07	3.57508e+07	3.21113e+07	3.50346e+07	3.44329e+07	3.29004e+07	4.23087e+07	3.40433e+07
orotic acid	2.07804e+06	2.38543e+06	2.40228e+06	2.4927e+06	2.40233e+06	2.33255e+06	2.31045e+06	3.23233e+06	2.45568e+06	2.33021e+06	2.41273e+06	5.16216e+06	5.80543e+06	3.67296e+06	4.54826e+06	4.06722e+06	6.56019e+06
pantothenic acid	903461	284502	213881	96803.7	347780	667617	503819	164142	951417	619892	130998	1.18591e+06	974096	247443	580867	217219	1.14654e+06
phenethylamine	260703	62643.9	66804.4	531370	703832	135107	60398.4	429491	107191	338964	269911	170368	605528	150609	164897	549230	512893
phenylalanine	8.59039e+08	9.03978e+08	8.28636e+08	9.08121e+08	6.77808e+08	9.25393e+08	9.31477e+08	9.69294e+08	8.50877e+08	8.68063e+08	8.42825e+08	9.20971e+08	1.05187e+09	1.10177e+09	8.28763e+08	1.16423e+09	9.62623e+08
phenylephrine / synephrine	39182.6	110234		34643.3	96152.4	20096.8		68965.5	20914.2		31932			54450.3		50721.2
phosphoenolpyruvate	1.41106e+07	1.30065e+07	1.2627e+07	1.06863e+07	8.45483e+06	1.1176e+07	8.84554e+06	1.40663e+07	1.57333e+07	1.48046e+07	1.42736e+07	6.10911e+06	6.99404e+06	9.50059e+06	6.92861e+06	8.6321e+06	1.07143e+07
phosphorylcholine+	1.12527e+10	1.03315e+10	1.20103e+10	1.06898e+10	1.15887e+10	9.9685e+09	9.07043e+09	1.21739e+10	1.13578e+10	1.07526e+10	1.13738e+10	8.78043e+09	9.14597e+09	8.49952e+09	1.04554e+10	9.47202e+09	9.34126e+09
proline	1.0242e+10	1.05232e+10	1.05841e+10	1.13254e+10	1.04137e+10	1.13387e+10	1.12088e+10	1.23493e+10	1.09303e+10	1.12212e+10	1.09074e+10	1.00779e+10	1.06675e+10	1.11127e+10	1.1203e+10	1.18731e+10	1.1397e+10
pseudouridine	5.68063e+06	5.81535e+06	7.52676e+06	6.5488e+06	6.96904e+06	6.26281e+06	6.801e+06	7.92662e+06	7.9007e+06	6.62182e+06	7.49449e+06	8.01462e+06	8.41723e+06	6.89167e+06	7.46207e+06	7.63726e+06	7.06374e+06
putrescine	1.87568e+07	7.83362e+06	8.95346e+06	4.32582e+06	2.94157e+06	2.45435e+06	2.21995e+06	1.36756e+06	1.55747e+06	3.00349e+06	2.10426e+06	2.8749e+06	1.34919e+06	2.08032e+06	1.83077e+06	962426	1.93547e+06
pyruvic acid	1.03167e+07	6.74068e+06	6.78671e+06	5.87261e+06	8.22323e+06	8.5356e+06	9.00237e+06	7.0023e+06	7.53183e+06	7.23818e+06	5.74226e+06	7.39898e+06	9.31675e+06	3.98878e+06	5.69091e+06	1.07388e+07	7.82623e+06
S-adenosyl-L-methionine+	1.62603e+07	2.73637e+07	3.1478e+07	2.23564e+07	2.07408e+07	2.32301e+07	2.24509e+07	2.6622e+07	2.35058e+07	2.41821e+07	2.02312e+07	3.42782e+07	2.97943e+07	3.41192e+07	2.49827e+07	3.61771e+07	2.04586e+07
serine	2.23666e+08	1.90891e+08	2.21456e+08	1.91018e+08	1.89765e+08	2.004e+08	2.12202e+08	2.19748e+08	1.93135e+08	1.69683e+08	1.95814e+08	2.93962e+08	2.72222e+08	2.19237e+08	2.25118e+08	2.35253e+08	2.36349e+08
serotonin	3.85804e+06	5.61069e+06	4.78474e+06	5.63103e+06	4.70922e+06	4.38996e+06	4.36757e+06	7.77754e+06	4.34663e+06	4.72074e+06	5.26849e+06	4.26932e+06	4.05637e+06	4.16068e+06	3.57336e+06	5.05486e+06	4.55912e+06
sorbitol / galactitol / L-iditol / manitol	1.49419e+07	1.49435e+07	2.93e+07	9.70255e+06	1.00189e+07	1.32218e+07	1.18202e+07	1.04813e+07	1.04439e+07	1.61209e+07	1.09023e+07	8.8507e+06	9.9972e+06	8.11564e+06	1.01502e+07	1.09351e+07	1.06804e+07
spermidine	1.61255e+08	2.46279e+08	5.12504e+08	4.82939e+08	3.73975e+08	2.87941e+08	2.69154e+08	2.53106e+08	1.88572e+08	1.53129e+08	1.53497e+08	1.80749e+08	1.54256e+08	1.42948e+08	1.32492e+08	1.07956e+08	1.15221e+08
spermine	7.72467e+07	6.02757e+07	7.30235e+07	6.35273e+07	7.02774e+07	6.37188e+07	6.88774e+07	7.29913e+07	6.38362e+07	5.94487e+07	6.77744e+07	9.03635e+07	8.18042e+07	8.16773e+07	7.86918e+07	6.88718e+07	7.83852e+07
succinic acid	1.86149e+09	1.32292e+09	1.41294e+09	1.07794e+09	1.42504e+09	7.24365e+08	7.05229e+08	7.56763e+08	7.78273e+08	7.0064e+08	7.63582e+08	7.45786e+08	6.93101e+08	6.87767e+08	7.7408e+08	6.70286e+08	5.90952e+08
taurine	2.38279e+09	2.43535e+09	2.53473e+09	2.42856e+09	2.4887e+09	2.00831e+09	2.09256e+09	2.79871e+09	2.25901e+09	2.16464e+09	2.15692e+09	2.68542e+09	2.55963e+09	2.4217e+09	2.72005e+09	2.64797e+09	2.31909e+09
thiamine+	1.96062e+07	2.04408e+07	1.79232e+07	2.25219e+07	2.60553e+07	1.47984e+07	1.50022e+07	1.94827e+07	1.72674e+07	1.71874e+07	1.74354e+07	1.38593e+07	1.68334e+07	1.28382e+07	1.42357e+07	1.41011e+07	1.26825e+07
tryptophan	5.12278e+08	5.20447e+08	5.8082e+08	5.4572e+08	3.75414e+08	5.59145e+08	6.09477e+08	6.04631e+08	4.59372e+08	5.52376e+08	4.26235e+08	8.50926e+08	1.02859e+09	8.12885e+08	7.91502e+08	1.05596e+09	8.22866e+08
tyramine	582730	322480	418751		396259	404673	735768	598734	494161	578836	396766	448374	766813	356746	597202	527790	679900
tyrosine	1.48828e+09	1.4853e+09	1.58937e+09	1.57462e+09	1.33757e+09	1.55067e+09	1.51428e+09	1.62659e+09	1.55036e+09	1.73142e+09	1.36599e+09	1.85325e+09	2.21943e+09	2.23818e+09	1.81083e+09	2.07887e+09	1.9159e+09
UDP	6.14793e+06	6.95106e+06	9.00205e+06	1.29246e+07	1.20015e+07	9.92421e+06	8.1182e+06	7.09978e+06	7.86481e+06	5.21979e+06	5.272e+06	9.80235e+06	9.48438e+06	9.10864e+06	1.07511e+07	7.10836e+06	4.71649e+06
UDP-D-glucose	2.96552e+07	3.16549e+07	3.47139e+07	3.28183e+07	3.24533e+07	3.51853e+07	2.93479e+07	3.44431e+07	3.50473e+07	3.2327e+07	3.26402e+07	2.90295e+07	3.07911e+07	3.30329e+07	3.629e+07	3.42251e+07	2.9263e+07
UDP-N-acetyl-galactosamine/UDP-N-acetyl-glucosamine	5.81327e+07	5.84923e+07	5.91234e+07	5.98478e+07	5.07872e+07	6.03755e+07	4.78229e+07	5.34638e+07	5.0666e+07	5.89251e+07	4.93394e+07	5.70724e+07	6.65958e+07	6.02729e+07	6.11744e+07	6.27596e+07	6.62269e+07
UMP	1.10077e+07	1.48658e+07	1.76068e+07	2.20905e+07	2.27127e+07	1.70484e+07	1.55101e+07	1.81708e+07	1.41179e+07	9.08063e+06	1.24133e+07	2.58147e+07	1.79528e+07	1.24981e+07	1.54568e+07	1.00183e+07	5.71824e+06
uracil	5.55013e+07	8.98847e+07	1.00776e+08	1.28506e+08	1.30979e+08	5.38634e+07	6.07039e+07	1.04066e+08	7.0172e+07	7.93979e+07	8.53189e+07	8.27703e+07	8.02465e+07	5.25258e+07	6.56074e+07	5.71661e+07	6.28504e+07
urea	1.18112e+07	6.91062e+06	5.57513e+06	1.76087e+06	2.50366e+06	2.24043e+06	6.9664e+06	515183	1.27853e+07	1.35575e+07	7.80019e+06	8.91454e+06	3.25889e+06	4.51246e+06	5.23161e+06	566549	1.61087e+07
uric acid	2.17544e+09	2.37229e+09	2.72836e+09	2.7204e+09	2.83264e+09	2.78495e+09	2.97705e+09	2.83758e+09	3.33159e+09	2.7089e+09	2.88715e+09	3.71077e+09	3.94437e+09	3.43656e+09	3.63101e+09	3.46715e+09	3.38805e+09
uridine	3.00004e+07	2.96292e+07	3.32906e+07	3.51517e+07	3.3899e+07	2.52652e+07	2.49708e+07	2.84036e+07	2.6407e+07	3.25635e+07	3.21471e+07	3.90419e+07	4.06832e+07	3.38402e+07	3.39501e+07	3.81156e+07	3.71021e+07
UTP	7.15075e+06	6.45598e+06	7.08177e+06	9.28441e+06	5.9798e+06	7.78539e+06	5.92492e+06	8.47465e+06	8.71896e+06	8.88109e+06	7.77002e+06	5.03033e+06	5.7929e+06	9.30483e+06	9.52695e+06	8.90051e+06	8.38361e+06
valine	6.66743e+08	6.25081e+08	6.49053e+08	6.8251e+08	5.37465e+08	8.11053e+08	6.57465e+08	6.84268e+08	6.22543e+08	7.00572e+08	6.66438e+08	8.1534e+08	9.34981e+08	8.132e+08	7.97499e+08	9.99558e+08	8.56101e+08
xanthine	4.74911e+07	6.17857e+07	5.80409e+07	6.25215e+07	5.87331e+07	4.58376e+07	4.8593e+07	5.38108e+07	4.62658e+07	4.0552e+07	5.29378e+07	5.71074e+07	5.57225e+07	5.43038e+07	5.4759e+07	4.57811e+07	4.91366e+07
xanthosine	1.07016e+06	1.46635e+06	895080	286283	1.39146e+06	839807	840958	1.4107e+06	1.13955e+06	589240	224783	1.00321e+06	1.13211e+06	1.33314e+06	1.26868e+06	2.15317e+06	948983
