# Supplementary material for: A Drosophila model of mitochondrial disease phenotypic heterogeneity
Source: Biol Open. 2024 Feb 28;13(2):bio060278. doi: 10.1242/bio.060278 (PMC10924217; doi:10.1242/bio.060278)
Supplement: Table S6. Metabolites with significantly altered levels in head tissue from flies with pan-neuronal ND-75KDweak knockdown using Tub-Gal80ts; nSyb-Gal4. [file biolopen-13-060278-TableS6.xlsx]

## Sheet: t_test
	t.stat	p.value	#NAME?	FDR
6-aminocaproic acid	68.536	1.5143e-13	12.82	2.9529e-11
D-sedoheptulose-7-phosphate	7.2856	4.6355e-05	4.3339	0.0035771
glutaminic acid	-7.1269	5.5032e-05	4.2594	0.0035771
succinic acid	5.9108	0.00022603	3.6458	0.011019
mannose / fructose	5.1121	0.00063467	3.1974	0.024752
glutamine	4.9601	0.00078042	3.1077	0.025364
citrate / citrateiso	-4.7951	0.00098036	3.0086	0.02731
4-hydroxyproline	-4.601	0.0012887	2.8898	0.028133
GABA	4.5957	0.0012984	2.8866	0.028133
adenine	4.2935	0.0020097	2.6969	0.03919
AICA ribonucleotide	-4.221	0.0022361	2.6505	0.039639
