# Supplementary material for: A Drosophila model of mitochondrial disease phenotypic heterogeneity
Source: Biol Open. 2024 Feb 28;13(2):bio060278. doi: 10.1242/bio.060278 (PMC10924217; doi:10.1242/bio.060278)
Supplement: Table S7. Metabolites with significantly altered levels in head tissue from flies with pan-neuronal ND-75KDstrong knockdown using Tub-Gal80ts; nSyb-Gal4. [file biolopen-13-060278-TableS7.xlsx]

## Sheet: t_test (1)
	t.stat	p.value	#NAME?	FDR
2-HG	-16.522	4.8612e-08	7.3133	4.7397e-06
glutaminic acid	-11.89	8.3265e-07	6.0795	4.0592e-05
hypoxanthine	-9.0638	8.0587e-06	5.0937	0.00022192
deoxyinosine	-7.8878	2.4775e-05	4.606	0.00048312
homoserine / theronine	-7.6492	3.1614e-05	4.5001	0.00052556
4-hydroxybutanoic acid	-7.1877	5.1515e-05	4.2881	0.00072213
4-trimethylammoniobutanoate	-7.1818	5.1845e-05	4.2853	0.00072213
uric acid	-6.9971	6.345e-05	4.1976	0.00082485
tryptophan	-6.2909	0.00014252	3.8461	0.0015648
5-methylcytosine	-6.1041	0.00017835	3.7487	0.0017389
deoxyguanosine	-5.8775	0.00023555	3.6279	0.0020762
dimethylglycine	-5.8367	0.00024782	3.6059	0.0020762
guanine	-5.7281	0.00028403	3.5466	0.0022154
tyrosine	-5.6239	0.00032421	3.4892	0.0023262
citrulline	-5.6122	0.0003291	3.4827	0.0023262
valine	-5.4988	0.00038079	3.4193	0.0025605
orotic acid	-5.2761	0.00050972	3.2927	0.0033132
alanine	-5.1641	0.00059185	3.2278	0.0036811
leucine / leucineiso	-5.1488	0.00060408	3.2189	0.0036811
carnitine	-5.1051	0.00064072	3.1933	0.0037861
nicotinamide riboside	-5.0792	0.00066358	3.1781	0.0038058
5'-methylthioadenosine	-5.0028	0.0007362	3.133	0.0039877
b-alanine	-4.7611	0.0010282	2.9879	0.0054186
dopamine quinone	-4.7067	0.0011097	2.9548	0.0056944
D-gluconic acid -	-4.4615	0.0015738	2.803	0.007307
GalNAC/GlcNAC/ManNAC	-3.9277	0.0034703	2.4596	0.015038
guanosine	-3.8555	0.0038736	2.4119	0.016421
GABA	-3.8343	0.0040016	2.3978	0.016602
a-KG	-3.5747	0.0059797	2.2233	0.023797
3- / 7-methylguanine	-3.4106	0.0077427	2.1111	0.028487
cytidine	-3.2064	0.010721	1.9697	0.038716
kynurenine	-3.054	0.013703	1.8632	0.047716
N-acetyl-L-glutamic acid	-3.0114	0.014683	1.8332	0.049366
phosphoenolpyruvate	3.0175	0.014537	1.8375	0.049366
N-carbamoyl-L-aspartate	3.0625	0.013517	1.8691	0.047716
asparagine	3.4467	0.0073122	2.136	0.027421
spermidine	3.4893	0.0068378	2.1651	0.026145
CDP-choline	3.4945	0.0067823	2.1686	0.026145
F1P	3.7695	0.0044197	2.3546	0.017955
F-1,6/2,6-DP	3.9612	0.0032981	2.4817	0.014617
GAP / DHAP	4.3006	0.0019889	2.7014	0.0090195
2- / 3-phosphoglycerate	4.5307	0.0014248	2.8462	0.0067767
aspartic acid	4.5944	0.0013008	2.8858	0.0063414
phosphorylcholine	4.618	0.0012579	2.9004	0.0062895
thiamine	5.0438	0.00069617	3.1573	0.0038786
D-ribose-1/5-phosphate / D-ribulose 5-phosphate	5.6006	0.00033401	3.4762	0.0023262
betaine	5.8122	0.00025553	3.5926	0.0020762
L-arginino-succinate	5.9318	0.00022022	3.6571	0.0020449
succinic acid	6.1563	0.00016745	3.7761	0.0017185
D-galactosamine/glucosamine-1-phosphate	6.2796	0.00014444	3.8403	0.0015648
6-phosphogluconic acid	6.4657	0.000116	3.9355	0.0014137
glycerol 2/3-phosphate	7.6272	3.2342e-05	4.4902	0.00052556
mannose / fructose	8.2245	1.7732e-05	4.7512	0.00038419
N-acetylaspartic acid	8.9296	9.1042e-06	5.0408	0.00022192
G6P	9.5704	5.1506e-06	5.2881	0.0001674
F6P / G1P	9.8989	3.8937e-06	5.4096	0.00015186
D-sedoheptulose-7-phosphate	12.056	7.3987e-07	6.1308	4.0592e-05
6-aminocaproic acid	72.095	9.6087e-14	13.017	1.8737e-11
